# Supplementary material for: Small and Equipped: the Rich Repertoire of Antibiotic Resistance Genes in Candidate Phyla Radiation Genomes
Source: mSystems. 2021 Dec 7;6(6):e00898-21. doi: 10.1128/mSystems.00898-21 (PMC8651080; doi:10.1128/mSystems.00898-21)
Supplement: TABLE S1 [file msystems.00898-21-st001.xlsx]

## Sheet: Table S1
TABLE S1 Table showing data of the CPR genomes tested in this study.
Assembly Accession	Superphylum	Publication	BioProject Accession	BioSample Accession	Genome Length	GC Content	CDS	Isolation Source	Host Name	AR genes	AR genes number
GCA_000169295.1	Candidatus Saccharibacteria	17369337,17620602	PRJNA54755	SAMN02469743	679415	48	742	soil from Ramona, CA	ND	presence	3
GCA_000170635.1	Candidatus Saccharibacteria	ND	PRJNA19081	SAMN02441791	2864364	34.3	2987	subgingival plaque and sequenced with 454 technology	Human, Homo sapiens	presence	4
GCA_000170675.1	Candidatus Saccharibacteria	ND	PRJNA19085	SAMN02441782	474179	39	478	subgingival plaque and sequenced with 454 technology	Human, Homo sapiens	presence	1
GCA_000350285.1	Candidatus Absconditabacteria	23509275	PRJNA199943	SAMN02470745	1109712	35.7	2146	healthy oral-subgingival sample	Human, Homo sapiens	presence	4
GCA_000380825.1	Candidatus Microgenomates	ND	PRJNA192345	SAMN02441729	ND	ND	ND	ND	ND	presence	4
GCA_000380845.1	Candidatus Parcubacteria	23851394	PRJNA192356	SAMN02441047	388659	37.4953	462	ND	ND	presence	6
GCA_000380885.1	Candidatus Parcubacteria	23851394	PRJNA192359	SAMN02440423	505716	43.1536	518	ND	ND	presence	6
GCA_000392435.1	Candidatus Saccharibacteria	23707974	PRJNA201542	SAMN02602963	1013781	48.5	1040	metagenome; activated sludge bioreactor	ND	presence	7
GCA_000397945.1	Candidatus Parcubacteria	ND	PRJNA192342	SAMN02440523	ND	ND	ND	ND	ND	presence	2
GCA_000397965.1	Candidatus Parcubacteria	23851394	PRJNA192343	SAMN02441285	217827	41.6989	257	seawater	ND	presence	1
GCA_000397985.1	Candidatus Parcubacteria	23851394	PRJNA192358	SAMN02441286	524065	42.683	580	ND	ND	presence	7
GCA_000398005.1	Candidatus Parcubacteria	ND	PRJNA192366	SAMN02440957	ND	ND	ND	ND	ND	presence	3
GCA_000398025.1	Candidatus Parcubacteria	23851394	PRJNA192497	SAMN02440524	553464	39.1	569	brackish water	ND	presence	5
GCA_000398045.1	Candidatus Microgenomates	23851394	PRJNA192370	SAMN02441623	527430	34.9	562	Single cell isolate	ND	presence	4
GCA_000398065.1	Candidatus Microgenomates	23851394	PRJNA192492	SAMN02441287	211711	39.4112	244	brackish water	ND	presence	2
GCA_000402195.1	Candidatus Microgenomates	23851394	PRJNA192333	SAMN02441743	594449	35.4	616	Single cell isolate	ND	presence	5
GCA_000402395.1	Candidatus Microgenomates	23851394	PRJNA192479	SAMN02441409	390930	37.4	410	Single cell isolate	ND	presence	4
GCA_000402715.1	Candidatus Microgenomates	23851394	PRJNA192369	SAMN02441752	633002	38.1	761	Single cell isolate	ND	presence	13
GCA_000402875.1	Candidatus Microgenomates	23851394	PRJNA192395	SAMN02441067	485374	34	540	Single cell isolate	ND	presence	8
GCA_000404925.1	Candidatus Microgenomates	23851394	PRJNA192280	SAMN02440549	946557	38.6	1172	Single cell isolate	ND	presence	11
GCA_000404945.1	Candidatus Microgenomates	23851394	PRJNA192541	SAMN02440550	363612	49.9	407	Single cell isolate	ND	presence	6
GCA_000404985.1	Candidatus Gracilibacteria	23851394	PRJNA192474	SAMN02441616	759477	22.9	874	Single cell isolation	ND	presence	2
GCA_000405005.1	Candidatus Gracilibacteria	23851394	PRJNA192505	SAMN02441270	501814	29.1	480	single cell isolate	ND	presence	5
GCA_000405165.1	Candidatus Parcubacteria	23851394	PRJNA192299	SAMN02441619	306368	33	320	Single cell isolate	ND	presence	7
GCA_000405185.1	Candidatus Parcubacteria	23851394	PRJNA192542	SAMN02440548	431116	47.6	510	Single cell isolate	ND	presence	4
GCA_000405205.1	Candidatus Microgenomates	23851394	PRJNA192221	SAMN02441604	201385	34.6462	271	ND	ND	presence	4
GCA_000463895.2	Candidatus Saccharibacteria	ND	PRJNA176055	SAMN02440694	855380	46.4	887	Single cell isolate	ND	presence	10
GCA_000503835.1	Candidate division WWE3 (Katanobacteria)	ND	PRJNA217183	SAMN00998488	ND	ND	ND	ND	ND	presence	6
GCA_000503875.1	Candidatus Absconditabacteria	ND	PRJNA217185	SAMN00998488	ND	ND	ND	ND	ND	presence	1
GCA_000503915.1	Candidatus Saccharibacteria	ND	PRJNA217186	SAMN00998488	845464	49.4	875	ND	ND	presence	8
GCA_000505065.1	Candidatus Parcubacteria	ND	PRJNA231125	SAMN00998488	693530	31.2	687	subsurface aquifer sediment	ND	presence	8
GCA_000803625.1	Candidatus Saccharibacteria	25535390	PRJNA241438	SAMN02693873	705138	44.45	695	saliva	Human, Homo sapiens	presence	3
GCA_000989165.1	Candidatus Microgenomates	ND	PRJNA273161	SAMN03319240	818793	30.7366	906	aquifer sediment	ND	presence	9
GCA_000989175.1	Candidatus Parcubacteria	ND	PRJNA273161	SAMN03319239	663818	30.728	684	aquifer sediment	ND	presence	6
GCA_000989245.1	Candidatus Microgenomates	ND	PRJNA273161	SAMN03319242	822284	30.901	917	aquifer sediment	ND	presence	9
GCA_000989265.1	Candidatus Parcubacteria	ND	PRJNA273161	SAMN03319376	952913	36.5647	1001	aquifer sediment	ND	presence	7
GCA_000989305.1	Candidatus Microgenomates	ND	PRJNA273161	SAMN03319375	809864	37.743	935	aquifer sediment	ND	presence	11
GCA_000989325.1	Candidatus Microgenomates	ND	PRJNA273161	SAMN03319245	814831	30.7173	903	aquifer sediment	ND	presence	8
GCA_000989335.1	Candidatus Parcubacteria	ND	PRJNA273161	SAMN03319244	444750	31.0057	550	aquifer sediment	ND	presence	6
GCA_000989355.1	Candidatus Parcubacteria	ND	PRJNA273161	SAMN03319247	697877	30.9945	729	aquifer sediment	ND	presence	6
GCA_000989365.1	Candidatus Parcubacteria	ND	PRJNA273161	SAMN03319248	763316	32.2707	797	aquifer sediment	ND	presence	7
GCA_000989405.1	Candidatus Microgenomates	ND	PRJNA273161	SAMN03319249	481802	30.9413	640	aquifer sediment	ND	presence	4
GCA_000989425.1	Candidatus Microgenomates	ND	PRJNA273161	SAMN03319250	796937	30.607	921	aquifer sediment	ND	presence	9
GCA_000989435.1	Candidatus Parcubacteria	ND	PRJNA273161	SAMN03319251	1022173	31.6782	1156	aquifer sediment	ND	presence	9
GCA_000989445.1	Candidatus Microgenomates	ND	PRJNA273161	SAMN03319252	488392	31.8403	626	aquifer sediment	ND	presence	5
GCA_000989485.1	Candidatus Microgenomates	ND	PRJNA273161	SAMN03319253	818494	30.7614	911	aquifer sediment	ND	presence	8
GCA_000989505.1	Candidatus Dojkabacteria	ND	PRJNA273161	SAMN03319381	666805	36.5077	774	aquifer sediment	ND	presence	8
GCA_000989515.1	Candidatus Parcubacteria	ND	PRJNA273161	SAMN03319254	667288	30.7944	683	aquifer sediment	ND	presence	6
GCA_000989565.1	Candidatus Peregrinibacteria	ND	PRJNA273161	SAMN03319256	1259947	32.7478	1162	aquifer sediment	ND	presence	9
GCA_000989585.1	Candidatus Peregrinibacteria	ND	PRJNA273161	SAMN03319257	1564632	33.1498	1433	aquifer sediment	ND	presence	12
GCA_000989595.1	Candidatus Microgenomates	ND	PRJNA273161	SAMN03319258	853681	32.9199	992	aquifer sediment	ND	presence	11
GCA_000989615.1	Candidatus Parcubacteria	ND	PRJNA273161	SAMN03319374	575803	36.9239	691	aquifer sediment	ND	presence	10
GCA_000989635.1	Candidatus Peregrinibacteria	ND	PRJNA273161	SAMN03319259	1433016	32.5837	1322	aquifer sediment	ND	presence	9
GCA_000989665.1	Candidatus Parcubacteria	ND	PRJNA273161	SAMN03319260	630931	33.0713	708	aquifer sediment	ND	presence	8
GCA_000989675.1	Candidatus Dojkabacteria	ND	PRJNA273161	SAMN03319261	612802	32.8624	629	aquifer sediment	ND	presence	4
GCA_000989685.1	Candidatus Microgenomates	ND	PRJNA273161	SAMN03319262	857882	32.8904	988	aquifer sediment	ND	presence	10
GCA_000989705.1	Candidatus Dojkabacteria	ND	PRJNA273161	SAMN03319263	652879	32.6533	661	aquifer sediment	ND	presence	5
GCA_000989745.1	Candidatus Microgenomates	ND	PRJNA273161	SAMN03319377	508761	36.9326	605	aquifer sediment	ND	presence	6
GCA_000989765.1	Candidatus Microgenomates	ND	PRJNA273161	SAMN03319264	860025	32.8966	999	aquifer sediment	ND	presence	9
GCA_000989775.1	Candidatus Dojkabacteria	ND	PRJNA273161	SAMN03319265	617993	32.6672	638	aquifer sediment	ND	presence	4
GCA_000989785.1	Candidatus Microgenomates	ND	PRJNA273161	SAMN03319384	662825	37.0178	811	aquifer sediment	ND	presence	7
GCA_000989825.1	Candidatus Microgenomates	ND	PRJNA273161	SAMN03319266	853245	32.8891	983	aquifer sediment	ND	presence	8
GCA_000989845.1	Candidatus Microgenomates	ND	PRJNA273161	SAMN03319268	864377	32.9221	1066	aquifer sediment	ND	presence	11
GCA_000989855.1	Candidatus Microgenomates	ND	PRJNA273161	SAMN03319267	854205	32.8752	1059	aquifer sediment	ND	presence	10
GCA_000989865.1	Candidatus Microgenomates	ND	PRJNA273161	SAMN03319269	846109	32.8576	1047	aquifer sediment	ND	presence	11
GCA_000989885.1	Candidatus Parcubacteria	ND	PRJNA273161	SAMN03319373	885640	36.2642	936	aquifer sediment	ND	presence	7
GCA_000989925.1	Candidatus Microgenomates	ND	PRJNA273161	SAMN03319270	866710	32.8792	1010	aquifer sediment	ND	presence	9
GCA_000989935.1	Candidatus Microgenomates	ND	PRJNA273161	SAMN03319271	380236	33.4145	464	aquifer sediment	ND	presence	4
GCA_000990005.1	Candidatus Microgenomates	ND	PRJNA273161	SAMN03319273	845411	32.8603	1047	aquifer sediment	ND	presence	11
GCA_000990025.1	Candidatus Dojkabacteria	ND	PRJNA273161	SAMN03319274	617400	32.6402	654	aquifer sediment	ND	presence	6
GCA_000990045.1	Candidatus Parcubacteria	ND	PRJNA273161	SAMN03319275	254801	32.9719	302	aquifer sediment	ND	presence	3
GCA_000990055.1	Candidatus Microgenomates	ND	PRJNA273161	SAMN03319372	678048	37.0733	807	aquifer sediment	ND	presence	9
GCA_000990085.1	Candidatus Dojkabacteria	ND	PRJNA273161	SAMN03319276	670421	32.8683	663	aquifer sediment	ND	presence	6
GCA_000990105.1	Candidatus Microgenomates	ND	PRJNA273161	SAMN03319277	700330	32.7358	890	aquifer sediment	ND	presence	7
GCA_000990125.1	Candidatus Dojkabacteria	ND	PRJNA273161	SAMN03319278	615433	32.8654	647	aquifer sediment	ND	presence	5
GCA_000990145.1	Candidatus Parcubacteria	ND	PRJNA273161	SAMN03319370	443034	36.4962	543	aquifer sediment	ND	presence	8
GCA_000990165.1	Candidatus Parcubacteria	ND	PRJNA273161	SAMN03319279	505998	34.7288	566	aquifer sediment	ND	presence	8
GCA_000990175.1	Candidatus Parcubacteria	ND	PRJNA273161	SAMN03319280	1272956	34.0405	1343	aquifer sediment	ND	presence	8
GCA_000990205.1	Candidatus Microgenomates	ND	PRJNA273161	SAMN03319281	562820	32.6691	609	aquifer sediment	ND	presence	9
GCA_000990225.1	Candidatus Parcubacteria	ND	PRJNA273161	SAMN03319282	388643	36.7492	370	aquifer sediment	ND	presence	7
GCA_000990245.1	Candidatus Microgenomates	ND	PRJNA273161	SAMN03319283	416589	34.0011	492	aquifer sediment	ND	presence	6
GCA_000990255.1	Candidatus Parcubacteria	ND	PRJNA273161	SAMN03319379	728200	36.7499	908	aquifer sediment	ND	presence	7
GCA_000990275.1	Candidatus Parcubacteria	ND	PRJNA273161	SAMN03319284	768413	34.3756	801	aquifer sediment	ND	presence	9
GCA_000990305.1	Candidatus Microgenomates	ND	PRJNA273161	SAMN03319285	707712	33.7004	806	aquifer sediment	ND	presence	6
GCA_000990325.1	Candidatus Parcubacteria	ND	PRJNA273161	SAMN03319286	767161	34.4249	808	aquifer sediment	ND	presence	7
GCA_000990335.1	Candidatus Microgenomates	ND	PRJNA273161	SAMN03319288	818391	30.7469	905	aquifer sediment	ND	presence	8
GCA_000990355.1	Candidatus Parcubacteria	ND	PRJNA273161	SAMN03319371	1102395	36.2305	1046	aquifer sediment	ND	presence	10
GCA_000990385.1	Candidatus Parcubacteria	ND	PRJNA273161	SAMN03319289	819241	33.7077	931	aquifer sediment	ND	presence	7
GCA_000990405.1	Candidatus Dojkabacteria	ND	PRJNA273161	SAMN03319290	549993	33.067	616	aquifer sediment	ND	presence	4
GCA_000990415.1	Candidatus Parcubacteria	ND	PRJNA273161	SAMN03319291	528856	34.7218	595	aquifer sediment	ND	presence	5
GCA_000990445.1	Candidatus Microgenomates	ND	PRJNA273161	SAMN03319383	962621	37.3261	1117	aquifer sediment	ND	presence	14
GCA_000990465.1	Candidatus Microgenomates	ND	PRJNA273161	SAMN03319292	1019220	34.7247	1133	aquifer sediment	ND	presence	17
GCA_000990485.1	Candidatus Parcubacteria	ND	PRJNA273161	SAMN03319294	860762	34.9247	1013	aquifer sediment	ND	presence	7
GCA_000990495.1	Candidatus Parcubacteria	ND	PRJNA273161	SAMN03319293	786426	34.3771	836	aquifer sediment	ND	presence	7
GCA_000990505.1	Candidatus Microgenomates	ND	PRJNA273161	SAMN03319368	970220	37.1504	1090	aquifer sediment	ND	presence	12
GCA_000990515.1	Candidatus Parcubacteria	ND	PRJNA273161	SAMN03319295	1375995	35.0344	1412	aquifer sediment	ND	presence	9
GCA_000990565.1	Candidatus Microgenomates	ND	PRJNA273161	SAMN03319297	1118955	34.9141	1244	aquifer sediment	ND	presence	14
GCA_000990585.1	Candidatus Parcubacteria	ND	PRJNA273161	SAMN03319298	923070	36.4303	965	aquifer sediment	ND	presence	9
GCA_000990595.1	Candidatus Parcubacteria	ND	PRJNA273161	SAMN03319386	970462	36.6368	1040	aquifer sediment	ND	presence	10
GCA_000990645.1	Candidatus Parcubacteria	ND	PRJNA273161	SAMN03319299	542255	34.8031	625	aquifer sediment	ND	presence	5
GCA_000990655.1	Candidatus Microgenomates	ND	PRJNA273161	SAMN03319300	818212	30.7485	904	aquifer sediment	ND	presence	8
GCA_000990665.1	Candidatus Parcubacteria	ND	PRJNA273161	SAMN03319301	600176	34.8346	654	aquifer sediment	ND	presence	7
GCA_000990695.1	Candidatus Dojkabacteria	ND	PRJNA273161	SAMN03319302	334800	35.3026	381	aquifer sediment	ND	presence	2
GCA_000990725.1	Candidatus Microgenomates	ND	PRJNA273161	SAMN03319369	988286	36.7866	1049	aquifer sediment	ND	presence	10
GCA_000990745.1	Candidatus Parcubacteria	ND	PRJNA273161	SAMN03319305	743731	34.707	809	aquifer sediment	ND	presence	4
GCA_000990755.1	Candidatus Parcubacteria	ND	PRJNA273161	SAMN03319304	638308	34.6082	692	aquifer sediment	ND	presence	4
GCA_000990765.1	Candidatus Parcubacteria	ND	PRJNA273161	SAMN03319303	738197	34.6498	806	aquifer sediment	ND	presence	5
GCA_000990805.1	Candidatus Parcubacteria	ND	PRJNA273161	SAMN03319307	978783	34.9813	1065	aquifer sediment	ND	presence	8
GCA_000990815.1	Candidatus Parcubacteria	ND	PRJNA273161	SAMN03319306	576788	34.8452	651	aquifer sediment	ND	presence	6
GCA_000990825.1	Candidatus Microgenomates	ND	PRJNA273161	SAMN03319380	431344	37.175	542	aquifer sediment	ND	presence	3
GCA_000990865.1	Candidatus Parcubacteria	ND	PRJNA273161	SAMN03319308	743531	34.7063	809	aquifer sediment	ND	presence	4
GCA_000990885.1	Candidatus Parcubacteria	ND	PRJNA273161	SAMN03319311	1167397	35.0199	1284	aquifer sediment	ND	presence	11
GCA_000990895.1	Candidatus Parcubacteria	ND	PRJNA273161	SAMN03319309	463942	34.9531	539	aquifer sediment	ND	presence	6
GCA_000990905.1	Candidatus Microgenomates	ND	PRJNA273161	SAMN03319310	481657	34.7101	609	aquifer sediment	ND	presence	5
GCA_000990945.1	Candidatus Parcubacteria	ND	PRJNA273161	SAMN03319312	1222490	35.1794	1388	aquifer sediment	ND	presence	9
GCA_000990965.1	Candidatus Parcubacteria	ND	PRJNA273161	SAMN03319314	651317	34.7599	688	aquifer sediment	ND	presence	7
GCA_000990975.1	Candidatus Parcubacteria	ND	PRJNA273161	SAMN03319315	354123	34.7167	403	aquifer sediment	ND	presence	4
GCA_000990985.1	Candidatus Dojkabacteria	ND	PRJNA273161	SAMN03319313	629503	33.2193	661	aquifer sediment	ND	presence	4
GCA_000991045.1	Candidatus Parcubacteria	ND	PRJNA273161	SAMN03319317	263480	34.8994	302	aquifer sediment	ND	presence	1
GCA_000991055.1	Candidatus Microgenomates	ND	PRJNA273161	SAMN03319318	567335	34.6447	661	aquifer sediment	ND	presence	7
GCA_000991075.1	Candidatus Parcubacteria	ND	PRJNA273161	SAMN03319319	395068	35.2297	466	aquifer sediment	ND	presence	7
GCA_000991105.1	Candidatus Parcubacteria	ND	PRJNA273161	SAMN03319320	529836	35.2219	638	aquifer sediment	ND	presence	9
GCA_000991125.1	Candidatus Parcubacteria	ND	PRJNA273161	SAMN03319321	451720	34.5857	543	aquifer sediment	ND	presence	5
GCA_000991135.1	Candidatus Microgenomates	ND	PRJNA273161	SAMN03319367	994505	36.9011	1035	aquifer sediment	ND	presence	11
GCA_000991155.1	Candidatus Parcubacteria	ND	PRJNA273161	SAMN03319385	404213	37.2963	484	aquifer sediment	ND	presence	8
GCA_000991185.1	Candidatus Berkelbacteria	ND	PRJNA273161	SAMN03319322	619203	33.9848	706	aquifer sediment	ND	presence	9
GCA_000991205.1	Candidatus Parcubacteria	ND	PRJNA273161	SAMN03319323	798870	36.2441	880	aquifer sediment	ND	presence	7
GCA_000991215.1	Candidatus Microgenomates	ND	PRJNA273161	SAMN03319382	744058	37.6894	894	aquifer sediment	ND	presence	6
GCA_000991245.1	Candidatus Parcubacteria	ND	PRJNA273161	SAMN03319324	1047167	36.5249	1074	aquifer sediment	ND	presence	12
GCA_000991265.1	Candidatus Dojkabacteria	ND	PRJNA273161	SAMN03319325	711267	35.7265	754	aquifer sediment	ND	presence	9
GCA_000991285.1	Candidatus Parcubacteria	ND	PRJNA273161	SAMN03319326	670169	36.4032	696	aquifer sediment	ND	presence	6
GCA_000991295.1	Candidatus Parcubacteria	ND	PRJNA273161	SAMN03319327	830276	36.8871	962	aquifer sediment	ND	presence	5
GCA_000991325.1	Candidatus Parcubacteria	ND	PRJNA273161	SAMN03319328	1028436	36.208	1087	aquifer sediment	ND	presence	9
GCA_000991335.1	Candidatus Parcubacteria	ND	PRJNA273161	SAMN03319329	788514	36.1035	830	aquifer sediment	ND	presence	9
GCA_000991365.1	Candidatus Microgenomates	ND	PRJNA273161	SAMN03319331	417526	36.3361	470	aquifer sediment	ND	presence	5
GCA_000991405.1	Candidatus Parcubacteria	ND	PRJNA273161	SAMN03319333	803389	36.1918	823	aquifer sediment	ND	presence	9
GCA_000991415.1	Candidatus Parcubacteria	ND	PRJNA273161	SAMN03319334	617508	34.9892	671	aquifer sediment	ND	presence	6
GCA_000991445.1	Candidatus Parcubacteria	ND	PRJNA273161	SAMN03319335	679157	37.3147	727	aquifer sediment	ND	presence	11
GCA_000991465.1	Candidatus Microgenomates	ND	PRJNA273161	SAMN03319336	354999	36.2809	414	aquifer sediment	ND	presence	1
GCA_000991485.1	Candidatus Parcubacteria	ND	PRJNA273161	SAMN03319337	792414	36.1965	813	aquifer sediment	ND	presence	10
GCA_000991495.1	Candidatus Parcubacteria	ND	PRJNA273161	SAMN03319338	782621	36.4097	851	aquifer sediment	ND	presence	10
GCA_000991525.1	Candidatus Parcubacteria	ND	PRJNA273161	SAMN03319339	753525	36.4224	816	aquifer sediment	ND	presence	9
GCA_000991535.1	Candidatus Microgenomates	ND	PRJNA273161	SAMN03319340	548054	35.9968	566	aquifer sediment	ND	presence	10
GCA_000991565.1	Candidatus Parcubacteria	ND	PRJNA273161	SAMN03319341	436316	36.371	554	aquifer sediment	ND	presence	6
GCA_000991605.1	Candidatus Dojkabacteria	ND	PRJNA273161	SAMN03319343	452645	35.5522	520	aquifer sediment	ND	presence	6
GCA_000991615.1	Candidatus Parcubacteria	ND	PRJNA273161	SAMN03319344	703495	35.8753	819	aquifer sediment	ND	presence	6
GCA_000991645.1	Candidatus Parcubacteria	ND	PRJNA273161	SAMN03319345	1005841	36.0603	1042	aquifer sediment	ND	presence	10
GCA_000991655.1	Candidatus Parcubacteria	ND	PRJNA273161	SAMN03319346	786678	36.1205	832	aquifer sediment	ND	presence	9
GCA_000991685.1	Candidatus Parcubacteria	ND	PRJNA273161	SAMN03319347	546237	36.0186	682	aquifer sediment	ND	presence	9
GCA_000991695.1	Candidatus Microgenomates	ND	PRJNA273161	SAMN03319348	1080324	35.9307	1248	aquifer sediment	ND	presence	12
GCA_000991725.1	Candidatus Microgenomates	ND	PRJNA273161	SAMN03319349	851196	36.0764	952	aquifer sediment	ND	presence	8
GCA_000991735.1	Candidatus Parcubacteria	ND	PRJNA273161	SAMN03319350	799418	36.1623	834	aquifer sediment	ND	presence	11
GCA_000991775.1	Candidatus Dojkabacteria	ND	PRJNA273161	SAMN03319352	221551	36.0042	268	aquifer sediment	ND	presence	2
GCA_000991805.1	Candidatus Dojkabacteria	ND	PRJNA273161	SAMN03319353	568435	35.8257	624	aquifer sediment	ND	presence	8
GCA_000991815.1	Candidatus Parcubacteria	ND	PRJNA273161	SAMN03319354	819859	35.985	877	aquifer sediment	ND	presence	6
GCA_000991845.1	Candidatus Parcubacteria	ND	PRJNA273161	SAMN03319355	808426	36.1028	852	aquifer sediment	ND	presence	10
GCA_000991855.1	Candidatus Parcubacteria	ND	PRJNA273161	SAMN03319356	1082456	35.9204	1132	aquifer sediment	ND	presence	8
GCA_000991885.1	Candidatus Dojkabacteria	ND	PRJNA273161	SAMN03319358	534556	35.8118	592	aquifer sediment	ND	presence	7
GCA_000991895.1	Candidatus Microgenomates	ND	PRJNA273161	SAMN03319357	1103893	36.1347	1243	aquifer sediment	ND	presence	9
GCA_000991925.1	Candidatus Berkelbacteria	ND	PRJNA273161	SAMN03319360	861834	35.9048	955	aquifer sediment	ND	presence	6
GCA_000991935.1	Candidatus Parcubacteria	ND	PRJNA273161	SAMN03319359	1114821	36.0004	1180	aquifer sediment	ND	presence	8
GCA_000991975.1	Candidatus Parcubacteria	ND	PRJNA273161	SAMN03319362	567236	36.3043	678	aquifer sediment	ND	presence	7
GCA_000992005.1	Candidatus Parcubacteria	ND	PRJNA273161	SAMN03319363	779691	36.5823	851	aquifer sediment	ND	presence	8
GCA_000992015.1	Candidatus Parcubacteria	ND	PRJNA273161	SAMN03319364	716262	36.5708	893	aquifer sediment	ND	presence	5
GCA_000992045.1	Candidatus Parcubacteria	ND	PRJNA273161	SAMN03319365	566862	37.4096	627	aquifer sediment	ND	presence	6
GCA_000992055.1	Candidatus Parcubacteria	ND	PRJNA273161	SAMN03319366	911420	36.4181	969	aquifer sediment	ND	presence	7
GCA_000992085.1	Candidatus Parcubacteria	ND	PRJNA273161	SAMN03319387	864631	36.5515	866	aquifer sediment	ND	presence	12
GCA_000992095.1	Candidatus Microgenomates	ND	PRJNA273161	SAMN03319388	711694	36.7493	842	aquifer sediment	ND	presence	10
GCA_000992125.1	Candidatus Microgenomates	ND	PRJNA273161	SAMN03319389	1037017	36.8988	1217	aquifer sediment	ND	presence	14
GCA_000992135.1	Candidatus Parcubacteria	ND	PRJNA273161	SAMN03319390	629842	37.4279	725	aquifer sediment	ND	presence	10
GCA_000992155.1	Candidatus Microgenomates	ND	PRJNA273161	SAMN03319391	889915	37.282	1006	aquifer sediment	ND	presence	7
GCA_000992165.1	Candidatus Parcubacteria	ND	PRJNA273161	SAMN03319392	825775	37.2911	890	aquifer sediment	ND	presence	7
GCA_000992205.1	Candidatus Parcubacteria	ND	PRJNA273161	SAMN03319393	794606	36.1789	850	aquifer sediment	ND	presence	9
GCA_000992225.1	Candidatus Parcubacteria	ND	PRJNA273161	SAMN03319394	551883	36.9367	660	aquifer sediment	ND	presence	6
GCA_000992235.1	Candidatus Parcubacteria	ND	PRJNA273161	SAMN03319395	936624	36.2987	1027	aquifer sediment	ND	presence	8
GCA_000992255.1	Candidatus Microgenomates	ND	PRJNA273161	SAMN03319396	843974	37.8817	955	aquifer sediment	ND	presence	11
GCA_000992285.1	Candidatus Microgenomates	ND	PRJNA273161	SAMN03319397	962636	37.8964	1078	aquifer sediment	ND	presence	9
GCA_000992325.1	Candidatus Parcubacteria	ND	PRJNA273161	SAMN03319399	935829	37.328	978	aquifer sediment	ND	presence	6
GCA_000992345.1	Candidatus Parcubacteria	ND	PRJNA273161	SAMN03319400	674362	37.3576	710	aquifer sediment	ND	presence	10
GCA_000992365.1	Candidatus Microgenomates	ND	PRJNA273161	SAMN03319401	1099626	38.371	1256	aquifer sediment	ND	presence	14
GCA_000992375.1	Candidatus Parcubacteria	ND	PRJNA273161	SAMN03319402	1379854	38.3606	1299	aquifer sediment	ND	presence	9
GCA_000992395.1	Candidatus Parcubacteria	ND	PRJNA273161	SAMN03319403	1036782	38.1967	1118	aquifer sediment	ND	presence	7
GCA_000992425.1	Candidatus Microgenomates	ND	PRJNA273161	SAMN03319404	980472	37.9134	1079	aquifer sediment	ND	presence	8
GCA_000992445.2	Candidatus Parcubacteria	28067254	PRJNA273161	SAMN03319405	874952	37.8278	943	aquifer sediment	ND	presence	12
GCA_000992455.1	Candidatus Microgenomates	ND	PRJNA273161	SAMN03319406	335942	37.4969	409	aquifer sediment	ND	presence	3
GCA_000992485.1	Candidatus Parcubacteria	ND	PRJNA273161	SAMN03319407	651339	37.4435	683	aquifer sediment	ND	presence	11
GCA_000992505.1	Candidatus Parcubacteria	ND	PRJNA273161	SAMN03319408	710589	37.3253	757	aquifer sediment	ND	presence	13
GCA_000992525.1	Candidatus Parcubacteria	ND	PRJNA273161	SAMN03319410	604521	38.0061	663	aquifer sediment	ND	presence	4
GCA_000992535.1	Candidatus Microgenomates	ND	PRJNA273161	SAMN03319409	458228	38.4433	543	aquifer sediment	ND	presence	5
GCA_000992565.1	Candidatus Parcubacteria	ND	PRJNA273161	SAMN03319411	938859	37.3768	1014	aquifer sediment	ND	presence	9
GCA_000992575.2	Candidatus Parcubacteria	ND	PRJNA273161	SAMN03319412	1387850	38.3396	1310	aquifer sediment	ND	presence	9
GCA_000992605.1	Candidatus Microgenomates	ND	PRJNA273161	SAMN03319414	781735	37.8419	931	aquifer sediment	ND	presence	10
GCA_000992615.1	Candidatus Parcubacteria	ND	PRJNA273161	SAMN03319413	1387108	38.3415	1307	aquifer sediment	ND	presence	9
GCA_000992645.1	Candidatus Microgenomates	ND	PRJNA273161	SAMN03319415	1165062	37.4748	1272	aquifer sediment	ND	presence	16
GCA_000992665.1	Candidatus Parcubacteria	ND	PRJNA273161	SAMN03319416	1382032	38.3574	1299	aquifer sediment	ND	presence	9
GCA_000992685.1	Candidatus Parcubacteria	ND	PRJNA273161	SAMN03319417	674527	38.2688	790	aquifer sediment	ND	presence	5
GCA_000992695.1	Candidatus Peregrinibacteria	ND	PRJNA273161	SAMN03319418	1233900	37.984	1171	aquifer sediment	ND	presence	12
GCA_000992725.1	Candidatus Microgenomates	ND	PRJNA273161	SAMN03319419	799050	38.0977	936	aquifer sediment	ND	presence	11
GCA_000992745.1	Candidatus Parcubacteria	ND	PRJNA273161	SAMN03319420	1350364	38.3587	1268	aquifer sediment	ND	presence	9
GCA_000992765.1	Candidatus Parcubacteria	ND	PRJNA273161	SAMN03319422	1388361	38.3414	1310	aquifer sediment	ND	presence	10
GCA_000992775.1	Candidatus Peregrinibacteria	ND	PRJNA273161	SAMN03319421	993453	38.5595	933	aquifer sediment	ND	presence	9
GCA_000992805.1	Candidatus Berkelbacteria	ND	PRJNA273161	SAMN03319423	547145	38.2317	634	aquifer sediment	ND	presence	6
GCA_000992825.1	Candidatus Microgenomates	ND	PRJNA273161	SAMN03319424	713546	38.0503	844	aquifer sediment	ND	presence	10
GCA_000992845.1	Candidatus Microgenomates	ND	PRJNA273161	SAMN03319426	443802	37.8478	538	aquifer sediment	ND	presence	5
GCA_000992855.1	Candidatus Microgenomates	ND	PRJNA273161	SAMN03319425	858488	38.1127	1017	aquifer sediment	ND	presence	7
GCA_000992885.1	Candidatus Microgenomates	ND	PRJNA273161	SAMN03319428	769554	38.0051	994	aquifer sediment	ND	presence	9
GCA_000992905.1	Candidatus Parcubacteria	ND	PRJNA273161	SAMN03319429	780124	38.1434	925	aquifer sediment	ND	presence	10
GCA_000992925.1	Candidatus Microgenomates	ND	PRJNA273161	SAMN03319430	962353	37.4889	1168	aquifer sediment	ND	presence	13
GCA_000992935.1	Candidatus Parcubacteria	ND	PRJNA273161	SAMN03319427	513899	37.6405	633	aquifer sediment	ND	presence	6
GCA_000992955.1	Candidatus Parcubacteria	ND	PRJNA273161	SAMN03319431	805324	38.3326	896	aquifer sediment	ND	presence	7
GCA_000992985.1	Candidatus Parcubacteria	ND	PRJNA273161	SAMN03319432	631075	37.6207	759	aquifer sediment	ND	presence	6
GCA_000993005.1	Candidatus Microgenomates	ND	PRJNA273161	SAMN03319433	886482	38.6612	1048	aquifer sediment	ND	presence	8
GCA_000993015.1	Candidatus Parcubacteria	ND	PRJNA273161	SAMN03319434	921119	36.9743	973	aquifer sediment	ND	presence	10
GCA_000993025.1	Candidatus Microgenomates	ND	PRJNA273161	SAMN03319435	1038907	38.0119	1177	aquifer sediment	ND	presence	10
GCA_000993055.1	Candidatus Parcubacteria	ND	PRJNA273161	SAMN03319436	414197	38.3842	475	aquifer sediment	ND	presence	5
GCA_000993085.1	Candidatus Microgenomates	ND	PRJNA273161	SAMN03319437	1296192	37.3899	1447	aquifer sediment	ND	presence	15
GCA_000993105.1	Candidatus Parcubacteria	ND	PRJNA273161	SAMN03319438	671846	38.0197	787	aquifer sediment	ND	presence	10
GCA_000993115.1	Candidatus Microgenomates	ND	PRJNA273161	SAMN03319439	903868	37.5794	1033	aquifer sediment	ND	presence	7
GCA_000993135.1	Candidatus Berkelbacteria	ND	PRJNA273161	SAMN03319440	723914	37.8071	895	aquifer sediment	ND	presence	11
GCA_000993165.1	Candidatus Microgenomates	ND	PRJNA273161	SAMN03319441	567388	37.5504	635	aquifer sediment	ND	presence	4
GCA_000993185.1	Candidatus Microgenomates	ND	PRJNA273161	SAMN03319442	858341	35.9823	864	aquifer sediment	ND	presence	10
GCA_000993205.1	Candidatus Microgenomates	ND	PRJNA273161	SAMN03319446	1083071	39.3066	1230	aquifer sediment	ND	presence	10
GCA_000993215.1	Candidatus Microgenomates	ND	PRJNA273161	SAMN03319443	684587	38.1539	881	aquifer sediment	ND	presence	7
GCA_000993245.1	Candidatus Berkelbacteria	ND	PRJNA273161	SAMN03319444	343511	38.7766	390	aquifer sediment	ND	presence	4
GCA_000993265.1	Candidatus Parcubacteria	ND	PRJNA273161	SAMN03319445	282149	38.5509	360	aquifer sediment	ND	presence	5
GCA_000993305.1	Candidatus Microgenomates	ND	PRJNA273161	SAMN03319448	863590	39.16	996	aquifer sediment	ND	presence	7
GCA_000993325.1	Candidatus Microgenomates	ND	PRJNA273161	SAMN03319450	535150	40.1415	599	aquifer sediment	ND	presence	5
GCA_000993335.1	Candidatus Microgenomates	ND	PRJNA273161	SAMN03319449	849023	38.5391	955	aquifer sediment	ND	presence	14
GCA_000993365.1	Candidatus Microgenomates	ND	PRJNA273161	SAMN03319452	1358087	38.6716	1494	aquifer sediment	ND	presence	18
GCA_000993375.1	Candidatus Parcubacteria	ND	PRJNA273161	SAMN03319451	670290	38.4889	791	aquifer sediment	ND	presence	9
GCA_000993405.1	Candidatus Microgenomates	ND	PRJNA273161	SAMN03319453	1514276	38.9475	1913	aquifer sediment	ND	presence	12
GCA_000993415.1	Candidatus Parcubacteria	ND	PRJNA273161	SAMN03319454	735048	39.7609	805	aquifer sediment	ND	presence	6
GCA_000993445.1	Candidatus Microgenomates	ND	PRJNA273161	SAMN03319455	750642	39.0292	847	aquifer sediment	ND	presence	6
GCA_000993455.1	Candidatus Parcubacteria	ND	PRJNA273161	SAMN03319456	754202	39.2448	825	aquifer sediment	ND	presence	9
GCA_000993485.1	Candidatus Parcubacteria	ND	PRJNA273161	SAMN03319461	1222923	39.216	1302	aquifer sediment	ND	presence	13
GCA_000993495.1	Candidatus Parcubacteria	ND	PRJNA273161	SAMN03319458	325844	39.472	360	aquifer sediment	ND	presence	3
GCA_000993525.1	Candidatus Parcubacteria	ND	PRJNA273161	SAMN03319460	418337	39.0154	495	aquifer sediment	ND	presence	4
GCA_000993535.1	Candidatus Parcubacteria	ND	PRJNA273161	SAMN03319459	1164937	40.7455	1163	aquifer sediment	ND	presence	8
GCA_000993565.1	Candidatus Dojkabacteria	ND	PRJNA273161	SAMN03319463	899311	38.7256	901	aquifer sediment	ND	presence	11
GCA_000993585.1	Candidatus Parcubacteria	ND	PRJNA273161	SAMN03319464	293396	38.7022	380	aquifer sediment	ND	presence	1
GCA_000993595.1	Candidatus Peregrinibacteria	ND	PRJNA273161	SAMN03319462	1324263	38.4677	1263	aquifer sediment	ND	presence	11
GCA_000993615.1	Candidatus Peregrinibacteria	ND	PRJNA273161	SAMN03319465	1308673	38.8037	1156	aquifer sediment	ND	presence	12
GCA_000993645.1	Candidatus Parcubacteria	ND	PRJNA273161	SAMN03319466	533860	39.2156	634	aquifer sediment	ND	presence	7
GCA_000993655.1	Candidatus Microgenomates	ND	PRJNA273161	SAMN03319467	717124	39.1538	793	aquifer sediment	ND	presence	5
GCA_000993685.1	Candidatus Microgenomates	ND	PRJNA273161	SAMN03319468	1043864	38.983	1179	aquifer sediment	ND	presence	8
GCA_000993695.1	Candidatus Parcubacteria	ND	PRJNA273161	SAMN03319470	987732	43.1166	1048	aquifer sediment	ND	presence	5
GCA_000993845.1	Candidatus Parcubacteria	ND	PRJNA273161	SAMN03319557	752222	39.9219	874	aquifer sediment	ND	presence	10
GCA_000993855.1	Candidatus Microgenomates	ND	PRJNA273161	SAMN03319552	277706	39.3335	357	aquifer sediment	ND	presence	2
GCA_000993865.2	Candidatus Parcubacteria	ND	PRJNA273161	SAMN03319551	561498	40.1018	665	aquifer sediment	ND	presence	5
GCA_000993875.1	Candidatus Parcubacteria	ND	PRJNA273161	SAMN03319526	803977	40.3583	904	aquifer sediment	ND	presence	10
GCA_000993925.1	Candidatus Microgenomates	ND	PRJNA273161	SAMN03319675	952539	41.9515	1173	aquifer sediment	ND	presence	9
GCA_000993945.1	Candidatus Microgenomates	ND	PRJNA273161	SAMN03319541	598834	40.3326	717	aquifer sediment	ND	presence	7
GCA_000993955.1	Candidatus Parcubacteria	ND	PRJNA273161	SAMN03319553	602347	36.1201	714	aquifer sediment	ND	presence	10
GCA_000993985.2	Candidate division WWE3 (Katanobacteria)	ND	PRJNA273161	SAMN03319664	778859	41.6528	854	aquifer sediment	ND	presence	7
GCA_000994005.1	Candidate division Kazan-3B-28	ND	PRJNA273161	SAMN03319817	208884	45.0027	225	aquifer sediment	ND	presence	5
GCA_000994025.1	Candidatus Parcubacteria	ND	PRJNA273161	SAMN03319556	643640	39.6445	732	aquifer sediment	ND	presence	5
GCA_000994035.1	Candidatus Microgenomates	ND	PRJNA273161	SAMN03319531	592905	40.2839	713	aquifer sediment	ND	presence	10
GCA_000994045.1	Candidatus Microgenomates	ND	PRJNA273161	SAMN03319524	997797	40.0051	1121	aquifer sediment	ND	presence	10
GCA_000994085.1	Candidatus Parcubacteria	ND	PRJNA273161	SAMN03319809	930281	43.8753	1072	aquifer sediment	ND	presence	8
GCA_000994095.1	Candidatus Microgenomates	ND	PRJNA273161	SAMN03319555	1024051	39.5327	1137	aquifer sediment	ND	presence	11
GCA_000994105.1	Candidatus Microgenomates	ND	PRJNA273161	SAMN03319538	526800	39.9151	664	aquifer sediment	ND	presence	7
GCA_000994125.1	Candidatus Microgenomates	ND	PRJNA273161	SAMN03319550	700558	39.6127	804	aquifer sediment	ND	presence	16
GCA_000994165.1	Candidatus Parcubacteria	ND	PRJNA273161	SAMN03319533	899336	41.1752	915	aquifer sediment	ND	presence	11
GCA_000994175.1	Candidatus Microgenomates	ND	PRJNA273161	SAMN03319554	516374	39.5264	592	aquifer sediment	ND	presence	3
GCA_000994205.1	Candidate division WWE3 (Katanobacteria)	ND	PRJNA273161	SAMN03319660	352321	42.8201	367	aquifer sediment	ND	presence	4
GCA_000994225.1	Candidatus Microgenomates	ND	PRJNA273161	SAMN03319528	628644	40.6572	711	aquifer sediment	ND	presence	8
GCA_000994245.1	Candidatus Parcubacteria	ND	PRJNA273161	SAMN03319535	592350	39.5392	720	aquifer sediment	ND	presence	5
GCA_000994255.1	Candidatus Microgenomates	ND	PRJNA273161	SAMN03319522	430499	40.318	495	aquifer sediment	ND	presence	5
GCA_000994285.1	Candidatus Parcubacteria	ND	PRJNA273161	SAMN03319560	575728	41.0553	589	aquifer sediment	ND	presence	7
GCA_000994305.1	Candidatus Parcubacteria	ND	PRJNA273161	SAMN03319559	708509	39.4165	790	aquifer sediment	ND	presence	6
GCA_000994325.1	Candidatus Microgenomates	ND	PRJNA273161	SAMN03319658	636934	42.0041	790	aquifer sediment	ND	presence	8
GCA_000994345.1	Candidatus Parcubacteria	ND	PRJNA273161	SAMN03319539	560626	39.4208	723	aquifer sediment	ND	presence	5
GCA_000994355.2	Candidatus Parcubacteria	ND	PRJNA273161	SAMN03319549	683418	39.6992	826	aquifer sediment	ND	presence	8
GCA_000994385.1	Candidatus Microgenomates	ND	PRJNA273161	SAMN03319548	788285	39.3419	898	aquifer sediment	ND	presence	9
GCA_000994395.1	Candidatus Microgenomates	ND	PRJNA273161	SAMN03319529	905771	39.8462	1007	aquifer sediment	ND	presence	8
GCA_000994415.1	Candidatus Microgenomates	ND	PRJNA273161	SAMN03319561	492749	40.4554	629	aquifer sediment	ND	presence	6
GCA_000994445.1	Candidatus Parcubacteria	ND	PRJNA273161	SAMN03319547	602146	39.5486	715	aquifer sediment	ND	presence	12
GCA_000994465.1	Candidatus Microgenomates	ND	PRJNA273161	SAMN03319525	647370	40.0748	765	aquifer sediment	ND	presence	5
GCA_000994475.1	Candidatus Parcubacteria	ND	PRJNA273161	SAMN03319687	668276	42.6478	730	aquifer sediment	ND	presence	6
GCA_000994485.1	Candidatus Parcubacteria	ND	PRJNA273161	SAMN03319536	632841	39.3295	727	aquifer sediment	ND	presence	8
GCA_000994515.1	Candidatus Parcubacteria	ND	PRJNA273161	SAMN03319546	684009	39.3683	783	aquifer sediment	ND	presence	9
GCA_000994545.1	Candidatus Microgenomates	ND	PRJNA273161	SAMN03319558	1035471	39.647	1142	aquifer sediment	ND	presence	10
GCA_000994555.1	Candidatus Parcubacteria	ND	PRJNA273161	SAMN03319804	445117	43.5515	577	aquifer sediment	ND	presence	7
GCA_000994565.1	Candidatus Microgenomates	ND	PRJNA273161	SAMN03319545	820606	39.7598	1031	aquifer sediment	ND	presence	7
GCA_000994575.1	Candidatus Parcubacteria	ND	PRJNA273161	SAMN03319681	464301	42.3865	520	aquifer sediment	ND	presence	5
GCA_000994625.1	Candidatus Parcubacteria	ND	PRJNA273161	SAMN03319527	576032	39.56	605	aquifer sediment	ND	presence	6
GCA_000994635.1	Candidatus Microgenomates	ND	PRJNA273161	SAMN03319544	654024	39.8622	789	aquifer sediment	ND	presence	7
GCA_000994655.1	Candidatus Microgenomates	ND	PRJNA273161	SAMN03319543	1124729	40.4275	1291	aquifer sediment	ND	presence	9
GCA_000994675.1	Candidatus Parcubacteria	ND	PRJNA273161	SAMN03319530	760742	40.3648	892	aquifer sediment	ND	presence	9
GCA_000994705.1	Candidatus Parcubacteria	ND	PRJNA273161	SAMN03319542	548500	39.8226	627	aquifer sediment	ND	presence	8
GCA_000994725.1	Candidatus Parcubacteria	ND	PRJNA273161	SAMN03319523	1068223	40.2177	1081	aquifer sediment	ND	presence	10
GCA_000994735.1	Candidatus Parcubacteria	ND	PRJNA273161	SAMN03319537	778192	40.1738	767	aquifer sediment	ND	presence	7
GCA_000994745.1	Candidatus Microgenomates	ND	PRJNA273161	SAMN03319534	892301	40.0158	998	aquifer sediment	ND	presence	10
GCA_000994785.1	Candidatus Parcubacteria	ND	PRJNA273161	SAMN03319540	774560	40.1203	867	aquifer sediment	ND	presence	6
GCA_000994805.1	Candidatus Parcubacteria	ND	PRJNA273161	SAMN03319677	548203	41.1385	645	aquifer sediment	ND	presence	5
GCA_000994815.1	Candidate division WWE3 (Katanobacteria)	ND	PRJNA273161	SAMN03319812	712044	44.0961	780	aquifer sediment	ND	presence	8
GCA_000994825.1	Candidate division WWE3 (Katanobacteria)	ND	PRJNA273161	SAMN03319678	620476	41.4881	683	aquifer sediment	ND	presence	5
GCA_000994865.1	Candidatus Parcubacteria	ND	PRJNA273161	SAMN03319787	749863	43.9521	852	aquifer sediment	ND	presence	7
GCA_000994885.1	Candidatus Microgenomates	ND	PRJNA273161	SAMN03319685	323668	43.0129	370	aquifer sediment	ND	presence	3
GCA_000994895.1	Candidatus Microgenomates	ND	PRJNA273161	SAMN03319469	1087915	38.8794	1246	aquifer sediment	ND	presence	13
GCA_000994905.1	Candidatus Parcubacteria	ND	PRJNA273161	SAMN03319471	528742	38.8685	607	aquifer sediment	ND	presence	1
GCA_000994935.1	Candidatus Microgenomates	ND	PRJNA273161	SAMN03319532	288573	40.2888	352	aquifer sediment	ND	presence	4
GCA_000994965.1	Candidatus Parcubacteria	ND	PRJNA273161	SAMN03319676	504833	42.6101	558	aquifer sediment	ND	presence	3
GCA_000994975.1	Candidatus Parcubacteria	ND	PRJNA273161	SAMN03319472	548500	39.1498	697	aquifer sediment	ND	presence	4
GCA_000994995.1	Candidatus Parcubacteria	ND	PRJNA273161	SAMN03319679	637327	41.724	693	aquifer sediment	ND	presence	10
GCA_000995025.1	Candidatus Microgenomates	ND	PRJNA273161	SAMN03319473	721861	38.5596	875	aquifer sediment	ND	presence	7
GCA_000995045.1	Candidatus Microgenomates	ND	PRJNA273161	SAMN03319474	1272388	38.776	1350	aquifer sediment	ND	presence	13
GCA_000995075.1	Candidatus Microgenomates	ND	PRJNA273161	SAMN03319475	310453	39.5123	362	aquifer sediment	ND	presence	4
GCA_000995105.1	Candidatus Microgenomates	ND	PRJNA273161	SAMN03319688	1424122	43.0656	1604	aquifer sediment	ND	presence	14
GCA_000995125.1	Candidatus Parcubacteria	ND	PRJNA273161	SAMN03319479	608519	38.5237	639	aquifer sediment	ND	presence	3
GCA_000995135.1	Candidatus Parcubacteria	ND	PRJNA273161	SAMN03319477	969910	38.5727	1080	aquifer sediment	ND	presence	7
GCA_000995155.1	Candidatus Parcubacteria	ND	PRJNA273161	SAMN03319478	786985	40.0939	858	aquifer sediment	ND	presence	6
GCA_000995185.1	Candidatus Microgenomates	ND	PRJNA273161	SAMN03319680	894452	41.3857	1029	aquifer sediment	ND	presence	10
GCA_000995205.1	Candidatus Parcubacteria	ND	PRJNA273161	SAMN03319480	777000	39.3817	847	aquifer sediment	ND	presence	10
GCA_000995215.1	Candidatus Parcubacteria	ND	PRJNA273161	SAMN03319481	910236	41.0985	927	aquifer sediment	ND	presence	11
GCA_000995235.1	Candidate division WWE3 (Katanobacteria)	ND	PRJNA273161	SAMN03319807	861783	43.0998	878	aquifer sediment	ND	presence	9
GCA_000995265.1	Candidatus Parcubacteria	ND	PRJNA273161	SAMN03319482	469625	39.3172	601	aquifer sediment	ND	presence	6
GCA_000995285.1	Candidatus Microgenomates	ND	PRJNA273161	SAMN03319483	836375	38.8826	1032	aquifer sediment	ND	presence	6
GCA_000995295.1	Candidatus Peregrinibacteria	ND	PRJNA273161	SAMN03319484	1035436	38.5414	1044	aquifer sediment	ND	presence	9
GCA_000995305.1	Candidatus Microgenomates	ND	PRJNA273161	SAMN03319485	524706	38.4496	610	aquifer sediment	ND	presence	9
GCA_000995345.1	Candidatus Microgenomates	ND	PRJNA273161	SAMN03319486	572302	38.8556	677	aquifer sediment	ND	presence	16
GCA_000995365.1	Candidatus Microgenomates	ND	PRJNA273161	SAMN03319487	538381	39.1159	641	aquifer sediment	ND	presence	6
GCA_000995415.1	Candidatus Microgenomates	ND	PRJNA273161	SAMN03319684	1416294	42.438	1535	aquifer sediment	ND	presence	17
GCA_000995445.1	Candidatus Microgenomates	ND	PRJNA273161	SAMN03319490	1034672	38.7209	1239	aquifer sediment	ND	presence	17
GCA_000995465.1	Candidatus Microgenomates	ND	PRJNA273161	SAMN03319492	1427642	38.7031	1669	aquifer sediment	ND	presence	13
GCA_000995475.1	Candidatus Microgenomates	ND	PRJNA273161	SAMN03319661	629643	41.8836	750	aquifer sediment	ND	presence	7
GCA_000995485.1	Candidatus Parcubacteria	ND	PRJNA273161	SAMN03319491	377962	38.4175	444	aquifer sediment	ND	presence	6
GCA_000995525.1	Candidatus Parcubacteria	ND	PRJNA273161	SAMN03319493	986231	38.5972	1108	aquifer sediment	ND	presence	6
GCA_000995545.1	Candidatus Parcubacteria	ND	PRJNA273161	SAMN03319494	445957	38.6651	545	aquifer sediment	ND	presence	7
GCA_000995585.1	Candidatus Microgenomates	ND	PRJNA273161	SAMN03319683	585797	43.0334	742	aquifer sediment	ND	presence	8
GCA_000995625.1	Candidatus Parcubacteria	ND	PRJNA273161	SAMN03319497	754116	39.8518	829	aquifer sediment	ND	presence	6
GCA_000995635.1	Candidatus Parcubacteria	ND	PRJNA273161	SAMN03319498	681524	43.0617	793	aquifer sediment	ND	presence	9
GCA_000995645.1	Candidatus Microgenomates	ND	PRJNA273161	SAMN03319662	430470	42.0536	534	aquifer sediment	ND	presence	3
GCA_000995665.1	Candidatus Microgenomates	ND	PRJNA273161	SAMN03319803	1188894	43.7204	1327	aquifer sediment	ND	presence	15
GCA_000995705.1	Candidatus Parcubacteria	ND	PRJNA273161	SAMN03319499	725547	39.3298	785	aquifer sediment	ND	presence	9
GCA_000995715.1	Candidate division WWE3 (Katanobacteria)	ND	PRJNA273161	SAMN03319654	744997	41.5822	819	aquifer sediment	ND	presence	7
GCA_000995725.1	Candidatus Microgenomates	ND	PRJNA273161	SAMN03319501	310871	40.5128	367	aquifer sediment	ND	presence	4
GCA_000995735.1	Candidatus Parcubacteria	ND	PRJNA273161	SAMN03319500	803342	39.7954	907	aquifer sediment	ND	presence	11
GCA_000995785.1	Candidatus Parcubacteria	ND	PRJNA273161	SAMN03319502	713428	39.3466	765	aquifer sediment	ND	presence	7
GCA_000995795.1	Candidatus Parcubacteria	ND	PRJNA273161	SAMN03319682	572230	42.4266	671	aquifer sediment	ND	presence	5
GCA_000995805.1	Candidatus Parcubacteria	ND	PRJNA273161	SAMN03319503	723780	39.3049	776	aquifer sediment	ND	presence	8
GCA_000995845.1	Candidatus Parcubacteria	ND	PRJNA273161	SAMN03319686	749988	42.5321	847	aquifer sediment	ND	presence	5
GCA_000995865.1	Candidatus Microgenomates	ND	PRJNA273161	SAMN03319505	552476	40.2862	659	aquifer sediment	ND	presence	5
GCA_000995875.1	Candidatus Parcubacteria	ND	PRJNA273161	SAMN03319504	745793	42.9104	841	aquifer sediment	ND	presence	8
GCA_000995905.1	Candidatus Microgenomates	ND	PRJNA273161	SAMN03319506	1271115	38.9421	1349	aquifer sediment	ND	presence	9
GCA_000995915.1	Candidatus Parcubacteria	ND	PRJNA273161	SAMN03319793	1025655	44.4445	1137	aquifer sediment	ND	presence	9
GCA_000995945.1	Candidatus Parcubacteria	ND	PRJNA273161	SAMN03319507	694019	39.247	800	aquifer sediment	ND	presence	7
GCA_000995965.1	Candidatus Parcubacteria	ND	PRJNA273161	SAMN03319508	1141452	43.8118	1252	aquifer sediment	ND	presence	8
GCA_000995985.1	Candidatus Parcubacteria	ND	PRJNA273161	SAMN03319509	569400	40.163	715	aquifer sediment	ND	presence	10
GCA_000995995.1	Candidatus Microgenomates	ND	PRJNA273161	SAMN03319513	954236	40.765	1114	aquifer sediment	ND	presence	9
GCA_000996025.1	Candidatus Parcubacteria	ND	PRJNA273161	SAMN03319510	637511	39.134	753	aquifer sediment	ND	presence	7
GCA_000996035.1	Candidatus Parcubacteria	ND	PRJNA273161	SAMN03319512	728949	40.1149	818	aquifer sediment	ND	presence	8
GCA_000996065.1	Candidatus Microgenomates	ND	PRJNA273161	SAMN03319514	814058	39.8176	910	aquifer sediment	ND	presence	10
GCA_000996085.1	Candidatus Parcubacteria	ND	PRJNA273161	SAMN03319511	944541	40.2153	1081	aquifer sediment	ND	presence	8
GCA_000996105.1	Candidatus Parcubacteria	ND	PRJNA273161	SAMN03319515	978289	39.5478	938	aquifer sediment	ND	presence	9
GCA_000996115.1	Candidatus Parcubacteria	ND	PRJNA273161	SAMN03319652	644321	42.8629	753	aquifer sediment	ND	presence	9
GCA_000996145.1	Candidatus Microgenomates	ND	PRJNA273161	SAMN03319521	242364	40.7361	294	aquifer sediment	ND	presence	4
GCA_000996165.1	Candidatus Microgenomates	ND	PRJNA273161	SAMN03319517	729641	40.1145	830	aquifer sediment	ND	presence	7
GCA_000996185.1	Candidatus Parcubacteria	ND	PRJNA273161	SAMN03319518	832851	39.9363	926	aquifer sediment	ND	presence	6
GCA_000996205.1	Candidatus Parcubacteria	ND	PRJNA273161	SAMN03319519	760931	40.3729	901	aquifer sediment	ND	presence	11
GCA_000996225.1	Candidatus Microgenomates	ND	PRJNA273161	SAMN03319516	739904	40.2313	862	aquifer sediment	ND	presence	11
GCA_000996245.1	Candidatus Parcubacteria	ND	PRJNA273161	SAMN03319520	1222335	39.7154	1312	aquifer sediment	ND	presence	12
GCA_000996265.1	Candidatus Parcubacteria	ND	PRJNA273161	SAMN03319669	523123	42.0151	674	aquifer sediment	ND	presence	4
GCA_000996285.1	Candidatus Parcubacteria	ND	PRJNA273161	SAMN03319668	359135	42.0014	451	aquifer sediment	ND	presence	1
GCA_000996315.1	Candidatus Parcubacteria	ND	PRJNA273161	SAMN03319562	627513	42.219	689	aquifer sediment	ND	presence	6
GCA_000996345.2	Candidatus Microgenomates	ND	PRJNA273161	SAMN03319563	838947	40.6034	965	aquifer sediment	ND	presence	14
GCA_000996355.1	Candidatus Parcubacteria	ND	PRJNA273161	SAMN03319564	1066372	41.4232	1091	aquifer sediment	ND	presence	6
GCA_000996375.1	Candidatus Parcubacteria	ND	PRJNA273161	SAMN03319674	393369	41.8651	515	aquifer sediment	ND	presence	3
GCA_000996385.1	Candidatus Parcubacteria	ND	PRJNA273161	SAMN03319565	484391	40.6341	539	aquifer sediment	ND	presence	5
GCA_000996425.1	Candidatus Microgenomates	ND	PRJNA273161	SAMN03319566	250684	39.7796	270	aquifer sediment	ND	presence	3
GCA_000996445.1	Candidatus Parcubacteria	ND	PRJNA273161	SAMN03319567	672529	41.4604	719	aquifer sediment	ND	presence	9
GCA_000996455.1	Candidatus Parcubacteria	ND	PRJNA273161	SAMN03319653	541737	42.1028	618	aquifer sediment	ND	presence	8
GCA_000996475.1	Candidatus Microgenomates	ND	PRJNA273161	SAMN03319568	541352	40.6588	609	aquifer sediment	ND	presence	4
GCA_000996505.1	Candidatus Microgenomates	ND	PRJNA273161	SAMN03319570	1023535	40.6317	1152	aquifer sediment	ND	presence	8
GCA_000996525.1	Candidatus Parcubacteria	ND	PRJNA273161	SAMN03319569	793278	41.2745	807	aquifer sediment	ND	presence	10
GCA_000996545.1	Candidatus Microgenomates	ND	PRJNA273161	SAMN03319571	755886	41.0823	882	aquifer sediment	ND	presence	7
GCA_000996555.1	Candidatus Microgenomates	ND	PRJNA273161	SAMN03319573	1070928	39.6708	1140	aquifer sediment	ND	presence	11
GCA_000996575.1	Candidatus Parcubacteria	ND	PRJNA273161	SAMN03319572	450290	41.582	509	aquifer sediment	ND	presence	4
GCA_000996605.1	Candidatus Parcubacteria	ND	PRJNA273161	SAMN03319938	840363	47.0698	992	aquifer sediment	ND	presence	7
GCA_000996615.1	Candidate division WWE3 (Katanobacteria)	ND	PRJNA273161	SAMN03319673	773748	41.5484	813	aquifer sediment	ND	presence	9
GCA_000996635.1	Candidatus Microgenomates	ND	PRJNA273161	SAMN03319574	767859	40.4078	858	aquifer sediment	ND	presence	8
GCA_000996665.1	Candidatus Microgenomates	ND	PRJNA273161	SAMN03319657	674282	41.8389	819	aquifer sediment	ND	presence	7
GCA_000996685.1	Candidatus Parcubacteria	ND	PRJNA273161	SAMN03319575	901099	41.1143	904	aquifer sediment	ND	presence	11
GCA_000996715.1	Candidatus Parcubacteria	ND	PRJNA273161	SAMN03319577	1252137	41.2549	1333	aquifer sediment	ND	presence	9
GCA_000996735.1	Candidatus Parcubacteria	ND	PRJNA273161	SAMN03319578	757774	41.4987	811	aquifer sediment	ND	presence	10
GCA_000996765.1	Candidatus Parcubacteria	ND	PRJNA273161	SAMN03319579	915262	41.1205	919	aquifer sediment	ND	presence	12
GCA_000996785.1	Candidatus Microgenomates	ND	PRJNA273161	SAMN03319580	496224	40.4603	582	aquifer sediment	ND	presence	6
GCA_000996805.1	Candidatus Microgenomates	ND	PRJNA273161	SAMN03319581	567737	40.386	680	aquifer sediment	ND	presence	7
GCA_000996815.1	Candidatus Parcubacteria	ND	PRJNA273161	SAMN03319672	713609	40.9759	914	aquifer sediment	ND	presence	10
GCA_000996845.1	Candidatus Parcubacteria	ND	PRJNA273161	SAMN03319805	515718	44.4565	622	aquifer sediment	ND	presence	4
GCA_000996865.1	Candidatus Microgenomates	ND	PRJNA273161	SAMN03319582	1099135	40.1289	1216	aquifer sediment	ND	presence	11
GCA_000996885.1	Candidatus Parcubacteria	ND	PRJNA273161	SAMN03319583	250088	40.6789	301	aquifer sediment	ND	presence	4
GCA_000996895.1	Candidate division WWE3 (Katanobacteria)	ND	PRJNA273161	SAMN03319584	837228	41.1756	862	aquifer sediment	ND	presence	9
GCA_000996905.1	Candidatus Microgenomates	ND	PRJNA273161	SAMN03319585	1046499	39.8862	1164	aquifer sediment	ND	presence	8
GCA_000996945.1	Candidatus Parcubacteria	ND	PRJNA273161	SAMN03319815	447724	45.1175	530	aquifer sediment	ND	presence	4
GCA_000996965.1	Candidatus Parcubacteria	ND	PRJNA273161	SAMN03319671	1035364	42.5441	1120	aquifer sediment	ND	presence	6
GCA_000996975.1	Candidatus Microgenomates	ND	PRJNA273161	SAMN03319586	533306	40.3414	642	aquifer sediment	ND	presence	7
GCA_000996985.1	Candidatus Parcubacteria	ND	PRJNA273161	SAMN03319587	461027	40.9284	493	aquifer sediment	ND	presence	8
GCA_000997025.1	Candidate division WWE3 (Katanobacteria)	ND	PRJNA273161	SAMN03319588	726676	42.4917	810	aquifer sediment	ND	presence	11
GCA_000997045.1	Candidatus Parcubacteria	ND	PRJNA273161	SAMN03319590	439451	40.6318	563	aquifer sediment	ND	presence	9
GCA_000997055.1	Candidatus Parcubacteria	ND	PRJNA273161	SAMN03319589	771743	41.2694	768	aquifer sediment	ND	presence	11
GCA_000997065.1	Candidatus Parcubacteria	ND	PRJNA273161	SAMN03319591	915589	41.1793	940	aquifer sediment	ND	presence	10
GCA_000997105.1	Candidatus Microgenomates	ND	PRJNA273161	SAMN03319670	765206	42.1552	936	aquifer sediment	ND	presence	9
GCA_000997125.1	Candidatus Microgenomates	ND	PRJNA273161	SAMN03319814	628334	43.8556	808	aquifer sediment	ND	presence	4
GCA_000997135.1	Candidatus Parcubacteria	ND	PRJNA273161	SAMN03319592	676991	40.9237	784	aquifer sediment	ND	presence	9
GCA_000997145.1	Candidate division WWE3 (Katanobacteria)	ND	PRJNA273161	SAMN03319593	848675	41.338	890	aquifer sediment	ND	presence	10
GCA_000997205.1	Candidatus Parcubacteria	ND	PRJNA273161	SAMN03319595	490716	40.8961	616	aquifer sediment	ND	presence	7
GCA_000997225.1	Candidatus Microgenomates	ND	PRJNA273161	SAMN03319596	1031080	40.8273	1292	aquifer sediment	ND	presence	9
GCA_000997235.1	Candidate division WWE3 (Katanobacteria)	ND	PRJNA273161	SAMN03319597	464924	40.772	505	aquifer sediment	ND	presence	7
GCA_000997265.1	Candidatus Parcubacteria	ND	PRJNA273161	SAMN03319806	511466	43.8143	651	aquifer sediment	ND	presence	6
GCA_000997275.1	Candidatus Parcubacteria	ND	PRJNA273161	SAMN03319598	479744	41.1273	551	aquifer sediment	ND	presence	4
GCA_000997305.1	Candidatus Parcubacteria	ND	PRJNA273161	SAMN03319599	305269	41.2761	365	aquifer sediment	ND	presence	3
GCA_000997315.1	Candidatus Microgenomates	ND	PRJNA273161	SAMN03319659	418396	42.4818	523	aquifer sediment	ND	presence	5
GCA_000997345.1	Candidatus Parcubacteria	ND	PRJNA273161	SAMN03319600	586140	41.6021	714	aquifer sediment	ND	presence	6
GCA_000997355.1	Candidate division WWE3 (Katanobacteria)	ND	PRJNA273161	SAMN03319601	938148	41.3762	1122	aquifer sediment	ND	presence	13
GCA_000997385.1	Candidatus Microgenomates	ND	PRJNA273161	SAMN03319602	1055662	39.6558	1122	aquifer sediment	ND	presence	9
GCA_000997395.1	Candidatus Parcubacteria	ND	PRJNA273161	SAMN03319802	372244	42.2554	442	aquifer sediment	ND	presence	3
GCA_000997405.1	Candidatus Microgenomates	ND	PRJNA273161	SAMN03319603	548199	40.6911	682	aquifer sediment	ND	presence	5
GCA_000997445.1	Candidatus Parcubacteria	ND	PRJNA273161	SAMN03319604	911173	41.0766	919	aquifer sediment	ND	presence	12
GCA_000997465.1	Candidatus Parcubacteria	ND	PRJNA273161	SAMN03319605	487691	40.8077	586	aquifer sediment	ND	presence	3
GCA_000997475.1	Candidatus Parcubacteria	ND	PRJNA273161	SAMN03319663	731091	42.536	881	aquifer sediment	ND	presence	7
GCA_000997495.1	Candidate division WWE3 (Katanobacteria)	ND	PRJNA273161	SAMN03319606	834875	41.2855	1021	aquifer sediment	ND	presence	12
GCA_000997505.1	Candidatus Microgenomates	ND	PRJNA273161	SAMN03319607	921819	40.5099	1105	aquifer sediment	ND	presence	8
GCA_000997545.1	Candidate division WWE3 (Katanobacteria)	ND	PRJNA273161	SAMN03319608	705146	41.3377	733	aquifer sediment	ND	presence	8
GCA_000997565.1	Candidatus Microgenomates	ND	PRJNA273161	SAMN03319666	639386	41.9629	744	aquifer sediment	ND	presence	8
GCA_000997575.1	Candidate division WWE3 (Katanobacteria)	ND	PRJNA273161	SAMN03319609	921360	41.173	1077	aquifer sediment	ND	presence	9
GCA_000997595.1	Candidatus Microgenomates	ND	PRJNA273161	SAMN03319610	999614	40.5722	1157	aquifer sediment	ND	presence	6
GCA_000997615.1	Candidate division WWE3 (Katanobacteria)	ND	PRJNA273161	SAMN03319656	755771	41.5592	796	aquifer sediment	ND	presence	10
GCA_000997645.1	Candidatus Parcubacteria	ND	PRJNA273161	SAMN03319611	555791	41.2509	626	aquifer sediment	ND	presence	6
GCA_000997665.1	Candidatus Parcubacteria	ND	PRJNA273161	SAMN03319612	583444	40.8942	724	aquifer sediment	ND	presence	6
GCA_000997685.1	Candidatus Parcubacteria	ND	PRJNA273161	SAMN03319665	410053	41.7881	514	aquifer sediment	ND	presence	2
GCA_000997705.1	Candidatus Parcubacteria	ND	PRJNA273161	SAMN03319613	624604	41.2849	772	aquifer sediment	ND	presence	12
GCA_000997715.1	Candidatus Parcubacteria	ND	PRJNA273161	SAMN03319808	676385	43.4428	764	aquifer sediment	ND	presence	9
GCA_000997745.1	Candidate division WWE3 (Katanobacteria)	ND	PRJNA273161	SAMN03319655	751963	42.3753	821	aquifer sediment	ND	presence	8
GCA_000997755.1	Candidatus Parcubacteria	ND	PRJNA273161	SAMN03319614	468946	42.1747	511	aquifer sediment	ND	presence	4
GCA_000997765.1	Candidatus Parcubacteria	ND	PRJNA273161	SAMN03319616	543191	41.9558	584	aquifer sediment	ND	presence	9
GCA_000997795.1	Candidate division WWE3 (Katanobacteria)	ND	PRJNA273161	SAMN03319615	625951	41.5605	716	aquifer sediment	ND	presence	8
GCA_000997825.1	Candidatus Parcubacteria	ND	PRJNA273161	SAMN03319617	689365	42.3117	768	aquifer sediment	ND	presence	8
GCA_000997835.1	Candidatus Parcubacteria	ND	PRJNA273161	SAMN03319618	660401	42.1472	756	aquifer sediment	ND	presence	5
GCA_000997865.1	Candidate division WWE3 (Katanobacteria)	ND	PRJNA273161	SAMN03319619	770780	41.5588	811	aquifer sediment	ND	presence	10
GCA_000997875.1	Candidate division WWE3 (Katanobacteria)	ND	PRJNA273161	SAMN03319620	879042	42.9428	912	aquifer sediment	ND	presence	8
GCA_000997905.1	Candidate division WWE3 (Katanobacteria)	ND	PRJNA273161	SAMN03319621	864275	41.8429	905	aquifer sediment	ND	presence	5
GCA_000997915.1	Candidatus Microgenomates	ND	PRJNA273161	SAMN03319622	711674	41.5638	849	aquifer sediment	ND	presence	13
GCA_000997945.1	Candidatus Parcubacteria	ND	PRJNA273161	SAMN03319624	1032611	41.7321	1080	aquifer sediment	ND	presence	13
GCA_000997955.1	Candidatus Microgenomates	ND	PRJNA273161	SAMN03319623	741021	42.0012	836	aquifer sediment	ND	presence	7
GCA_000997985.1	Candidatus Parcubacteria	ND	PRJNA273161	SAMN03319625	559253	42.1606	688	aquifer sediment	ND	presence	4
GCA_000997995.1	Candidate division WWE3 (Katanobacteria)	ND	PRJNA273161	SAMN03319626	577149	41.4222	624	aquifer sediment	ND	presence	2
GCA_000998025.1	Candidatus Microgenomates	ND	PRJNA273161	SAMN03319798	964574	43.4136	1156	aquifer sediment	ND	presence	10
GCA_000998045.1	Candidatus Parcubacteria	ND	PRJNA273161	SAMN03319627	1077788	42.0285	1161	aquifer sediment	ND	presence	6
GCA_000998055.1	Candidate division WWE3 (Katanobacteria)	ND	PRJNA273161	SAMN03319629	942732	41.7024	1023	aquifer sediment	ND	presence	9
GCA_000998065.1	Candidatus Parcubacteria	ND	PRJNA273161	SAMN03319628	816353	40.2014	906	aquifer sediment	ND	presence	6
GCA_000998105.1	Candidatus Microgenomates	ND	PRJNA273161	SAMN03319794	942035	43.9356	1072	aquifer sediment	ND	presence	8
GCA_000998125.1	Candidatus Parcubacteria	ND	PRJNA273161	SAMN03319783	962773	44.133	1152	aquifer sediment	ND	presence	5
GCA_000998135.1	Candidatus Parcubacteria	ND	PRJNA273161	SAMN03319630	1244279	41.3384	1417	aquifer sediment	ND	presence	9
GCA_000998145.1	Candidate division WWE3 (Katanobacteria)	ND	PRJNA273161	SAMN03319797	835093	43.0971	860	aquifer sediment	ND	presence	8
GCA_000998185.1	Candidatus Parcubacteria	ND	PRJNA273161	SAMN03319631	813650	41.9104	977	aquifer sediment	ND	presence	9
GCA_000998195.1	Candidatus Parcubacteria	ND	PRJNA273161	SAMN03319811	745743	43.9947	882	aquifer sediment	ND	presence	7
GCA_000998215.1	Candidate division WWE3 (Katanobacteria)	ND	PRJNA273161	SAMN03319632	778466	41.6315	829	aquifer sediment	ND	presence	6
GCA_000998235.1	Candidatus Microgenomates	ND	PRJNA273161	SAMN03319633	1325052	42.2877	1435	aquifer sediment	ND	presence	18
GCA_000998275.1	Candidatus Microgenomates	ND	PRJNA273161	SAMN03319635	730827	42.0394	830	aquifer sediment	ND	presence	8
GCA_000998305.1	Candidatus Microgenomates	ND	PRJNA273161	SAMN03319816	465807	44.7566	583	aquifer sediment	ND	presence	5
GCA_000998315.1	Candidatus Parcubacteria	ND	PRJNA273161	SAMN03319636	543986	41.2503	614	aquifer sediment	ND	presence	7
GCA_000998345.1	Candidatus Parcubacteria	ND	PRJNA273161	SAMN03319637	559159	41.5653	663	aquifer sediment	ND	presence	8
GCA_000998355.1	Candidatus Microgenomates	ND	PRJNA273161	SAMN03319638	1241278	42.3013	1381	aquifer sediment	ND	presence	12
GCA_000998385.1	Candidatus Microgenomates	ND	PRJNA273161	SAMN03319810	733445	43.5378	886	aquifer sediment	ND	presence	7
GCA_000998395.1	Candidatus Parcubacteria	ND	PRJNA273161	SAMN03319639	544781	41.4866	637	aquifer sediment	ND	presence	6
GCA_000998425.1	Candidatus Parcubacteria	ND	PRJNA273161	SAMN03319641	678769	42.3706	747	aquifer sediment	ND	presence	8
GCA_000998435.1	Candidatus Parcubacteria	ND	PRJNA273161	SAMN03319640	877983	41.9349	1030	aquifer sediment	ND	presence	8
GCA_000998465.1	Candidatus Parcubacteria	ND	PRJNA273161	SAMN03319642	687683	42.8151	767	aquifer sediment	ND	presence	8
GCA_000998475.1	Candidatus Parcubacteria	ND	PRJNA273161	SAMN03319921	962673	46.8389	1054	aquifer sediment	ND	presence	4
GCA_000998505.1	Candidatus Parcubacteria	ND	PRJNA273161	SAMN03319643	625872	42.3248	684	aquifer sediment	ND	presence	6
GCA_000998515.1	Candidatus Parcubacteria	ND	PRJNA273161	SAMN03319644	904718	41.1959	932	aquifer sediment	ND	presence	10
GCA_000998545.1	Candidatus Microgenomates	ND	PRJNA273161	SAMN03319781	1084784	46.3161	1213	aquifer sediment	ND	presence	14
GCA_000998555.1	Candidate division WWE3 (Katanobacteria)	ND	PRJNA273161	SAMN03319645	782405	41.5521	807	aquifer sediment	ND	presence	9
GCA_000998585.1	Candidatus Parcubacteria	ND	PRJNA273161	SAMN03319784	471225	44.0741	577	aquifer sediment	ND	presence	5
GCA_000998605.1	Candidatus Microgenomates	ND	PRJNA273161	SAMN03319646	1460774	42.4121	1638	aquifer sediment	ND	presence	17
GCA_000998625.1	Candidatus Parcubacteria	ND	PRJNA273161	SAMN03319785	939887	43.4965	1132	aquifer sediment	ND	presence	8
GCA_000998635.1	Candidatus Parcubacteria	ND	PRJNA273161	SAMN03319647	1137899	42.9663	1193	aquifer sediment	ND	presence	9
GCA_000998665.1	Candidatus Parcubacteria	ND	PRJNA273161	SAMN03319648	516205	42.4837	569	aquifer sediment	ND	presence	4
GCA_000998685.1	Candidatus Parcubacteria	ND	PRJNA273161	SAMN03319649	1438113	40.3943	1492	aquifer sediment	ND	presence	10
GCA_000998705.1	Candidate division WWE3 (Katanobacteria)	ND	PRJNA273161	SAMN03319650	887205	42.9398	908	aquifer sediment	ND	presence	9
GCA_000998715.1	Candidatus Microgenomates	ND	PRJNA273161	SAMN03319786	1027882	43.9751	1145	aquifer sediment	ND	presence	9
GCA_000998745.1	Candidatus Parcubacteria	ND	PRJNA273161	SAMN03319651	408508	42.5016	525	aquifer sediment	ND	presence	4
GCA_000998765.1	Candidate division WWE3 (Katanobacteria)	ND	PRJNA273161	SAMN03319795	425048	44.2247	508	aquifer sediment	ND	presence	5
GCA_000998775.1	Candidatus Microgenomates	ND	PRJNA273161	SAMN03319790	858506	44.1658	1009	aquifer sediment	ND	presence	5
GCA_000998805.1	Candidatus Parcubacteria	ND	PRJNA273161	SAMN03319689	929441	42.222	1041	aquifer sediment	ND	presence	4
GCA_000998825.1	Candidatus Microgenomates	ND	PRJNA273161	SAMN03319690	1480527	42.5048	1604	aquifer sediment	ND	presence	17
GCA_000998845.1	Candidatus Parcubacteria	ND	PRJNA273161	SAMN03319691	657246	41.8099	742	aquifer sediment	ND	presence	9
GCA_000998855.1	Candidatus Parcubacteria	ND	PRJNA273161	SAMN03319694	438332	43.0411	556	aquifer sediment	ND	presence	7
GCA_000998865.1	Candidatus Microgenomates	ND	PRJNA273161	SAMN03319692	1076430	42.7174	1197	aquifer sediment	ND	presence	13
GCA_000998905.1	Candidatus Parcubacteria	ND	PRJNA273161	SAMN03319693	687679	42.2946	796	aquifer sediment	ND	presence	10
GCA_000998925.1	Candidatus Microgenomates	ND	PRJNA273161	SAMN03319695	754289	40.0223	775	aquifer sediment	ND	presence	8
GCA_000998935.1	Candidatus Parcubacteria	ND	PRJNA273161	SAMN03319696	757207	42.6231	878	aquifer sediment	ND	presence	4
GCA_000998965.1	Candidatus Microgenomates	ND	PRJNA273161	SAMN03319697	867547	43.2046	1008	aquifer sediment	ND	presence	8
GCA_000998975.1	Candidatus Parcubacteria	ND	PRJNA273161	SAMN03319698	654613	42.5545	739	aquifer sediment	ND	presence	5
GCA_000999005.1	Candidatus Parcubacteria	ND	PRJNA273161	SAMN03319813	409733	43.7163	511	aquifer sediment	ND	presence	3
GCA_000999025.1	Candidatus Parcubacteria	ND	PRJNA273161	SAMN03319699	971252	43.4572	928	aquifer sediment	ND	presence	11
GCA_000999035.1	Candidatus Parcubacteria	ND	PRJNA273161	SAMN03319934	1071720	47.4855	1215	aquifer sediment	ND	presence	11
GCA_000999065.1	Candidatus Microgenomates	ND	PRJNA273161	SAMN03319700	707442	43.1486	803	aquifer sediment	ND	presence	9
GCA_000999085.1	Candidatus Parcubacteria	ND	PRJNA273161	SAMN03319701	707203	42.879	837	aquifer sediment	ND	presence	7
GCA_000999095.1	Candidatus Microgenomates	ND	PRJNA273161	SAMN03319702	1650629	43.2309	1715	aquifer sediment	ND	presence	15
GCA_000999115.1	Candidatus Microgenomates	ND	PRJNA273161	SAMN03319703	904129	41.7789	968	aquifer sediment	ND	presence	10
GCA_000999145.1	Candidatus Parcubacteria	ND	PRJNA273161	SAMN03319704	675871	42.8466	803	aquifer sediment	ND	presence	7
GCA_000999165.1	Candidatus Microgenomates	ND	PRJNA273161	SAMN03319782	1006764	43.2409	1119	aquifer sediment	ND	presence	7
GCA_000999175.1	Candidatus Parcubacteria	ND	PRJNA273161	SAMN03319801	610871	43.5251	738	aquifer sediment	ND	presence	5
GCA_000999185.1	Candidatus Parcubacteria	ND	PRJNA273161	SAMN03319705	735946	43.2212	818	aquifer sediment	ND	presence	9
GCA_000999225.1	Candidatus Parcubacteria	ND	PRJNA273161	SAMN03319933	688017	47.4945	804	aquifer sediment	ND	presence	6
GCA_000999245.1	Candidatus Parcubacteria	ND	PRJNA273161	SAMN03319706	651949	42.9532	727	aquifer sediment	ND	presence	8
GCA_000999255.1	Candidatus Parcubacteria	ND	PRJNA273161	SAMN03319707	1301823	45.0068	1361	aquifer sediment	ND	presence	8
GCA_000999305.1	Candidate division WWE3 (Katanobacteria)	ND	PRJNA273161	SAMN03319789	849134	43.1117	869	aquifer sediment	ND	presence	8
GCA_000999315.1	Candidatus Peregrinibacteria	ND	PRJNA273161	SAMN03319709	1204769	43.0924	1155	aquifer sediment	ND	presence	13
GCA_000999325.1	Candidatus Parcubacteria	ND	PRJNA273161	SAMN03319710	586558	42.3263	640	aquifer sediment	ND	presence	6
GCA_000999365.1	Candidatus Parcubacteria	ND	PRJNA273161	SAMN03319711	1148067	42.9995	1188	aquifer sediment	ND	presence	8
GCA_000999385.1	Candidate division WWE3 (Katanobacteria)	ND	PRJNA273161	SAMN03319712	855823	43.0509	887	aquifer sediment	ND	presence	8
GCA_000999395.1	Candidatus Parcubacteria	ND	PRJNA273161	SAMN03319935	939924	46.4236	1080	aquifer sediment	ND	presence	11
GCA_000999405.1	Candidate division WWE3 (Katanobacteria)	ND	PRJNA273161	SAMN03319713	864654	43.0636	893	aquifer sediment	ND	presence	9
GCA_000999445.1	Candidatus Peregrinibacteria	ND	PRJNA273161	SAMN03319800	1321605	44.708	1432	aquifer sediment	ND	presence	11
GCA_000999465.1	Candidatus Parcubacteria	ND	PRJNA273161	SAMN03319714	623370	43.3277	699	aquifer sediment	ND	presence	7
GCA_000999475.1	Candidatus Parcubacteria	ND	PRJNA273161	SAMN03319715	641067	42.3524	721	aquifer sediment	ND	presence	8
GCA_000999505.1	Candidate division WWE3 (Katanobacteria)	ND	PRJNA273161	SAMN03319716	866613	43.1004	892	aquifer sediment	ND	presence	9
GCA_000999515.1	Candidatus Parcubacteria	ND	PRJNA273161	SAMN03319932	524961	47.3921	602	aquifer sediment	ND	presence	5
GCA_000999545.1	Candidatus Parcubacteria	ND	PRJNA273161	SAMN03319717	414799	42.5418	482	aquifer sediment	ND	presence	6
GCA_000999555.1	Candidate division WWE3 (Katanobacteria)	ND	PRJNA273161	SAMN03319718	402179	43.1886	484	aquifer sediment	ND	presence	3
GCA_000999585.1	Candidate division WWE3 (Katanobacteria)	ND	PRJNA273161	SAMN03319719	856514	43.0395	882	aquifer sediment	ND	presence	6
GCA_000999595.1	Candidatus Microgenomates	ND	PRJNA273161	SAMN03319799	1196777	43.4814	1404	aquifer sediment	ND	presence	18
GCA_000999615.1	Candidatus Parcubacteria	ND	PRJNA273161	SAMN03319720	643426	42.9695	721	aquifer sediment	ND	presence	8
GCA_000999635.1	Candidatus Parcubacteria	ND	PRJNA273161	SAMN03319931	680802	46.6941	835	aquifer sediment	ND	presence	4
GCA_000999665.1	Candidatus Parcubacteria	ND	PRJNA273161	SAMN03319722	589445	42.2982	654	aquifer sediment	ND	presence	6
GCA_000999675.1	Candidatus Parcubacteria	ND	PRJNA273161	SAMN03319721	547727	42.624	628	aquifer sediment	ND	presence	5
GCA_000999705.1	Candidatus Parcubacteria	ND	PRJNA273161	SAMN03319723	750314	44.0186	929	aquifer sediment	ND	presence	4
GCA_000999715.1	Candidatus Parcubacteria	ND	PRJNA273161	SAMN03319724	878791	43.2799	851	aquifer sediment	ND	presence	9
GCA_000999745.1	Candidatus Parcubacteria	ND	PRJNA273161	SAMN03319725	476337	42.7005	548	aquifer sediment	ND	presence	4
GCA_000999765.1	Candidatus Parcubacteria	ND	PRJNA273161	SAMN03319796	657375	43.549	800	aquifer sediment	ND	presence	4
GCA_000999785.1	Candidatus Parcubacteria	ND	PRJNA273161	SAMN03319726	599878	42.9827	704	aquifer sediment	ND	presence	8
GCA_000999805.1	Candidatus Microgenomates	ND	PRJNA273161	SAMN03319930	747913	46.0835	887	aquifer sediment	ND	presence	10
GCA_000999815.1	Candidatus Microgenomates	ND	PRJNA273161	SAMN03319791	410360	44.0598	533	aquifer sediment	ND	presence	5
GCA_000999835.1	Candidatus Parcubacteria	ND	PRJNA273161	SAMN03319727	528603	42.9693	658	aquifer sediment	ND	presence	4
GCA_000999865.1	Candidatus Parcubacteria	ND	PRJNA273161	SAMN03319728	562144	42.2576	685	aquifer sediment	ND	presence	6
GCA_000999875.1	Candidatus Parcubacteria	ND	PRJNA273161	SAMN03319729	349901	42.6377	375	aquifer sediment	ND	presence	1
GCA_000999885.1	Candidatus Parcubacteria	ND	PRJNA273161	SAMN03319730	672177	43.2025	759	aquifer sediment	ND	presence	9
GCA_000999925.1	Candidatus Parcubacteria	ND	PRJNA273161	SAMN03319731	727539	43.2763	854	aquifer sediment	ND	presence	4
GCA_000999945.1	Candidatus Peregrinibacteria	ND	PRJNA273161	SAMN03319936	671769	46.7167	755	aquifer sediment	ND	presence	5
GCA_000999965.1	Candidatus Peregrinibacteria	ND	PRJNA273161	SAMN03319732	1082319	42.9761	1128	aquifer sediment	ND	presence	9
GCA_000999975.1	Candidatus Parcubacteria	ND	PRJNA273161	SAMN03319733	617947	42.4056	701	aquifer sediment	ND	presence	5
GCA_001000005.1	Candidatus Parcubacteria	ND	PRJNA273161	SAMN03319734	578477	43.0912	720	aquifer sediment	ND	presence	6
GCA_001000025.1	Candidatus Parcubacteria	ND	PRJNA273161	SAMN03319735	577627	42.4979	669	aquifer sediment	ND	presence	3
GCA_001000035.1	Candidatus Parcubacteria	ND	PRJNA273161	SAMN03319736	658091	42.8663	791	aquifer sediment	ND	presence	5
GCA_001000075.1	Candidatus Microgenomates	ND	PRJNA273161	SAMN03319937	612222	46.1014	764	aquifer sediment	ND	presence	10
GCA_001000105.1	Candidatus Parcubacteria	ND	PRJNA273161	SAMN03319737	683696	42.4939	693	aquifer sediment	ND	presence	7
GCA_001000125.1	Candidatus Parcubacteria	ND	PRJNA273161	SAMN03319739	1093919	42.6804	1159	aquifer sediment	ND	presence	8
GCA_001000135.1	Candidatus Microgenomates	ND	PRJNA273161	SAMN03319792	240795	44.1017	315	aquifer sediment	ND	presence	3
GCA_001000145.1	Candidatus Parcubacteria	ND	PRJNA273161	SAMN03319740	834086	42.9452	1004	aquifer sediment	ND	presence	9
GCA_001000185.1	Candidatus Parcubacteria	ND	PRJNA273161	SAMN03319741	569750	42.6787	638	aquifer sediment	ND	presence	5
GCA_001000205.1	Candidatus Microgenomates	ND	PRJNA273161	SAMN03319913	700617	46.6835	766	aquifer sediment	ND	presence	8
GCA_001000215.1	Candidate division WWE3 (Katanobacteria)	ND	PRJNA273161	SAMN03319742	891856	42.9656	925	aquifer sediment	ND	presence	8
GCA_001000245.1	Candidatus Microgenomates	ND	PRJNA273161	SAMN03319788	1035077	43.9986	1212	aquifer sediment	ND	presence	9
GCA_001000265.1	Candidatus Parcubacteria	ND	PRJNA273161	SAMN03319743	518923	43.7626	592	aquifer sediment	ND	presence	4
GCA_001000285.1	Candidatus Parcubacteria	ND	PRJNA273161	SAMN03319744	830483	44.358	1020	aquifer sediment	ND	presence	5
GCA_001000305.1	Candidatus Parcubacteria	ND	PRJNA273161	SAMN03319927	860711	46.9165	962	aquifer sediment	ND	presence	5
GCA_001000315.1	Candidatus Microgenomates	ND	PRJNA273161	SAMN03319745	801703	43.407	951	aquifer sediment	ND	presence	7
GCA_001000345.1	Candidatus Microgenomates	ND	PRJNA273161	SAMN03319747	1065608	43.4091	1120	aquifer sediment	ND	presence	7
GCA_001000355.1	Candidatus Parcubacteria	ND	PRJNA273161	SAMN03319746	445549	43.9518	540	aquifer sediment	ND	presence	5
GCA_001000385.1	Candidatus Microgenomates	ND	PRJNA273161	SAMN03319749	603817	43.8504	705	aquifer sediment	ND	presence	10
GCA_001000395.1	Candidatus Parcubacteria	ND	PRJNA273161	SAMN03319748	1137406	43.9595	1305	aquifer sediment	ND	presence	10
GCA_001000435.1	Candidatus Microgenomates	ND	PRJNA273161	SAMN03319751	1215815	43.2226	1386	aquifer sediment	ND	presence	15
GCA_001000465.1	Candidatus Microgenomates	ND	PRJNA273161	SAMN03319915	656263	46.4561	722	aquifer sediment	ND	presence	7
GCA_001000475.1	Candidatus Microgenomates	ND	PRJNA273161	SAMN03319752	760225	44.5065	892	aquifer sediment	ND	presence	9
GCA_001000505.1	Candidatus Parcubacteria	ND	PRJNA273161	SAMN03319753	845893	43.8166	855	aquifer sediment	ND	presence	5
GCA_001000515.1	Candidatus Parcubacteria	ND	PRJNA273161	SAMN03319754	666168	44.1565	749	aquifer sediment	ND	presence	5
GCA_001000545.1	Candidatus Parcubacteria	ND	PRJNA273161	SAMN03319925	489564	46.7713	589	aquifer sediment	ND	presence	7
GCA_001000565.1	Candidatus Microgenomates	ND	PRJNA273161	SAMN03319755	613550	44.5691	736	aquifer sediment	ND	presence	8
GCA_001000585.1	Candidatus Parcubacteria	ND	PRJNA273161	SAMN03319757	796520	43.6129	985	aquifer sediment	ND	presence	8
GCA_001000595.1	Candidatus Parcubacteria	ND	PRJNA273161	SAMN03319756	686921	44.1653	775	aquifer sediment	ND	presence	6
GCA_001000625.1	Candidatus Microgenomates	ND	PRJNA273161	SAMN03319758	872515	44.4132	977	aquifer sediment	ND	presence	10
GCA_001000645.1	Candidatus Parcubacteria	ND	PRJNA273161	SAMN03319759	670216	43.8587	825	aquifer sediment	ND	presence	7
GCA_001000665.1	Candidatus Microgenomates	ND	PRJNA273161	SAMN03319760	1089432	44.0194	1231	aquifer sediment	ND	presence	11
GCA_001000675.1	Candidatus Parcubacteria	ND	PRJNA273161	SAMN03319761	922656	43.5039	972	aquifer sediment	ND	presence	5
GCA_001000705.1	Candidate division WWE3 (Katanobacteria)	ND	PRJNA273161	SAMN03319762	839128	43.0976	863	aquifer sediment	ND	presence	9
GCA_001000715.1	Candidatus Parcubacteria	ND	PRJNA273161	SAMN03319763	302454	43.7143	328	aquifer sediment	ND	presence	3
GCA_001000745.1	Candidatus Microgenomates	ND	PRJNA273161	SAMN03319764	754272	44.4011	903	aquifer sediment	ND	presence	8
GCA_001000765.1	Candidate division WWE3 (Katanobacteria)	ND	PRJNA273161	SAMN03319765	366251	44.5079	384	aquifer sediment	ND	presence	2
GCA_001000775.1	Candidatus Microgenomates	ND	PRJNA273161	SAMN03319766	614589	43.4944	705	aquifer sediment	ND	presence	9
GCA_001000795.1	Candidatus Parcubacteria	ND	PRJNA273161	SAMN03319768	1063161	43.9192	1112	aquifer sediment	ND	presence	9
GCA_001000815.1	Candidatus Parcubacteria	ND	PRJNA273161	SAMN03319769	892036	43.71	1010	aquifer sediment	ND	presence	9
GCA_001000825.1	Candidate division WWE3 (Katanobacteria)	ND	PRJNA273161	SAMN03319910	476491	46.3608	528	aquifer sediment	ND	presence	3
GCA_001000865.1	Candidatus Microgenomates	ND	PRJNA273161	SAMN03319770	860944	43.4611	1011	aquifer sediment	ND	presence	11
GCA_001000885.1	Candidatus Microgenomates	ND	PRJNA273161	SAMN03319771	607153	43.5642	715	aquifer sediment	ND	presence	5
GCA_001000895.1	Candidatus Microgenomates	ND	PRJNA273161	SAMN03319939	282303	46.8503	345	aquifer sediment	ND	presence	5
GCA_001000905.1	Candidatus Parcubacteria	ND	PRJNA273161	SAMN03319772	393583	43.4901	444	aquifer sediment	ND	presence	2
GCA_001000945.1	Candidatus Parcubacteria	ND	PRJNA273161	SAMN03319914	955726	46.8044	1057	aquifer sediment	ND	presence	4
GCA_001000955.1	Candidatus Parcubacteria	ND	PRJNA273161	SAMN03319774	1245242	43.3096	1309	aquifer sediment	ND	presence	8
GCA_001000965.1	Candidatus Microgenomates	ND	PRJNA273161	SAMN03319773	1090004	44.0175	1239	aquifer sediment	ND	presence	11
GCA_001001005.1	Candidatus Microgenomates	ND	PRJNA273161	SAMN03319918	899933	47.2831	1096	aquifer sediment	ND	presence	10
GCA_001001025.1	Candidate division Kazan-3B-28	ND	PRJNA273161	SAMN03319775	343032	44.5248	360	aquifer sediment	ND	presence	4
GCA_001001045.1	Candidatus Microgenomates	ND	PRJNA273161	SAMN03319777	596129	43.7254	686	aquifer sediment	ND	presence	8
GCA_001001055.1	Candidatus Microgenomates	ND	PRJNA273161	SAMN03319778	858244	43.6997	987	aquifer sediment	ND	presence	10
GCA_001001065.1	Candidatus Parcubacteria	ND	PRJNA273161	SAMN03319776	608108	42.8466	705	aquifer sediment	ND	presence	7
GCA_001001105.1	Candidatus Parcubacteria	ND	PRJNA273161	SAMN03319779	890899	43.927	1037	aquifer sediment	ND	presence	7
GCA_001001115.1	Candidatus Parcubacteria	ND	PRJNA273161	SAMN03319780	457184	41.8099	497	aquifer sediment	ND	presence	5
GCA_001001125.1	Candidatus Microgenomates	ND	PRJNA273161	SAMN03319819	1101807	44.061	1239	aquifer sediment	ND	presence	11
GCA_001001155.1	Candidatus Parcubacteria	ND	PRJNA273161	SAMN03319818	743098	45.3704	893	aquifer sediment	ND	presence	8
GCA_001001185.1	Candidatus Parcubacteria	ND	PRJNA273161	SAMN03319820	495887	45.3285	554	aquifer sediment	ND	presence	4
GCA_001001195.1	Candidatus Parcubacteria	ND	PRJNA273161	SAMN03319821	439328	44.62	511	aquifer sediment	ND	presence	5
GCA_001001205.1	Candidatus Parcubacteria	ND	PRJNA273161	SAMN03319822	1135682	45.2772	1216	aquifer sediment	ND	presence	10
GCA_001001215.1	Candidatus Microgenomates	ND	PRJNA273161	SAMN03319926	319665	46.912	394	aquifer sediment	ND	presence	3
GCA_001001265.1	Candidatus Parcubacteria	ND	PRJNA273161	SAMN03319823	568050	45.2374	708	aquifer sediment	ND	presence	8
GCA_001001285.1	Candidatus Parcubacteria	ND	PRJNA273161	SAMN03319824	755799	44.1238	874	aquifer sediment	ND	presence	6
GCA_001001295.1	Candidatus Microgenomates	ND	PRJNA273161	SAMN03319919	541226	46.3979	662	aquifer sediment	ND	presence	8
GCA_001001305.1	Candidatus Parcubacteria	ND	PRJNA273161	SAMN03319825	1288159	45.4064	1400	aquifer sediment	ND	presence	8
GCA_001001345.1	Candidatus Parcubacteria	ND	PRJNA273161	SAMN03319826	888454	45.314	1019	aquifer sediment	ND	presence	7
GCA_001001365.1	Candidatus Microgenomates	ND	PRJNA273161	SAMN03319827	856977	43.8126	988	aquifer sediment	ND	presence	10
GCA_001001375.1	Candidatus Microgenomates	ND	PRJNA273161	SAMN03319917	914308	47.2108	1112	aquifer sediment	ND	presence	13
GCA_001001385.1	Candidatus Parcubacteria	ND	PRJNA273161	SAMN03319828	403279	44.945	504	aquifer sediment	ND	presence	3
GCA_001001425.1	Candidatus Parcubacteria	ND	PRJNA273161	SAMN03319829	850953	45.3944	919	aquifer sediment	ND	presence	7
GCA_001001445.1	Candidatus Microgenomates	ND	PRJNA273161	SAMN03319831	948370	45.3049	1046	aquifer sediment	ND	presence	10
GCA_001001455.1	Candidatus Microgenomates	ND	PRJNA273161	SAMN03319911	758139	46.6151	959	aquifer sediment	ND	presence	7
GCA_001001475.1	Candidatus Microgenomates	ND	PRJNA273161	SAMN03319830	616301	44.5822	741	aquifer sediment	ND	presence	7
GCA_001001485.1	Candidatus Microgenomates	ND	PRJNA273161	SAMN03319832	894216	43.8528	1035	aquifer sediment	ND	presence	11
GCA_001001525.1	Candidatus Parcubacteria	ND	PRJNA273161	SAMN03319833	1151890	43.9691	1253	aquifer sediment	ND	presence	9
GCA_001001545.1	Candidatus Microgenomates	ND	PRJNA273161	SAMN03319834	599666	45.9678	722	aquifer sediment	ND	presence	2
GCA_001001555.1	Candidatus Microgenomates	ND	PRJNA273161	SAMN03319836	813806	46.1197	946	aquifer sediment	ND	presence	10
GCA_001001575.1	Candidatus Microgenomates	ND	PRJNA273161	SAMN03319835	977514	43.3542	978	aquifer sediment	ND	presence	7
GCA_001001585.1	Candidatus Parcubacteria	ND	PRJNA273161	SAMN03319837	574022	45.1655	732	aquifer sediment	ND	presence	4
GCA_001001625.1	Candidatus Parcubacteria	ND	PRJNA273161	SAMN03319838	759973	45.139	855	aquifer sediment	ND	presence	7
GCA_001001635.1	Candidatus Microgenomates	ND	PRJNA273161	SAMN03319839	803568	43.7087	926	aquifer sediment	ND	presence	9
GCA_001001645.1	Candidatus Parcubacteria	ND	PRJNA273161	SAMN03319840	1024038	44.9662	1134	aquifer sediment	ND	presence	7
GCA_001001655.1	Candidatus Parcubacteria	ND	PRJNA273161	SAMN03319841	874653	45.2292	941	aquifer sediment	ND	presence	10
GCA_001001705.1	Candidatus Parcubacteria	ND	PRJNA273161	SAMN03319929	842361	46.4839	875	aquifer sediment	ND	presence	7
GCA_001001715.1	Candidatus Microgenomates	ND	PRJNA273161	SAMN03319842	796582	43.7561	940	aquifer sediment	ND	presence	6
GCA_001001725.1	Candidatus Microgenomates	ND	PRJNA273161	SAMN03319843	324218	44.8977	409	aquifer sediment	ND	presence	6
GCA_001001755.1	Candidatus Microgenomates	ND	PRJNA273161	SAMN03319844	610072	45.3619	777	aquifer sediment	ND	presence	6
GCA_001001785.1	Candidatus Parcubacteria	ND	PRJNA273161	SAMN03319846	427118	45.4108	527	aquifer sediment	ND	presence	2
GCA_001001795.1	Candidatus Parcubacteria	ND	PRJNA273161	SAMN03319845	657337	45.5875	772	aquifer sediment	ND	presence	6
GCA_001001805.1	Candidatus Parcubacteria	ND	PRJNA273161	SAMN03319847	325525	45.1162	369	aquifer sediment	ND	presence	4
GCA_001001845.1	Candidatus Parcubacteria	ND	PRJNA273161	SAMN03319848	778802	45.3985	950	aquifer sediment	ND	presence	10
GCA_001001865.1	Candidatus Microgenomates	ND	PRJNA273161	SAMN03319850	200897	44.6389	252	aquifer sediment	ND	presence	1
GCA_001001885.1	Candidatus Microgenomates	ND	PRJNA273161	SAMN03319928	1147980	48.5979	1232	aquifer sediment	ND	presence	16
GCA_001001895.1	Candidatus Parcubacteria	ND	PRJNA273161	SAMN03319849	423355	44.6162	554	aquifer sediment	ND	presence	3
GCA_001001925.1	Candidatus Parcubacteria	ND	PRJNA273161	SAMN03319851	723952	44.9614	768	aquifer sediment	ND	presence	8
GCA_001001935.1	Candidatus Parcubacteria	ND	PRJNA273161	SAMN03319912	648285	46.8217	816	aquifer sediment	ND	presence	7
GCA_001001955.1	Candidatus Microgenomates	ND	PRJNA273161	SAMN03319916	1085662	48.6982	1153	aquifer sediment	ND	presence	16
GCA_001001985.1	Candidatus Microgenomates	ND	PRJNA273161	SAMN03319852	481252	45.2568	587	aquifer sediment	ND	presence	4
GCA_001002005.1	Candidatus Parcubacteria	ND	PRJNA273161	SAMN03319854	599556	44.8453	668	aquifer sediment	ND	presence	5
GCA_001002015.1	Candidatus Parcubacteria	ND	PRJNA273161	SAMN03319853	542483	45.1071	615	aquifer sediment	ND	presence	6
GCA_001002025.1	Candidatus Parcubacteria	ND	PRJNA273161	SAMN03319855	377361	44.4118	454	aquifer sediment	ND	presence	3
GCA_001002035.1	Candidatus Microgenomates	ND	PRJNA273161	SAMN03319924	811688	46.271	935	aquifer sediment	ND	presence	11
GCA_001002085.1	Candidatus Microgenomates	ND	PRJNA273161	SAMN03319856	591473	44.352	738	aquifer sediment	ND	presence	8
GCA_001002095.1	Candidatus Parcubacteria	ND	PRJNA273161	SAMN03319857	560230	45.1344	660	aquifer sediment	ND	presence	7
GCA_001002125.1	Candidatus Parcubacteria	ND	PRJNA273161	SAMN03319858	473723	46.1634	537	aquifer sediment	ND	presence	3
GCA_001002135.1	Candidatus Microgenomates	ND	PRJNA273161	SAMN03319859	919891	46.6156	972	aquifer sediment	ND	presence	9
GCA_001002165.1	Candidatus Parcubacteria	ND	PRJNA273161	SAMN03319860	507511	46.1412	622	aquifer sediment	ND	presence	7
GCA_001002185.1	Candidatus Saccharibacteria	ND	PRJNA273161	SAMN03319861	735804	46.5931	826	aquifer sediment	ND	presence	6
GCA_001002205.1	Candidatus Microgenomates	ND	PRJNA273161	SAMN03319863	677888	46.4916	758	aquifer sediment	ND	presence	8
GCA_001002215.1	Candidatus Parcubacteria	ND	PRJNA273161	SAMN03319862	874331	46.3047	1021	aquifer sediment	ND	presence	12
GCA_001002245.1	Candidatus Parcubacteria	ND	PRJNA273161	SAMN03319864	658356	46.2699	673	aquifer sediment	ND	presence	4
GCA_001002255.1	Candidatus Microgenomates	ND	PRJNA273161	SAMN03319865	543477	46.7944	651	aquifer sediment	ND	presence	8
GCA_001002285.1	Candidatus Microgenomates	ND	PRJNA273161	SAMN03319867	913836	45.387	991	aquifer sediment	ND	presence	9
GCA_001002295.1	Candidatus Microgenomates	ND	PRJNA273161	SAMN03319866	824487	45.7335	922	aquifer sediment	ND	presence	9
GCA_001002325.1	Candidatus Microgenomates	ND	PRJNA273161	SAMN03319922	998151	46.9705	1131	aquifer sediment	ND	presence	16
GCA_001002345.1	Candidatus Microgenomates	ND	PRJNA273161	SAMN03319869	735413	46.3792	787	aquifer sediment	ND	presence	7
GCA_001002355.1	Candidatus Microgenomates	ND	PRJNA273161	SAMN03319868	630562	45.739	740	aquifer sediment	ND	presence	9
GCA_001002365.1	Candidatus Parcubacteria	ND	PRJNA273161	SAMN03319870	668211	46.347	649	aquifer sediment	ND	presence	5
GCA_001002405.1	Candidatus Microgenomates	ND	PRJNA273161	SAMN03319923	692671	46.7842	869	aquifer sediment	ND	presence	8
GCA_001002415.1	Candidatus Microgenomates	ND	PRJNA273161	SAMN03319871	674048	46.5444	747	aquifer sediment	ND	presence	8
GCA_001002445.1	Candidatus Microgenomates	ND	PRJNA273161	SAMN03319872	608230	43.6734	749	aquifer sediment	ND	presence	6
GCA_001002455.1	Candidatus Microgenomates	ND	PRJNA273161	SAMN03319873	733713	46.4644	919	aquifer sediment	ND	presence	7
GCA_001002485.1	Candidatus Parcubacteria	ND	PRJNA273161	SAMN03319874	699982	44.8583	838	aquifer sediment	ND	presence	4
GCA_001002495.1	Candidate division WWE3 (Katanobacteria)	ND	PRJNA273161	SAMN03319875	432578	46.1317	509	aquifer sediment	ND	presence	5
GCA_001002515.1	Candidatus Parcubacteria	ND	PRJNA273161	SAMN03319879	633393	45.9276	719	aquifer sediment	ND	presence	5
GCA_001002525.1	Candidatus Microgenomates	ND	PRJNA273161	SAMN03319877	1009164	46.7898	1138	aquifer sediment	ND	presence	13
GCA_001002565.1	Candidatus Parcubacteria	ND	PRJNA273161	SAMN03319876	1061317	45.7683	1093	aquifer sediment	ND	presence	7
GCA_001002585.1	Candidatus Parcubacteria	ND	PRJNA273161	SAMN03319880	887803	46.7256	1002	aquifer sediment	ND	presence	3
GCA_001002605.1	Candidatus Microgenomates	ND	PRJNA273161	SAMN03319878	1095642	45.0294	1235	aquifer sediment	ND	presence	7
GCA_001002615.1	Candidatus Microgenomates	ND	PRJNA273161	SAMN03319881	1086326	48.5142	1180	aquifer sediment	ND	presence	17
GCA_001002645.1	Candidatus Parcubacteria	ND	PRJNA273161	SAMN03319882	613930	46.0783	699	aquifer sediment	ND	presence	5
GCA_001002655.1	Candidatus Microgenomates	ND	PRJNA273161	SAMN03319883	749932	45.9438	898	aquifer sediment	ND	presence	7
GCA_001002685.1	Candidatus Parcubacteria	ND	PRJNA273161	SAMN03319884	747851	46.1163	808	aquifer sediment	ND	presence	9
GCA_001002705.1	Candidatus Parcubacteria	ND	PRJNA273161	SAMN03319885	335613	45.9076	397	aquifer sediment	ND	presence	3
GCA_001002715.1	Candidatus Parcubacteria	ND	PRJNA273161	SAMN03319887	572759	46.0865	633	aquifer sediment	ND	presence	4
GCA_001002725.1	Candidatus Parcubacteria	ND	PRJNA273161	SAMN03319886	549370	46.0377	624	aquifer sediment	ND	presence	3
GCA_001002765.1	Candidatus Parcubacteria	ND	PRJNA273161	SAMN03319888	1055601	45.8901	1078	aquifer sediment	ND	presence	6
GCA_001002785.1	Candidatus Microgenomates	ND	PRJNA273161	SAMN03319890	648697	46.5161	758	aquifer sediment	ND	presence	10
GCA_001002795.1	Candidatus Parcubacteria	ND	PRJNA273161	SAMN03319889	972143	46.7301	1063	aquifer sediment	ND	presence	3
GCA_001002825.1	Candidatus Parcubacteria	ND	PRJNA273161	SAMN03319892	398824	46.0742	489	aquifer sediment	ND	presence	5
GCA_001002835.1	Candidatus Berkelbacteria	ND	PRJNA273161	SAMN03319891	408073	45.6533	506	aquifer sediment	ND	presence	2
GCA_001002845.1	Candidatus Microgenomates	ND	PRJNA273161	SAMN03319893	561060	45.8853	696	aquifer sediment	ND	presence	7
GCA_001002885.1	Candidatus Microgenomates	ND	PRJNA273161	SAMN03319894	711732	46.5494	785	aquifer sediment	ND	presence	8
GCA_001002895.1	Candidatus Microgenomates	ND	PRJNA273161	SAMN03319895	400128	45.5382	507	aquifer sediment	ND	presence	2
GCA_001002925.1	Candidatus Parcubacteria	ND	PRJNA273161	SAMN03319896	444963	45.9907	517	aquifer sediment	ND	presence	6
GCA_001002935.1	Candidatus Microgenomates	ND	PRJNA273161	SAMN03319898	494025	45.9867	618	aquifer sediment	ND	presence	5
GCA_001002965.1	Candidatus Parcubacteria	ND	PRJNA273161	SAMN03319899	1074186	45.7593	1197	aquifer sediment	ND	presence	4
GCA_001002975.1	Candidatus Parcubacteria	ND	PRJNA273161	SAMN03319897	459408	45.8513	539	aquifer sediment	ND	presence	5
GCA_001002985.1	Candidate division WWE3 (Katanobacteria)	ND	PRJNA273161	SAMN03319900	325777	45.7273	359	aquifer sediment	ND	presence	2
GCA_001003005.1	Candidatus Parcubacteria	ND	PRJNA273161	SAMN03319902	735041	47.5545	862	aquifer sediment	ND	presence	9
GCA_001003045.1	Candidatus Parcubacteria	ND	PRJNA273161	SAMN03319903	1330629	46.6765	1571	aquifer sediment	ND	presence	12
GCA_001003065.1	Candidatus Parcubacteria	ND	PRJNA273161	SAMN03319906	918381	47.1219	1117	aquifer sediment	ND	presence	6
GCA_001003075.1	Candidate division WWE3 (Katanobacteria)	ND	PRJNA273161	SAMN03319904	488761	46.329	550	aquifer sediment	ND	presence	4
GCA_001003085.1	Candidatus Parcubacteria	ND	PRJNA273161	SAMN03319905	810933	47.0814	905	aquifer sediment	ND	presence	12
GCA_001003095.1	Candidatus Parcubacteria	ND	PRJNA273161	SAMN03319907	966110	46.7314	1072	aquifer sediment	ND	presence	3
GCA_001003145.1	Candidatus Parcubacteria	ND	PRJNA273161	SAMN03319908	684796	50.2661	757	aquifer sediment	ND	presence	5
GCA_001003155.1	Candidatus Microgenomates	ND	PRJNA273161	SAMN03319909	883773	47.4643	1047	aquifer sediment	ND	presence	8
GCA_001003165.1	Candidatus Parcubacteria	ND	PRJNA273161	SAMN03319920	826033	46.4487	971	aquifer sediment	ND	presence	7
GCA_001003205.1	Candidatus Parcubacteria	ND	PRJNA273161	SAMN03319943	451387	47.3874	557	aquifer sediment	ND	presence	5
GCA_001003225.1	Candidatus Parcubacteria	ND	PRJNA273161	SAMN03319946	773986	47.2349	883	aquifer sediment	ND	presence	6
GCA_001003245.1	Candidatus Microgenomates	ND	PRJNA273161	SAMN03319942	661848	46.5377	838	aquifer sediment	ND	presence	12
GCA_001003255.1	Candidatus Parcubacteria	ND	PRJNA273161	SAMN03319945	568117	46.9392	636	aquifer sediment	ND	presence	8
GCA_001003265.1	Candidatus Microgenomates	ND	PRJNA273161	SAMN03319944	584168	46.615	625	aquifer sediment	ND	presence	4
GCA_001003305.1	Candidatus Microgenomates	ND	PRJNA273161	SAMN03319941	718397	47.0645	815	aquifer sediment	ND	presence	12
GCA_001003325.1	Candidatus Parcubacteria	ND	PRJNA273161	SAMN03319940	645285	47.2134	774	aquifer sediment	ND	presence	7
GCA_001003335.1	Candidatus Microgenomates	ND	PRJNA273161	SAMN03319948	357038	47.2804	418	aquifer sediment	ND	presence	5
GCA_001003345.1	Candidatus Microgenomates	ND	PRJNA273161	SAMN03319947	1141788	46.9453	1330	aquifer sediment	ND	presence	13
GCA_001003385.1	Candidatus Microgenomates	ND	PRJNA273161	SAMN03319949	709943	47.0441	799	aquifer sediment	ND	presence	8
GCA_001003405.1	Candidatus Parcubacteria	ND	PRJNA273161	SAMN03319951	309527	47.6207	345	aquifer sediment	ND	presence	5
GCA_001003415.1	Candidatus Microgenomates	ND	PRJNA273161	SAMN03319952	958668	47.4396	1110	aquifer sediment	ND	presence	11
GCA_001003425.1	Candidatus Parcubacteria	ND	PRJNA273161	SAMN03319950	1015306	46.7109	1150	aquifer sediment	ND	presence	5
GCA_001003465.1	Candidatus Microgenomates	ND	PRJNA273161	SAMN03319953	859050	47.7949	1036	aquifer sediment	ND	presence	8
GCA_001003475.1	Candidatus Parcubacteria	ND	PRJNA273161	SAMN03319954	691147	48.9638	788	aquifer sediment	ND	presence	9
GCA_001003505.1	Candidatus Parcubacteria	ND	PRJNA273161	SAMN03319956	700053	49.2939	799	aquifer sediment	ND	presence	6
GCA_001003515.1	Candidatus Parcubacteria	ND	PRJNA273161	SAMN03319955	585462	47.8159	674	aquifer sediment	ND	presence	8
GCA_001003525.1	Candidatus Parcubacteria	ND	PRJNA273161	SAMN03319957	569550	48.7111	653	aquifer sediment	ND	presence	6
GCA_001003565.1	Candidatus Microgenomates	ND	PRJNA273161	SAMN03319958	553412	47.7821	628	aquifer sediment	ND	presence	9
GCA_001003585.1	Candidatus Microgenomates	ND	PRJNA273161	SAMN03319959	933366	47.7522	1135	aquifer sediment	ND	presence	9
GCA_001003605.1	Candidatus Parcubacteria	ND	PRJNA273161	SAMN03319960	1027221	47.8195	1164	aquifer sediment	ND	presence	11
GCA_001003625.1	Candidatus Parcubacteria	ND	PRJNA273161	SAMN03319961	215053	47.8383	244	aquifer sediment	ND	presence	4
GCA_001003645.1	Candidatus Parcubacteria	ND	PRJNA273161	SAMN03319962	738926	47.2855	874	aquifer sediment	ND	presence	4
GCA_001003655.1	Candidatus Parcubacteria	ND	PRJNA273161	SAMN03319963	535634	48.5168	680	aquifer sediment	ND	presence	7
GCA_001003675.1	Candidatus Microgenomates	ND	PRJNA273161	SAMN03319964	890700	47.6992	1094	aquifer sediment	ND	presence	6
GCA_001003705.1	Candidatus Parcubacteria	ND	PRJNA273161	SAMN03319965	1259749	48.0997	1341	aquifer sediment	ND	presence	8
GCA_001003725.1	Candidatus Saccharibacteria	ND	PRJNA273161	SAMN03319966	1067676	47.5922	1216	aquifer sediment	ND	presence	10
GCA_001003745.1	Candidatus Parcubacteria	ND	PRJNA273161	SAMN03319967	291005	49.4478	356	aquifer sediment	ND	presence	2
GCA_001003755.1	Candidatus Microgenomates	ND	PRJNA273161	SAMN03319968	959638	49.08	1054	aquifer sediment	ND	presence	12
GCA_001003785.1	Candidatus Parcubacteria	ND	PRJNA273161	SAMN03319969	673821	49.4686	746	aquifer sediment	ND	presence	5
GCA_001003805.1	Candidatus Parcubacteria	ND	PRJNA273161	SAMN03319970	621941	50.1437	760	aquifer sediment	ND	presence	7
GCA_001003845.1	Candidatus Parcubacteria	ND	PRJNA273161	SAMN03319975	575392	48.8479	616	aquifer sediment	ND	presence	6
GCA_001003855.1	Candidatus Parcubacteria	ND	PRJNA273161	SAMN03319972	871566	47.3361	1007	aquifer sediment	ND	presence	10
GCA_001003885.1	Candidatus Parcubacteria	ND	PRJNA273161	SAMN03319973	591886	48.3464	676	aquifer sediment	ND	presence	6
GCA_001003905.1	Candidatus Parcubacteria	ND	PRJNA273161	SAMN03319976	669716	49.4525	753	aquifer sediment	ND	presence	8
GCA_001003925.1	Candidatus Parcubacteria	ND	PRJNA273161	SAMN03319977	129371	49.4302	152	aquifer sediment	ND	presence	1
GCA_001003935.1	Candidatus Parcubacteria	ND	PRJNA273161	SAMN03319978	393832	48.5295	479	aquifer sediment	ND	presence	5
GCA_001003965.1	Candidatus Microgenomates	ND	PRJNA273161	SAMN03319979	803024	49.5985	1224	aquifer sediment	ND	presence	1
GCA_001003975.1	Candidatus Microgenomates	ND	PRJNA273161	SAMN03319980	391764	49.329	480	aquifer sediment	ND	presence	7
GCA_001004005.1	Candidatus Parcubacteria	ND	PRJNA273161	SAMN03319981	909954	49.0104	1108	aquifer sediment	ND	presence	9
GCA_001004025.1	Candidatus Parcubacteria	ND	PRJNA273161	SAMN03319983	1288393	48.3108	1365	aquifer sediment	ND	presence	10
GCA_001004035.1	Candidatus Parcubacteria	ND	PRJNA273161	SAMN03319982	757718	49.1591	838	aquifer sediment	ND	presence	10
GCA_001004055.1	Candidatus Parcubacteria	ND	PRJNA273161	SAMN03319984	660836	49.5076	763	aquifer sediment	ND	presence	7
GCA_001004085.1	Candidatus Parcubacteria	ND	PRJNA273161	SAMN03319985	384075	50.8193	462	aquifer sediment	ND	presence	5
GCA_001004105.1	Candidatus Parcubacteria	ND	PRJNA273161	SAMN03319986	675076	48.7712	775	aquifer sediment	ND	presence	8
GCA_001004115.1	Candidatus Parcubacteria	ND	PRJNA273161	SAMN03319987	409872	49.9963	489	aquifer sediment	ND	presence	5
GCA_001004125.1	Candidatus Parcubacteria	ND	PRJNA273161	SAMN03319989	434269	50.0031	525	aquifer sediment	ND	presence	5
GCA_001004165.1	Candidatus Parcubacteria	ND	PRJNA273161	SAMN03319990	324145	49.8348	344	aquifer sediment	ND	presence	1
GCA_001004185.1	Candidatus Parcubacteria	ND	PRJNA273161	SAMN03319991	421273	50.0228	523	aquifer sediment	ND	presence	5
GCA_001004195.1	Candidatus Parcubacteria	ND	PRJNA273161	SAMN03319992	542930	50.2478	626	aquifer sediment	ND	presence	6
GCA_001004205.1	Candidatus Parcubacteria	ND	PRJNA273161	SAMN03319993	830557	49.8851	997	aquifer sediment	ND	presence	9
GCA_001004225.1	Candidatus Parcubacteria	ND	PRJNA273161	SAMN03319994	1115935	49.9578	1375	aquifer sediment	ND	presence	11
GCA_001004265.1	Candidatus Parcubacteria	ND	PRJNA273161	SAMN03319995	711659	51.5616	839	aquifer sediment	ND	presence	7
GCA_001004285.1	Candidatus Parcubacteria	ND	PRJNA273161	SAMN03319996	744758	51.3339	896	aquifer sediment	ND	presence	5
GCA_001004305.1	Candidatus Parcubacteria	ND	PRJNA273161	SAMN03319998	603276	51.743	697	aquifer sediment	ND	presence	7
GCA_001004345.1	Candidatus Parcubacteria	ND	PRJNA273161	SAMN03319999	924614	51.9892	1039	aquifer sediment	ND	presence	8
GCA_001004355.1	Candidatus Parcubacteria	ND	PRJNA273161	SAMN03320000	610782	52.1189	709	aquifer sediment	ND	presence	5
GCA_001004375.1	Candidate division Kazan-3B-28	ND	PRJNA273161	SAMN03320001	760397	51.6951	787	aquifer sediment	ND	presence	9
GCA_001004405.1	Candidatus Parcubacteria	ND	PRJNA273161	SAMN03320002	512323	51.8013	637	aquifer sediment	ND	presence	5
GCA_001004425.1	Candidatus Parcubacteria	ND	PRJNA273161	SAMN03320003	648724	52.2285	740	aquifer sediment	ND	presence	6
GCA_001004435.1	Candidatus Parcubacteria	ND	PRJNA273161	SAMN03320005	701044	51.3719	821	aquifer sediment	ND	presence	6
GCA_001004445.1	Candidate division Kazan-3B-28	ND	PRJNA273161	SAMN03320004	711474	51.8384	755	aquifer sediment	ND	presence	7
GCA_001004485.1	Candidatus Parcubacteria	ND	PRJNA273161	SAMN03320006	812404	52.196	974	aquifer sediment	ND	presence	6
GCA_001004505.1	Candidatus Parcubacteria	ND	PRJNA273161	SAMN03320007	412373	52.4116	518	aquifer sediment	ND	presence	4
GCA_001004515.1	Candidatus Parcubacteria	ND	PRJNA273161	SAMN03320009	469558	51.5717	595	aquifer sediment	ND	presence	4
GCA_001004525.1	Candidatus Parcubacteria	ND	PRJNA273161	SAMN03320008	998293	51.709	1154	aquifer sediment	ND	presence	14
GCA_001004565.1	Candidatus Parcubacteria	ND	PRJNA273161	SAMN03320011	543691	52.7209	593	aquifer sediment	ND	presence	4
GCA_001004575.1	Candidatus Parcubacteria	ND	PRJNA273161	SAMN03320010	705709	51.4028	841	aquifer sediment	ND	presence	5
GCA_001004585.1	Candidatus Parcubacteria	ND	PRJNA273161	SAMN03320012	489579	52.6244	609	aquifer sediment	ND	presence	5
GCA_001004625.1	Candidatus Parcubacteria	ND	PRJNA273161	SAMN03320013	537787	53.9552	535	aquifer sediment	ND	presence	4
GCA_001004645.1	Candidatus Parcubacteria	ND	PRJNA273161	SAMN03320014	463564	53.3733	554	aquifer sediment	ND	presence	7
GCA_001004655.1	Candidatus Parcubacteria	ND	PRJNA273161	SAMN03320015	677628	51.9577	769	aquifer sediment	ND	presence	6
GCA_001004665.1	Candidatus Parcubacteria	ND	PRJNA273161	SAMN03320017	596207	53.7328	671	aquifer sediment	ND	presence	5
GCA_001004695.1	Candidatus Parcubacteria	ND	PRJNA273161	SAMN03320016	527024	53.5264	695	aquifer sediment	ND	presence	6
GCA_001004725.1	Candidatus Parcubacteria	ND	PRJNA273161	SAMN03320018	256641	53.6005	285	aquifer sediment	ND	presence	2
GCA_001004735.1	Candidatus Peregrinibacteria	ND	PRJNA273161	SAMN03320019	1026727	53.7927	1158	aquifer sediment	ND	presence	5
GCA_001004755.1	Candidatus Parcubacteria	ND	PRJNA273161	SAMN03320020	605084	53.7994	671	aquifer sediment	ND	presence	5
GCA_001004775.1	Candidatus Peregrinibacteria	ND	PRJNA273161	SAMN03320021	1229871	54.1459	1349	aquifer sediment	ND	presence	5
GCA_001004805.1	Candidatus Parcubacteria	ND	PRJNA273161	SAMN03320022	225482	53.8229	252	aquifer sediment	ND	presence	3
GCA_001004815.1	Candidatus Parcubacteria	ND	PRJNA273161	SAMN03320023	436290	54.3568	547	aquifer sediment	ND	presence	5
GCA_001004835.1	Candidatus Peregrinibacteria	ND	PRJNA273161	SAMN03320024	1056486	54.3531	1228	aquifer sediment	ND	presence	6
GCA_001004855.1	Candidatus Parcubacteria	ND	PRJNA273161	SAMN03320025	511987	54.7458	633	aquifer sediment	ND	presence	9
GCA_001004885.1	Candidatus Parcubacteria	ND	PRJNA273161	SAMN03320026	1249622	55.4732	1290	aquifer sediment	ND	presence	9
GCA_001004905.1	Candidatus Parcubacteria	ND	PRJNA273161	SAMN03320027	704490	56.5967	796	aquifer sediment	ND	presence	10
GCA_001004915.1	Candidatus Parcubacteria	ND	PRJNA273161	SAMN03320029	343075	55.6069	430	aquifer sediment	ND	presence	4
GCA_001004925.1	Candidatus Parcubacteria	ND	PRJNA273161	SAMN03320028	372495	56.3879	445	aquifer sediment	ND	presence	7
GCA_001004965.1	Candidatus Parcubacteria	ND	PRJNA273161	SAMN03320030	754948	56.2031	950	aquifer sediment	ND	presence	7
GCA_001004985.1	Candidatus Parcubacteria	ND	PRJNA273161	SAMN03320032	567894	57.9189	688	aquifer sediment	ND	presence	7
GCA_001004995.1	Candidatus Parcubacteria	ND	PRJNA273161	SAMN03320034	213517	59.9209	243	aquifer sediment	ND	presence	4
GCA_001005015.1	Candidatus Parcubacteria	ND	PRJNA273161	SAMN03320031	674237	56.5613	794	aquifer sediment	ND	presence	8
GCA_001005035.1	Candidatus Parcubacteria	ND	PRJNA273161	SAMN03320033	661360	58.8907	784	aquifer sediment	ND	presence	8
GCA_001007975.1	Candidatus Absconditabacteria	ND	PRJNA280491	SAMN03486750	ND	ND	ND	ND	ND	presence	2
GCA_001029635.1	Candidatus Parcubacteria	ND	PRJNA273161	SAMN03319901	984447	46.7156	1047	aquifer sediment	ND	presence	3
GCA_001029675.1	Candidatus Microgenomates	ND	PRJNA273161	SAMN03319974	1049888	48.9224	1108	aquifer sediment	ND	presence	16
GCA_001029695.1	Candidatus Saccharibacteria	ND	PRJNA273161	SAMN03319767	1038683	45.9895	1106	aquifer sediment	ND	presence	8
GCA_001029735.1	Candidatus Berkelbacteria	ND	PRJNA273161	SAMN03319457	915059	39.0108	1025	aquifer sediment	ND	presence	7
GCA_001029755.1	Candidatus Microgenomates	ND	PRJNA273161	SAMN03319246	819458	30.7575	900	aquifer sediment	ND	presence	8
GCA_001029775.1	Candidatus Parcubacteria	ND	PRJNA273161	SAMN03319287	752630	34.7823	794	aquifer sediment	ND	presence	5
GCA_001029795.1	Candidate division Kazan-3B-28	ND	PRJNA273161	SAMN03319988	602646	51.8291	595	aquifer sediment	ND	presence	9
GCA_001189075.1	Candidatus Parcubacteria	26257709	PRJNA283788	SAMN03737326	778726	56.0652	858	Hanford 300 Area IFRC 399-1-60 Groundwater	ND	presence	6
GCA_001189085.1	Candidatus Parcubacteria	26257709	PRJNA283788	SAMN03737325	529551	38.1528	569	Hanford 300 Area IFRC 399-1-60 Groundwater	ND	presence	9
GCA_001189095.1	Candidatus Parcubacteria	26257709	PRJNA283788	SAMN03737323	812017	53.3892	940	Hanford 300 Area IFRC 399-1-60 Groundwater	ND	presence	10
GCA_001189105.1	Candidatus Parcubacteria	26257709	PRJNA283788	SAMN03737324	631749	44.1498	711	Hanford 300 Area IFRC 399-1-60 Groundwater	ND	presence	10
GCA_001189155.1	Candidatus Parcubacteria	26257709	PRJNA283788	SAMN03737328	673860	36.4383	700	Hanford 300 Area IFRC 399-1-60 Groundwater	ND	presence	13
GCA_001189165.1	Candidatus Parcubacteria	26257709	PRJNA283788	SAMN03737327	563550	43.3983	616	Hanford 300 Area IFRC 399-1-60 Groundwater	ND	presence	7
GCA_001189195.1	Candidatus Parcubacteria	26257709	PRJNA283788	SAMN03737329	702407	48.1187	781	Hanford 300 Area IFRC 399-1-60 Groundwater	ND	presence	4
GCA_001189215.1	Candidatus Parcubacteria	26257709	PRJNA283788	SAMN03737330	808014	47.8868	884	Hanford 300 Area IFRC 399-1-60 Groundwater	ND	presence	9
GCA_001302965.1	Candidatus Parcubacteria	25922666	PRJNA270657	SAMN03994156	1286363	33.1209	1495	Methane-rich estuary sediments 52-54 cm	ND	presence	17
GCA_001302985.1	Candidatus Parcubacteria	25922666	PRJNA270657	SAMN03994157	543780	36.8568	607	Methane-rich estuary sediments 52-54 cm	ND	presence	6
GCA_001303005.1	Candidatus Microgenomates	25922666	PRJNA270657	SAMN03994158	473645	40.9038	547	Methane-rich estuary sediments 52-54 cm	ND	presence	6
GCA_001303125.1	Candidatus Parcubacteria	25922666	PRJNA270657	SAMN03994155	584570	38.4473	629	Methane-rich estuary sediments 52-54 cm	ND	presence	8
GCA_001303135.1	Candidatus Parcubacteria	25922666	PRJNA270657	SAMN03994154	717349	34.6129	823	Methane-rich estuary sediments 52-54 cm	ND	presence	7
GCA_001303185.1	Candidatus Parcubacteria	25922666	PRJNA270657	SAMN03994166	1116563	61.5242	1162	Sulfate-rich zone estuary sediments 8-12 cm	ND	presence	8
GCA_001430755.1	Candidatus Peregrinibacteria	26844018	PRJNA288027	SAMN03842443	1248026	58.4785	1124	Rifle well CD01 at 16ft depth; 0.2 micron filter at time point A	ND	presence	11
GCA_001430805.1	Candidatus Peregrinibacteria	26844018	PRJNA288027	SAMN03842446	1248181	58.4789	1123	Rifle well CD01 at 16ft depth; 0.2 micron filter at time point B	ND	presence	11
GCA_001430845.1	Candidatus Peregrinibacteria	26844018	PRJNA288027	SAMN03842449	1248112	58.479	1123	Rifle well CD01 at 16ft depth; 0.2 micron filter at time point C	ND	presence	11
GCA_001430885.1	Candidatus Peregrinibacteria	26844018	PRJNA288027	SAMN03842451	1247854	58.4766	1118	Rifle well CD01 at 16ft depth; 0.1 micron filter at time point D	ND	presence	12
GCA_001430905.1	Candidatus Peregrinibacteria	26844018	PRJNA288027	SAMN03842452	1248180	58.4787	1119	Rifle well CD01 at 16ft depth; 0.2 micron filter at time point D	ND	presence	11
GCA_001443025.1	Candidatus Parcubacteria	ND	PRJNA285325	SAMN03743976	659000	32.9329	701	hot springs	ND	presence	7
GCA_001443395.1	Candidate division WWE3 (Katanobacteria)	ND	PRJNA262935	SAMN03462091	572141	53.5579	628	sediment at 5m depth	ND	presence	8
GCA_001508305.1	Candidatus Parcubacteria	26787827	PRJNA278302	SAMN03445150	510490	33.0267	635	oil reservoir sample SB1	ND	presence	5
GCA_001508405.1	Candidatus Parcubacteria	26787827	PRJNA278302	SAMN03445160	567617	33.4331	694	oil reservoir sample SB1	ND	presence	7
GCA_001508535.1	Candidatus Microgenomates	26787827	PRJNA278302	SAMN03445170	708389	39.1521	765	oil reservoir sample SB1	ND	presence	4
GCA_001508635.1	Candidatus Parcubacteria	26787827	PRJNA278302	SAMN03445183	617799	32.3804	930	oil reservoir sample SB2	ND	presence	10
GCA_001509035.1	Candidatus Dojkabacteria	26787827	PRJNA278302	SAMN03445168	1127556	34.1634	1275	oil reservoir sample SB1	ND	presence	11
GCA_001509055.1	Candidatus Microgenomates	26787827	PRJNA278302	SAMN03445173	543380	38.5662	657	oil reservoir sample SB1	ND	presence	6
GCA_001509265.1	Candidatus Dojkabacteria	26787827	PRJNA278302	SAMN03445162	439774	36.667	492	oil reservoir sample SB1	ND	presence	7
GCA_001567245.1	Candidatus Microgenomates	27029554	PRJNA274364	SAMN03372542	906719	41.6125	1243	partial-nitritation anammox (PNA) reactor; full scale (600m3) reactor for the removal of ammonium from wastewater from the potato processing industry	ND	presence	4
GCA_001567305.1	Candidatus Dojkabacteria	27029554	PRJNA274364	SAMN03372540	1050508	38.4626	1217	partial-nitritation anammox (PNA) reactor; full scale (600m3) reactor for the removal of ammonium from wastewater from the potato processing industry	ND	presence	8
GCA_001567355.1	Candidatus Dojkabacteria	27029554	PRJNA274364	SAMN03326276	1459386	49.5633	1528	partial-nitritation anammox (PNA) reactor; full scale (600m3) reactor for the removal of ammonium from wastewater from the potato processing industry	ND	presence	12
GCA_001567365.1	Candidatus Parcubacteria	27029554	PRJNA274364	SAMN03372539	904903	37.8793	1026	partial-nitritation anammox (PNA) reactor; full scale (600m3) reactor for the removal of ammonium from wastewater from the potato processing industry	ND	presence	7
GCA_001567515.1	Candidatus Microgenomates	27029554	PRJNA274364	SAMN03372541	957550	44.4664	1241	partial-nitritation anammox (PNA) reactor; full scale (600m3) reactor for the removal of ammonium from wastewater from the potato processing industry	ND	presence	8
GCA_001771185.1	Candidate division Kazan-3B-28	27774985	PRJNA288027	SAMN04316212	699981	45.58	719	Rifle well FP-101 under high O2 conditions; 0.1 micron filter; full assembly	ND	presence	7
GCA_001771215.1	Candidate division Kazan-3B-28	27774985	PRJNA288027	SAMN04316240	699981	45.58	720	Rifle well FP-101 under low O2 conditions; 0.1 micron filter; full assembly	ND	presence	7
GCA_001771275.1	Candidate division Kazan-3B-28	27774985	PRJNA288027	SAMN04315147	790931	48.67	806	Rifle well FP-101 under low O2 conditions; 0.1 micron filter; full assembly	ND	presence	7
GCA_001771745.1	Candidatus Dojkabacteria	27774985	PRJNA288027	SAMN04314521	493643	31.82	596	Rifle well CD01 at 16ft depth; 0.1 micron filter at time point B	ND	presence	6
GCA_001771775.1	Candidatus Dojkabacteria	27774985	PRJNA288027	SAMN04314490	704381	32.77	686	Rifle well CD01 at 16ft depth; 0.1 micron filter at time point B	ND	presence	7
GCA_001771785.1	Candidatus Dojkabacteria	27774985	PRJNA288027	SAMN04316186	473372	31.38	648	Rifle well CD01 at 16ft depth; 0.1 micron filter at time point C	ND	presence	4
GCA_001772255.1	Candidate division Kazan-3B-28	27774985	PRJNA288027	SAMN04313689	625726	50.52	612	Rifle background sediment; well D04 at 13ft depth	ND	presence	9
GCA_001772265.1	Candidate division Kazan-3B-28	27774985	PRJNA288027	SAMN04314963	656967	48.59	710	Rifle well FP-101 under high O2 conditions; 0.1 micron filter; full assembly	ND	presence	6
GCA_001772465.1	Candidatus Dojkabacteria	27774985	PRJNA288027	SAMN04314557	602600	32.59	626	Rifle well CD01 at 16ft depth; 0.1 micron filter at time point C	ND	presence	4
GCA_001772485.1	Candidatus Dojkabacteria	27774985	PRJNA288027	SAMN04316190	520885	32.28	578	Rifle well CD01 at 16ft depth; 0.1 micron filter at time point D	ND	presence	4
GCA_001772515.1	Candidate division WWE3 (Katanobacteria)	27774985	PRJNA288027	SAMN04316231	327913	33.5	448	Rifle background sediment; well D04 at 13ft depth	ND	presence	1
GCA_001772535.1	Candidate division WWE3 (Katanobacteria)	27774985	PRJNA288027	SAMN04313753	1056791	36.1	1178	Rifle background sediment; well D04 at 16ft depth	ND	presence	8
GCA_001772545.1	Candidate division WWE3 (Katanobacteria)	27774985	PRJNA288027	SAMN04314276	520071	52.08	593	Rifle background sediment; well D04 at 16ft depth	ND	presence	4
GCA_001772575.1	Candidate division WWE3 (Katanobacteria)	27774985	PRJNA288027	SAMN04313670	809340	33.13	1006	Rifle background sediment; well D04 at 19ft depth	ND	presence	6
GCA_001772585.1	Candidate division WWE3 (Katanobacteria)	27774985	PRJNA288027	SAMN04314866	475441	35.21	534	Rifle well FP-101 under high O2 conditions; 0.1 micron filter; full assembly	ND	presence	3
GCA_001772615.1	Candidate division WWE3 (Katanobacteria)	27774985	PRJNA288027	SAMN04314869	1009847	40.47	1068	Rifle well FP-101 under high O2 conditions; 0.1 micron filter; full assembly	ND	presence	9
GCA_001772625.1	Candidate division WWE3 (Katanobacteria)	27774985	PRJNA288027	SAMN04315039	641607	41.88	719	Rifle well FP-101 under high O2 conditions; 0.1 micron filter; full assembly	ND	presence	8
GCA_001772655.1	Candidate division WWE3 (Katanobacteria)	27774985	PRJNA288027	SAMN04314950	491139	47.99	561	Rifle well FP-101 under high O2 conditions; 0.1 micron filter; full assembly	ND	presence	3
GCA_001772665.1	Candidate division WWE3 (Katanobacteria)	27774985	PRJNA288027	SAMN04315135	801306	38.88	868	Rifle well FP-101 under low O2 conditions; 0.1 micron filter; full assembly	ND	presence	6
GCA_001772695.1	Candidate division WWE3 (Katanobacteria)	27774985	PRJNA288027	SAMN04315231	985345	40.54	1043	Rifle well FP-101 under low O2 conditions; 0.1 micron filter; full assembly	ND	presence	8
GCA_001772705.1	Candidate division WWE3 (Katanobacteria)	27774985	PRJNA288027	SAMN04315129	840958	40.9	1006	Rifle well FP-101 under low O2 conditions; 0.1 micron filter; full assembly	ND	presence	11
GCA_001772715.1	Candidate division WWE3 (Katanobacteria)	27774985	PRJNA288027	SAMN04315223	597447	41.32	697	Rifle well FP-101 under low O2 conditions; 0.1 micron filter; full assembly	ND	presence	6
GCA_001772745.1	Candidate division WWE3 (Katanobacteria)	27774985	PRJNA288027	SAMN04314333	702114	41.46	761	Rifle well CD01 at 16ft depth; 0.1 micron filter at time point A	ND	presence	6
GCA_001772775.1	Candidate division WWE3 (Katanobacteria)	27774985	PRJNA288027	SAMN04314395	734832	42.46	827	Rifle well CD01 at 16ft depth; 1.2 micron filter at time point A	ND	presence	9
GCA_001772795.1	Candidate division WWE3 (Katanobacteria)	27774985	PRJNA288027	SAMN04314366	815040	42.58	882	Rifle well CD01 at 16ft depth; 0.2 micron filter at time point A	ND	presence	6
GCA_001772805.1	Candidate division WWE3 (Katanobacteria)	27774985	PRJNA288027	SAMN04313675	659365	51.43	783	Rifle background sediment; well D04 at 19ft depth	ND	presence	6
GCA_001772815.1	Candidate division WWE3 (Katanobacteria)	27774985	PRJNA288027	SAMN04314946	862028	36.88	927	Rifle well FP-101 under high O2 conditions; 0.1 micron filter; full assembly	ND	presence	10
GCA_001772855.1	Candidate division WWE3 (Katanobacteria)	27774985	PRJNA288027	SAMN04314862	621078	43.73	695	Rifle well FP-101 under high O2 conditions; 0.1 micron filter; full assembly	ND	presence	8
GCA_001772865.1	Candidate division WWE3 (Katanobacteria)	27774985	PRJNA288027	SAMN04315544	941100	36.73	998	Rifle well FP-101 under high O2 conditions; 0.2 micron filter; full assembly	ND	presence	9
GCA_001772885.1	Candidate division WWE3 (Katanobacteria)	27774985	PRJNA288027	SAMN04315659	963567	36.87	1007	Rifle well FP-101 under high O2 conditions; 1.2 micron filter; full assembly	ND	presence	8
GCA_001772895.1	Candidate division WWE3 (Katanobacteria)	27774985	PRJNA288027	SAMN04315222	509101	37.03	556	Rifle well FP-101 under low O2 conditions; 0.1 micron filter; full assembly	ND	presence	4
GCA_001772935.1	Candidate division WWE3 (Katanobacteria)	27774985	PRJNA288027	SAMN04315317	944870	36.88	1009	Rifle well FP-101 under low O2 conditions; 0.1 micron filter; full assembly	ND	presence	10
GCA_001772955.1	Candidate division WWE3 (Katanobacteria)	27774985	PRJNA288027	SAMN04315043	532308	52.66	647	Rifle well FP-101 under low O2 conditions; 0.1 micron filter; full assembly	ND	presence	3
GCA_001772965.1	Candidate division WWE3 (Katanobacteria)	27774985	PRJNA288027	SAMN04316121	651739	51.87	942	Rifle well FP-101 under low O2 conditions; 0.2 micron filter; full assembly	ND	presence	10
GCA_001772985.1	Candidate division WWE3 (Katanobacteria)	27774985	PRJNA288027	SAMN04315914	729680	35.37	860	Rifle well FP-101 under low O2 conditions; 1.2 micron filter; full assembly	ND	presence	9
GCA_001773015.1	Candidate division WWE3 (Katanobacteria)	27774985	PRJNA288027	SAMN04316226	897158	40.36	957	Rifle well CD01 at 16ft depth; 0.1 micron filter at time point A	ND	presence	12
GCA_001773035.1	Candidate division WWE3 (Katanobacteria)	27774985	PRJNA288027	SAMN04314321	693166	41.61	736	Rifle well CD01 at 16ft depth; 0.1 micron filter at time point A	ND	presence	10
GCA_001773055.1	Candidate division WWE3 (Katanobacteria)	27774985	PRJNA288027	SAMN04314385	953042	41.25	1058	Rifle well CD01 at 16ft depth; 0.2 micron filter at time point A	ND	presence	13
GCA_001773065.1	Candidate division WWE3 (Katanobacteria)	27774985	PRJNA288027	SAMN04316247	897158	40.36	954	Rifle well CD01 at 16ft depth; 0.1 micron filter at time point B	ND	presence	13
GCA_001773095.1	Candidate division WWE3 (Katanobacteria)	27774985	PRJNA288027	SAMN04314520	777980	41.59	804	Rifle well CD01 at 16ft depth; 0.1 micron filter at time point B	ND	presence	11
GCA_001773115.1	Candidate division WWE3 (Katanobacteria)	27774985	PRJNA288027	SAMN04314485	728928	42.68	808	Rifle well CD01 at 16ft depth; 0.1 micron filter at time point B	ND	presence	7
GCA_001773135.1	Candidate division WWE3 (Katanobacteria)	27774985	PRJNA288027	SAMN04314501	777638	41.56	819	Rifle well CD01 at 16ft depth; 0.1 micron filter at time point B	ND	presence	6
GCA_001773145.1	Candidate division WWE3 (Katanobacteria)	27774985	PRJNA288027	SAMN04314447	918752	40.24	1011	Rifle well CD01 at 16ft depth; 0.2 micron filter at time point B	ND	presence	13
GCA_001773175.1	Candidate division WWE3 (Katanobacteria)	27774985	PRJNA288027	SAMN04314458	767997	42.61	844	Rifle well CD01 at 16ft depth; 0.2 micron filter at time point B	ND	presence	5
GCA_001773195.1	Candidate division WWE3 (Katanobacteria)	27774985	PRJNA288027	SAMN04314536	1018605	39.41	1120	Rifle well CD01 at 16ft depth; 0.1 micron filter at time point C	ND	presence	12
GCA_001773215.1	Candidate division WWE3 (Katanobacteria)	27774985	PRJNA288027	SAMN04316223	897158	40.36	955	Rifle well CD01 at 16ft depth; 0.1 micron filter at time point C	ND	presence	13
GCA_001773225.1	Candidate division WWE3 (Katanobacteria)	27774985	PRJNA288027	SAMN04314571	903911	40.23	991	Rifle well CD01 at 16ft depth; 0.2 micron filter at time point C	ND	presence	10
GCA_001773255.1	Candidate division WWE3 (Katanobacteria)	27774985	PRJNA288027	SAMN04314594	780090	42.76	836	Rifle well CD01 at 16ft depth; 0.2 micron filter at time point C	ND	presence	6
GCA_001773275.1	Candidate division WWE3 (Katanobacteria)	27774985	PRJNA288027	SAMN04314731	703437	41.55	720	Rifle well CD01 at 16ft depth; 0.1 micron filter at time point D	ND	presence	8
GCA_001773295.1	Candidate division WWE3 (Katanobacteria)	27774985	PRJNA288027	SAMN04314772	1088884	38.86	1247	Rifle well CD01 at 16ft depth; 0.1 micron filter at time point D	ND	presence	14
GCA_001773305.1	Candidate division WWE3 (Katanobacteria)	27774985	PRJNA288027	SAMN04314535	806253	41.64	844	Rifle well CD01 at 16ft depth; 0.1 micron filter at time point C	ND	presence	6
GCA_001773315.1	Candidate division WWE3 (Katanobacteria)	27774985	PRJNA288027	SAMN04314546	778421	41.59	804	Rifle well CD01 at 16ft depth; 0.1 micron filter at time point C	ND	presence	9
GCA_001773375.1	Candidate division WWE3 (Katanobacteria)	27774985	PRJNA288027	SAMN04314755	892209	40.22	968	Rifle well CD01 at 16ft depth; 0.1 micron filter at time point D	ND	presence	11
GCA_001773385.1	Candidate division WWE3 (Katanobacteria)	27774985	PRJNA288027	SAMN04316189	863201	42.39	909	Rifle well CD01 at 16ft depth; 0.1 micron filter at time point D	ND	presence	11
GCA_001773395.1	Candidate division WWE3 (Katanobacteria)	27774985	PRJNA288027	SAMN04314700	783117	42.33	888	Rifle well CD01 at 16ft depth; 0.2 micron filter at time point D	ND	presence	7
GCA_001773505.1	Candidatus Parcubacteria	27774985	PRJNA288027	SAMN04315521	454632	51.64	534	Rifle well FP-101 under high O2 conditions; 0.2 micron filter; full assembly	ND	presence	4
GCA_001773535.1	Candidatus Parcubacteria	27774985	PRJNA288027	SAMN04315286	586632	53.95	663	Rifle well FP-101 under low O2 conditions; 0.1 micron filter; full assembly	ND	presence	4
GCA_001773545.1	Candidatus Parcubacteria	27774985	PRJNA288027	SAMN04315102	569343	53.93	652	Rifle well FP-101 under low O2 conditions; 0.1 micron filter; full assembly	ND	presence	6
GCA_001773575.1	Candidatus Parcubacteria	27774985	PRJNA288027	SAMN04314540	630352	47.77	709	Rifle well CD01 at 16ft depth; 0.1 micron filter at time point C	ND	presence	7
GCA_001773585.1	Candidatus Microgenomates	27774985	PRJNA288027	SAMN04313737	686074	48.23	811	Rifle background sediment; well D04 at 16ft depth	ND	presence	5
GCA_001773615.1	Candidatus Microgenomates	27774985	PRJNA288027	SAMN04314787	954878	47.48	1116	Rifle well FP-101 under high O2 conditions; 0.1 micron filter; full assembly	ND	presence	11
GCA_001773625.1	Candidatus Microgenomates	27774985	PRJNA288027	SAMN04314855	662098	48.15	797	Rifle well FP-101 under high O2 conditions; 0.1 micron filter; full assembly	ND	presence	6
GCA_001773645.1	Candidatus Microgenomates	27774985	PRJNA288027	SAMN04315570	960932	47.47	1144	Rifle well FP-101 under high O2 conditions; 1.2 micron filter; full assembly	ND	presence	7
GCA_001773655.1	Candidatus Microgenomates	27774985	PRJNA288027	SAMN04315125	916351	47.45	1071	Rifle well FP-101 under low O2 conditions; 0.1 micron filter; full assembly	ND	presence	10
GCA_001773695.1	Candidatus Microgenomates	27774985	PRJNA288027	SAMN04315142	938849	47.44	1100	Rifle well FP-101 under low O2 conditions; 0.1 micron filter; full assembly	ND	presence	12
GCA_001773715.1	Candidatus Microgenomates	27774985	PRJNA288027	SAMN04315311	776953	48.07	919	Rifle well FP-101 under low O2 conditions; 0.1 micron filter; full assembly	ND	presence	7
GCA_001773725.1	Candidatus Microgenomates	27774985	PRJNA288027	SAMN04315052	958218	47.8	1067	Rifle well FP-101 under low O2 conditions; 0.1 micron filter; full assembly	ND	presence	15
GCA_001773735.1	Candidatus Microgenomates	27774985	PRJNA288027	SAMN04315977	952320	47.45	1178	Rifle well FP-101 under low O2 conditions; 0.2 micron filter; full assembly	ND	presence	10
GCA_001773775.1	Candidatus Microgenomates	27774985	PRJNA288027	SAMN04314518	1114964	43.7	1299	Rifle well CD01 at 16ft depth; 0.1 micron filter at time point B	ND	presence	18
GCA_001773795.1	Candidatus Microgenomates	27774985	PRJNA288027	SAMN04314500	992167	46.7	1134	Rifle well CD01 at 16ft depth; 0.1 micron filter at time point B	ND	presence	12
GCA_001773815.1	Candidatus Microgenomates	27774985	PRJNA288027	SAMN04314729	840594	46.44	1073	Rifle well CD01 at 16ft depth; 0.1 micron filter at time point D	ND	presence	8
GCA_001773975.1	Candidatus Parcubacteria	27774985	PRJNA288027	SAMN04314031	676040	46.66	809	Rifle background sediment; well D04 at 16ft depth	ND	presence	8
GCA_001773995.1	Candidatus Parcubacteria	27774985	PRJNA288027	SAMN04313760	619064	46.17	680	Rifle well FP-101 under high O2 conditions 0.1 micron filter; 10% subassembly	ND	presence	8
GCA_001774005.1	Candidatus Parcubacteria	27774985	PRJNA288027	SAMN04314986	654207	44.28	711	Rifle well FP-101 under high O2 conditions; 0.1 micron filter; full assembly	ND	presence	9
GCA_001774035.1	Candidatus Parcubacteria	27774985	PRJNA288027	SAMN04315003	908945	51.38	1000	Rifle well FP-101 under high O2 conditions; 0.1 micron filter; full assembly	ND	presence	7
GCA_001774055.1	Candidatus Parcubacteria	27774985	PRJNA288027	SAMN04315431	682654	44.41	738	Rifle well FP-101 under high O2 conditions; 0.2 micron filter; full assembly	ND	presence	8
GCA_001774075.1	Candidatus Parcubacteria	27774985	PRJNA288027	SAMN04315171	596916	44.34	654	Rifle well FP-101 under low O2 conditions; 0.1 micron filter; full assembly	ND	presence	8
GCA_001774085.1	Candidatus Parcubacteria	27774985	PRJNA288027	SAMN04315141	944023	51.36	998	Rifle well FP-101 under low O2 conditions; 0.1 micron filter; full assembly	ND	presence	9
GCA_001774105.1	Candidatus Parcubacteria	27774985	PRJNA288027	SAMN04315178	727129	46.21	767	Rifle well FP-101 under low O2 conditions; 0.1 micron filter; full assembly	ND	presence	8
GCA_001774135.1	Candidatus Parcubacteria	27774985	PRJNA288027	SAMN04316018	773874	44.18	843	Rifle well FP-101 under low O2 conditions; 0.2 micron filter; full assembly	ND	presence	10
GCA_001774155.1	Candidatus Parcubacteria	27774985	PRJNA288027	SAMN04316090	702476	45.32	777	Rifle well FP-101 under low O2 conditions; 0.2 micron filter; full assembly	ND	presence	4
GCA_001774165.1	Candidatus Parcubacteria	27774985	PRJNA288027	SAMN04316222	585024	42.32	629	Rifle well CD01 at 16ft depth; 0.1 micron filter at time point C	ND	presence	6
GCA_001774195.1	Candidatus Parcubacteria	27774985	PRJNA288027	SAMN04314720	546161	40.77	663	Rifle well CD01 at 16ft depth; 0.1 micron filter at time point D	ND	presence	10
GCA_001774215.1	Candidatus Parcubacteria	27774985	PRJNA288027	SAMN04316224	585024	42.32	627	Rifle well CD01 at 16ft depth; 0.1 micron filter at time point D	ND	presence	6
GCA_001774275.1	Candidatus Microgenomates	27774985	PRJNA288027	SAMN04315030	1030151	48.88	1103	Rifle well FP-101 under high O2 conditions; 0.1 micron filter; full assembly	ND	presence	16
GCA_001774295.1	Candidatus Microgenomates	27774985	PRJNA288027	SAMN04316245	1031580	48.86	1116	Rifle well FP-101 under high O2 conditions; 1.2 micron filter; full assembly	ND	presence	16
GCA_001774315.1	Candidatus Microgenomates	27774985	PRJNA288027	SAMN04315312	992556	49.02	1049	Rifle well FP-101 under low O2 conditions; 0.1 micron filter; full assembly	ND	presence	16
GCA_001774335.1	Candidatus Microgenomates	27774985	PRJNA288027	SAMN04316110	1059718	48.76	1173	Rifle well FP-101 under low O2 conditions; 0.2 micron filter; full assembly	ND	presence	16
GCA_001774345.1	Candidatus Microgenomates	27774985	PRJNA288027	SAMN04314737	1002917	48.77	1129	Rifle well CD01 at 16ft depth; 0.1 micron filter at time point D	ND	presence	15
GCA_001774375.1	Candidatus Berkelbacteria	27774985	PRJNA288027	SAMN04313692	839957	38.3	1018	Rifle background sediment; well D04 at 13ft depth	ND	presence	10
GCA_001774395.1	Candidatus Berkelbacteria	27774985	PRJNA288027	SAMN04315224	850026	49.83	880	Rifle well FP-101 under low O2 conditions; 0.1 micron filter; full assembly	ND	presence	12
GCA_001774415.1	Candidatus Parcubacteria	27774985	PRJNA288027	SAMN04314964	566359	33.91	673	Rifle well FP-101 under high O2 conditions; 0.1 micron filter; full assembly	ND	presence	8
GCA_001774425.1	Candidatus Parcubacteria	27774985	PRJNA288027	SAMN04315149	667996	34.05	784	Rifle well FP-101 under low O2 conditions; 0.1 micron filter; full assembly	ND	presence	7
GCA_001774455.1	Candidatus Parcubacteria	27774985	PRJNA288027	SAMN04314082	357328	34.96	411	Rifle well FP-101 under low O2 conditions; 0.2 micron filter; 10% subassembly	ND	presence	4
GCA_001774475.1	Candidatus Parcubacteria	27774985	PRJNA288027	SAMN04316006	523537	34.97	641	Rifle well FP-101 under low O2 conditions; 0.2 micron filter; full assembly	ND	presence	5
GCA_001774495.1	Candidatus Parcubacteria	27774985	PRJNA288027	SAMN04314563	782376	34.93	895	Rifle well CD01 at 16ft depth; 0.2 micron filter at time point C	ND	presence	5
GCA_001774535.1	Candidatus Microgenomates	27774985	PRJNA288027	SAMN04314856	729379	49.62	849	Rifle well FP-101 under high O2 conditions; 0.1 micron filter; full assembly	ND	presence	9
GCA_001774555.1	Candidatus Microgenomates	27774985	PRJNA288027	SAMN04315237	750015	49.83	869	Rifle well FP-101 under low O2 conditions; 0.1 micron filter; full assembly	ND	presence	8
GCA_001774575.1	Candidatus Microgenomates	27774985	PRJNA288027	SAMN04314308	590316	46.52	632	Rifle well CD01 at 16ft depth; 0.1 micron filter at time point A	ND	presence	7
GCA_001774585.1	Candidatus Microgenomates	27774985	PRJNA288027	SAMN04314349	722220	46.03	805	Rifle well CD01 at 16ft depth; 0.2 micron filter at time point A	ND	presence	10
GCA_001774615.1	Candidatus Microgenomates	27774985	PRJNA288027	SAMN04314489	819155	48.38	1024	Rifle well CD01 at 16ft depth; 0.1 micron filter at time point B	ND	presence	11
GCA_001774635.1	Candidatus Microgenomates	27774985	PRJNA288027	SAMN04316218	1089434	44.95	1220	Rifle well CD01 at 16ft depth; 0.2 micron filter at time point B	ND	presence	8
GCA_001774675.1	Candidatus Microgenomates	27774985	PRJNA288027	SAMN04316228	1089434	44.95	1220	Rifle well CD01 at 16ft depth; 0.2 micron filter at time point C	ND	presence	8
GCA_001774685.1	Candidatus Microgenomates	27774985	PRJNA288027	SAMN04316225	1089434	44.95	1220	Rifle well CD01 at 16ft depth; 0.2 micron filter at time point D	ND	presence	8
GCA_001774705.1	Candidatus Microgenomates	27774985	PRJNA288027	SAMN04314286	774196	37.85	999	Rifle background sediment; well D04 at 13ft depth	ND	presence	11
GCA_001774735.1	Candidatus Microgenomates	27774985	PRJNA288027	SAMN04314044	558268	37.66	741	Rifle background sediment; well D04 at 16ft depth	ND	presence	4
GCA_001774755.1	Candidatus Microgenomates	27774985	PRJNA288027	SAMN04314836	879690	39.89	955	Rifle well FP-101 under high O2 conditions; 0.1 micron filter; full assembly	ND	presence	11
GCA_001774765.1	Candidatus Microgenomates	27774985	PRJNA288027	SAMN04314928	517249	38.29	613	Rifle well FP-101 under high O2 conditions; 0.1 micron filter; full assembly	ND	presence	3
GCA_001774785.1	Candidatus Microgenomates	27774985	PRJNA288027	SAMN04314846	889109	39.83	1050	Rifle well FP-101 under high O2 conditions; 0.1 micron filter; full assembly	ND	presence	13
GCA_001774815.1	Candidatus Microgenomates	27774985	PRJNA288027	SAMN04314849	686305	40.26	879	Rifle well FP-101 under high O2 conditions; 0.1 micron filter; full assembly	ND	presence	8
GCA_001774835.1	Candidatus Microgenomates	27774985	PRJNA288027	SAMN04314850	1056414	41.08	1182	Rifle well FP-101 under high O2 conditions; 0.1 micron filter; full assembly	ND	presence	12
GCA_001774845.1	Candidatus Microgenomates	27774985	PRJNA288027	SAMN04315534	600000	39.35	680	Rifle well FP-101 under high O2 conditions; 0.2 micron filter; full assembly	ND	presence	10
GCA_001774865.1	Candidatus Microgenomates	27774985	PRJNA288027	SAMN04315460	769186	41.43	948	Rifle well FP-101 under high O2 conditions; 0.2 micron filter; full assembly	ND	presence	9
GCA_001774895.1	Candidatus Microgenomates	27774985	PRJNA288027	SAMN04313766	694068	40.94	856	Rifle well FP-101 under high O2 conditions; 1.2 micron filter; 10% subassembly	ND	presence	5
GCA_001774915.1	Candidatus Microgenomates	27774985	PRJNA288027	SAMN04315564	496058	38.12	590	Rifle well FP-101 under high O2 conditions; 1.2 micron filter; full assembly	ND	presence	5
GCA_001774935.1	Candidatus Microgenomates	27774985	PRJNA288027	SAMN04315567	828692	40.72	928	Rifle well FP-101 under high O2 conditions; 1.2 micron filter; full assembly	ND	presence	8
GCA_001774945.1	Candidatus Microgenomates	27774985	PRJNA288027	SAMN04315733	836061	40.07	980	Rifle well FP-101 under high O2 conditions; 1.2 micron filter; full assembly	ND	presence	11
GCA_001774975.1	Candidatus Microgenomates	27774985	PRJNA288027	SAMN04315623	989451	41.6	1102	Rifle well FP-101 under high O2 conditions; 1.2 micron filter; full assembly	ND	presence	11
GCA_001774995.1	Candidatus Microgenomates	27774985	PRJNA288027	SAMN04315202	535950	38.02	624	Rifle well FP-101 under low O2 conditions; 0.1 micron filter; full assembly	ND	presence	6
GCA_001775005.1	Candidatus Microgenomates	27774985	PRJNA288027	SAMN04315305	713644	40.93	784	Rifle well FP-101 under low O2 conditions; 0.1 micron filter; full assembly	ND	presence	7
GCA_001775025.1	Candidatus Microgenomates	27774985	PRJNA288027	SAMN04315213	859434	41.93	999	Rifle well FP-101 under low O2 conditions; 0.1 micron filter; full assembly	ND	presence	11
GCA_001775055.1	Candidatus Microgenomates	27774985	PRJNA288027	SAMN04313791	1078522	39.92	1159	Rifle well FP-101 under low O2 conditions; 0.2 micron filter; 10% subassembly	ND	presence	8
GCA_001775075.1	Candidatus Microgenomates	27774985	PRJNA288027	SAMN04315975	986204	41.7	1097	Rifle well FP-101 under low O2 conditions; 0.2 micron filter; full assembly	ND	presence	8
GCA_001775085.1	Candidatus Microgenomates	27774985	PRJNA288027	SAMN04315802	943957	38.34	1140	Rifle well FP-101 under low O2 conditions; 1.2 micron filter; full assembly	ND	presence	7
GCA_001775095.1	Candidatus Microgenomates	27774985	PRJNA288027	SAMN04314317	1148276	40.23	1233	Rifle well CD01 at 16ft depth; 0.1 micron filter at time point A	ND	presence	12
GCA_001775135.1	Candidatus Microgenomates	27774985	PRJNA288027	SAMN04314483	953216	39.99	1027	Rifle well CD01 at 16ft depth; 0.1 micron filter at time point B	ND	presence	11
GCA_001775155.1	Candidatus Microgenomates	27774985	PRJNA288027	SAMN04316177	799405	39.53	979	Rifle well CD01 at 16ft depth; 1.2 micron filter at time point B	ND	presence	8
GCA_001775165.1	Candidatus Microgenomates	27774985	PRJNA288027	SAMN04314426	1078535	40.01	1174	Rifle well CD01 at 16ft depth; 0.2 micron filter at time point B	ND	presence	12
GCA_001775175.1	Candidatus Microgenomates	27774985	PRJNA288027	SAMN04314530	870398	40.92	960	Rifle well CD01 at 16ft depth; 0.1 micron filter at time point C	ND	presence	9
GCA_001775215.1	Candidatus Microgenomates	27774985	PRJNA288027	SAMN04314616	824053	40.69	933	Rifle well CD01 at 16ft depth; 1.2 micron filter at time point C	ND	presence	9
GCA_001775235.1	Candidatus Microgenomates	27774985	PRJNA288027	SAMN04314591	1105419	40.1	1215	Rifle well CD01 at 16ft depth; 0.2 micron filter at time point C	ND	presence	11
GCA_001775285.1	Candidatus Microgenomates	27774985	PRJNA288027	SAMN04314232	553044	36.85	737	Rifle well CD01 at time point 1 / A; 5m depth; 0.1 filter	ND	presence	5
GCA_001775315.1	Candidatus Microgenomates	27774985	PRJNA288027	SAMN04314922	838804	36.55	971	Rifle well FP-101 under high O2 conditions; 0.1 micron filter; full assembly	ND	presence	6
GCA_001775325.1	Candidatus Microgenomates	27774985	PRJNA288027	SAMN04315011	795914	35.38	849	Rifle well FP-101 under high O2 conditions; 0.1 micron filter; full assembly	ND	presence	6
GCA_001775435.1	Candidatus Parcubacteria	27774985	PRJNA288027	SAMN04315005	517848	53.91	578	Rifle well FP-101 under high O2 conditions; 0.1 micron filter; full assembly	ND	presence	5
GCA_001775445.1	Candidatus Parcubacteria	27774985	PRJNA288027	SAMN04315523	500731	54.16	579	Rifle well FP-101 under high O2 conditions; 0.2 micron filter; full assembly	ND	presence	4
GCA_001775475.1	Candidatus Parcubacteria	27774985	PRJNA288027	SAMN04315743	539999	52.9	632	Rifle well FP-101 under high O2 conditions; 1.2 micron filter; full assembly	ND	presence	5
GCA_001775485.1	Candidatus Parcubacteria	27774985	PRJNA288027	SAMN04315096	608701	51.27	702	Rifle well FP-101 under low O2 conditions; 0.1 micron filter; full assembly	ND	presence	5
GCA_001775515.1	Candidatus Parcubacteria	27774985	PRJNA288027	SAMN04314510	598251	47.44	708	Rifle well CD01 at 16ft depth; 0.1 micron filter at time point B	ND	presence	6
GCA_001775525.1	Candidatus Parcubacteria	27774985	PRJNA288027	SAMN04314743	478434	46.89	611	Rifle well CD01 at 16ft depth; 0.1 micron filter at time point D	ND	presence	9
GCA_001775555.1	Candidatus Microgenomates	27774985	PRJNA288027	SAMN04313669	911921	47.73	1077	Rifle background sediment; well D04 at 19ft depth	ND	presence	10
GCA_001775565.1	Candidatus Microgenomates	27774985	PRJNA288027	SAMN04314854	848883	47.51	996	Rifle well FP-101 under high O2 conditions; 0.1 micron filter; full assembly	ND	presence	5
GCA_001775595.1	Candidatus Microgenomates	27774985	PRJNA288027	SAMN04315538	598501	46.55	743	Rifle well FP-101 under high O2 conditions; 0.2 micron filter; full assembly	ND	presence	8
GCA_001775605.1	Candidatus Microgenomates	27774985	PRJNA288027	SAMN04315029	941917	48.04	1065	Rifle well FP-101 under high O2 conditions; 0.1 micron filter; full assembly	ND	presence	15
GCA_001775635.1	Candidatus Microgenomates	27774985	PRJNA288027	SAMN04315387	858429	47.96	1003	Rifle well FP-101 under high O2 conditions; 0.2 micron filter; full assembly	ND	presence	8
GCA_001775645.1	Candidatus Microgenomates	27774985	PRJNA288027	SAMN04314475	823887	47.43	991	Rifle well CD01 at 16ft depth; 0.1 micron filter at time point B	ND	presence	6
GCA_001775675.1	Candidatus Microgenomates	27774985	PRJNA288027	SAMN04314516	756708	45.86	1032	Rifle well CD01 at 16ft depth; 0.1 micron filter at time point B	ND	presence	9
GCA_001775785.1	Candidatus Parcubacteria	27774985	PRJNA288027	SAMN04314972	580550	39.13	648	Rifle well FP-101 under high O2 conditions; 0.1 micron filter; full assembly	ND	presence	10
GCA_001775795.1	Candidatus Parcubacteria	27774985	PRJNA288027	SAMN04313781	690392	46.02	750	Rifle well FP-101 under high O2 conditions; 0.2 micron filter; 10% subassembly	ND	presence	8
GCA_001775835.1	Candidatus Parcubacteria	27774985	PRJNA288027	SAMN04315444	923140	51.22	1018	Rifle well FP-101 under high O2 conditions; 0.2 micron filter; full assembly	ND	presence	6
GCA_001775855.1	Candidatus Parcubacteria	27774985	PRJNA288027	SAMN04315060	502302	36.54	602	Rifle well FP-101 under low O2 conditions; 0.1 micron filter; full assembly	ND	presence	4
GCA_001775875.1	Candidatus Parcubacteria	27774985	PRJNA288027	SAMN04316070	467106	41.69	568	Rifle well FP-101 under low O2 conditions; 0.2 micron filter; full assembly	ND	presence	6
GCA_001775885.1	Candidatus Parcubacteria	27774985	PRJNA288027	SAMN04314314	608915	42.28	662	Rifle well CD01 at 16ft depth; 0.1 micron filter at time point A	ND	presence	5
GCA_001775915.1	Candidatus Parcubacteria	27774985	PRJNA288027	SAMN04316217	585603	42.31	632	Rifle well CD01 at 16ft depth; 0.1 micron filter at time point B	ND	presence	5
GCA_001775935.1	Candidatus Parcubacteria	27774985	PRJNA288027	SAMN04314761	652051	43.64	774	Rifle well CD01 at 16ft depth; 0.1 micron filter at time point D	ND	presence	9
GCA_001776035.1	Candidatus Microgenomates	27774985	PRJNA288027	SAMN04316166	407413	32.7	581	Rifle background sediment; well D04 at 13ft depth	ND	presence	2
GCA_001776045.1	Candidatus Microgenomates	27774985	PRJNA288027	SAMN04314281	1173037	40.69	1312	Rifle background sediment; well D04 at 13ft depth	ND	presence	15
GCA_001776075.1	Candidatus Microgenomates	27774985	PRJNA288027	SAMN04315539	1019502	49.02	1116	Rifle well FP-101 under high O2 conditions; 0.2 micron filter; full assembly	ND	presence	14
GCA_001776095.1	Candidatus Microgenomates	27774985	PRJNA288027	SAMN04315625	537080	46.89	671	Rifle well FP-101 under high O2 conditions; 1.2 micron filter; full assembly	ND	presence	5
GCA_001776115.1	Candidatus Microgenomates	27774985	PRJNA288027	SAMN04316045	672036	47.16	814	Rifle well FP-101 under low O2 conditions; 0.2 micron filter; full assembly	ND	presence	6
GCA_001776125.1	Candidatus Berkelbacteria	27774985	PRJNA288027	SAMN04314960	709408	49.96	734	Rifle well FP-101 under high O2 conditions; 0.1 micron filter; full assembly	ND	presence	11
GCA_001776145.1	Candidatus Berkelbacteria	27774985	PRJNA288027	SAMN04315660	676094	35.26	782	Rifle well FP-101 under high O2 conditions; 1.2 micron filter; full assembly	ND	presence	8
GCA_001776175.1	Candidatus Berkelbacteria	27774985	PRJNA288027	SAMN04315691	812613	49.51	912	Rifle well FP-101 under high O2 conditions; 1.2 micron filter; full assembly	ND	presence	13
GCA_001776195.1	Candidatus Berkelbacteria	27774985	PRJNA288027	SAMN04314336	960706	43.31	1018	Rifle well CD01 at 16ft depth; 0.2 micron filter at time point A	ND	presence	7
GCA_001776215.1	Candidatus Parcubacteria	27774985	PRJNA288027	SAMN04315641	538984	34.56	671	Rifle well FP-101 under high O2 conditions; 1.2 micron filter; full assembly	ND	presence	5
GCA_001776225.1	Candidatus Microgenomates	27774985	PRJNA288027	SAMN04315462	752780	49.09	942	Rifle well FP-101 under high O2 conditions; 0.2 micron filter; full assembly	ND	presence	10
GCA_001776255.1	Candidatus Microgenomates	27774985	PRJNA288027	SAMN04316232	1089434	44.95	1220	Rifle well CD01 at 16ft depth; 0.2 micron filter at time point A	ND	presence	8
GCA_001776275.1	Candidatus Microgenomates	27774985	PRJNA288027	SAMN04314725	810160	39.71	1026	Rifle well CD01 at 16ft depth; 0.1 micron filter at time point D	ND	presence	8
GCA_001776285.1	Candidatus Microgenomates	27774985	PRJNA288027	SAMN04314771	671113	46.69	725	Rifle well CD01 at 16ft depth; 0.1 micron filter at time point D	ND	presence	10
GCA_001776315.1	Candidatus Microgenomates	27774985	PRJNA288027	SAMN04314285	803560	33.52	991	Rifle background sediment; well D04 at 13ft depth	ND	presence	7
GCA_001776335.1	Candidatus Microgenomates	27774985	PRJNA288027	SAMN04315023	830860	41.15	981	Rifle well FP-101 under high O2 conditions; 0.1 micron filter; full assembly	ND	presence	9
GCA_001776345.1	Candidatus Microgenomates	27774985	PRJNA288027	SAMN04314075	620534	38.28	743	Rifle well FP-101 under high O2 conditions; 0.2 micron filter; 10% subassembly	ND	presence	8
GCA_001776375.1	Candidatus Microgenomates	27774985	PRJNA288027	SAMN04315457	896653	39.24	1078	Rifle well FP-101 under high O2 conditions; 0.2 micron filter; full assembly	ND	presence	9
GCA_001776395.1	Candidatus Microgenomates	27774985	PRJNA288027	SAMN04315386	933166	41.7	1042	Rifle well FP-101 under high O2 conditions; 0.2 micron filter; full assembly	ND	presence	11
GCA_001776415.1	Candidatus Microgenomates	27774985	PRJNA288027	SAMN04315654	716344	37.25	881	Rifle well FP-101 under high O2 conditions; 1.2 micron filter; full assembly	ND	presence	7
GCA_001776425.1	Candidatus Microgenomates	27774985	PRJNA288027	SAMN04315201	728096	36.39	915	Rifle well FP-101 under low O2 conditions; 0.1 micron filter; full assembly	ND	presence	5
GCA_001776455.1	Candidatus Microgenomates	27774985	PRJNA288027	SAMN04315207	498131	38.63	615	Rifle well FP-101 under low O2 conditions; 0.1 micron filter; full assembly	ND	presence	4
GCA_001776475.1	Candidatus Microgenomates	27774985	PRJNA288027	SAMN04315304	634342	40.38	764	Rifle well FP-101 under low O2 conditions; 0.1 micron filter; full assembly	ND	presence	7
GCA_001776495.1	Candidatus Microgenomates	27774985	PRJNA288027	SAMN04315307	1053769	41.26	1179	Rifle well FP-101 under low O2 conditions; 0.1 micron filter; full assembly	ND	presence	15
GCA_001776505.1	Candidatus Microgenomates	27774985	PRJNA288027	SAMN04316105	938315	38.93	1129	Rifle well FP-101 under low O2 conditions; 0.2 micron filter; full assembly	ND	presence	11
GCA_001776535.1	Candidatus Microgenomates	27774985	PRJNA288027	SAMN04316041	797094	39.55	935	Rifle well FP-101 under low O2 conditions; 0.2 micron filter; full assembly	ND	presence	9
GCA_001776545.1	Candidatus Microgenomates	27774985	PRJNA288027	SAMN04315804	995255	41.58	1103	Rifle well FP-101 under low O2 conditions; 1.2 micron filter; full assembly	ND	presence	10
GCA_001776575.1	Candidatus Microgenomates	27774985	PRJNA288027	SAMN04314768	1079240	40.1	1159	Rifle well CD01 at 16ft depth; 0.1 micron filter at time point D	ND	presence	10
GCA_001776585.1	Candidatus Microgenomates	27774985	PRJNA288027	SAMN04314841	822791	37.28	977	Rifle well FP-101 under high O2 conditions; 0.1 micron filter; full assembly	ND	presence	12
GCA_001776605.1	Candidatus Microgenomates	27774985	PRJNA288027	SAMN04314925	531703	37.2	640	Rifle well FP-101 under high O2 conditions; 0.1 micron filter; full assembly	ND	presence	5
GCA_001776635.1	Candidatus Microgenomates	27774985	PRJNA288027	SAMN04315020	964213	40.09	1080	Rifle well FP-101 under high O2 conditions; 0.1 micron filter; full assembly	ND	presence	8
GCA_001776655.1	Candidatus Microgenomates	27774985	PRJNA288027	SAMN04314931	1274292	38.93	1351	Rifle well FP-101 under high O2 conditions; 0.1 micron filter; full assembly	ND	presence	9
GCA_001776675.1	Candidatus Microgenomates	27774985	PRJNA288027	SAMN04315027	735849	43.29	851	Rifle well FP-101 under high O2 conditions; 0.1 micron filter; full assembly	ND	presence	6
GCA_001776685.1	Candidatus Microgenomates	27774985	PRJNA288027	SAMN04315532	635368	38.6	759	Rifle well FP-101 under high O2 conditions; 0.2 micron filter; full assembly	ND	presence	10
GCA_001776705.1	Candidatus Microgenomates	27774985	PRJNA288027	SAMN04315382	1319628	39.07	1408	Rifle well FP-101 under high O2 conditions; 0.2 micron filter; full assembly	ND	presence	11
GCA_001776735.1	Candidatus Microgenomates	27774985	PRJNA288027	SAMN04315536	932998	40.28	1011	Rifle well FP-101 under high O2 conditions; 0.2 micron filter; full assembly	ND	presence	12
GCA_001776755.1	Candidatus Microgenomates	27774985	PRJNA288027	SAMN04315385	819866	39.5	905	Rifle well FP-101 under high O2 conditions; 0.2 micron filter; full assembly	ND	presence	10
GCA_001776775.1	Candidatus Microgenomates	27774985	PRJNA288027	SAMN04315478	1124621	42.21	1187	Rifle well FP-101 under high O2 conditions; 0.2 micron filter; full assembly	ND	presence	12
GCA_001776785.1	Candidatus Microgenomates	27774985	PRJNA288027	SAMN04315618	1017965	36.79	1159	Rifle well FP-101 under high O2 conditions; 1.2 micron filter; full assembly	ND	presence	12
GCA_001776815.1	Candidatus Microgenomates	27774985	PRJNA288027	SAMN04315619	860174	38.37	1062	Rifle well FP-101 under high O2 conditions; 1.2 micron filter; full assembly	ND	presence	9
GCA_001776835.1	Candidatus Microgenomates	27774985	PRJNA288027	SAMN04315597	959659	42.2	1082	Rifle well FP-101 under high O2 conditions; 1.2 micron filter; full assembly	ND	presence	8
GCA_001776855.1	Candidatus Microgenomates	27774985	PRJNA288027	SAMN04315198	634417	35.08	800	Rifle well FP-101 under low O2 conditions; 0.1 micron filter; full assembly	ND	presence	8
GCA_001776865.1	Candidatus Microgenomates	27774985	PRJNA288027	SAMN04315292	969723	36.57	1129	Rifle well FP-101 under low O2 conditions; 0.1 micron filter; full assembly	ND	presence	6
GCA_001776895.1	Candidatus Microgenomates	27774985	PRJNA288027	SAMN04315295	864431	37.99	1100	Rifle well FP-101 under low O2 conditions; 0.1 micron filter; full assembly	ND	presence	9
GCA_001776905.1	Candidatus Microgenomates	27774985	PRJNA288027	SAMN04315298	1004025	38.64	1095	Rifle well FP-101 under low O2 conditions; 0.1 micron filter; full assembly	ND	presence	16
GCA_001776935.1	Candidatus Microgenomates	27774985	PRJNA288027	SAMN04315206	1278683	38.94	1356	Rifle well FP-101 under low O2 conditions; 0.1 micron filter; full assembly	ND	presence	10
GCA_001776945.1	Candidatus Microgenomates	27774985	PRJNA288027	SAMN04315024	849291	41.05	894	Rifle well FP-101 under high O2 conditions; 0.1 micron filter; full assembly	ND	presence	13
GCA_001776975.1	Candidatus Microgenomates	27774985	PRJNA288027	SAMN04314933	685375	40.3	771	Rifle well FP-101 under high O2 conditions; 0.1 micron filter; full assembly	ND	presence	8
GCA_001776985.1	Candidatus Microgenomates	27774985	PRJNA288027	SAMN04314784	1175226	42.36	1229	Rifle well FP-101 under high O2 conditions; 0.1 micron filter; full assembly	ND	presence	14
GCA_001777015.1	Candidatus Microgenomates	27774985	PRJNA288027	SAMN04315412	963675	35.64	1110	Rifle well FP-101 under high O2 conditions; 0.2 micron filter; full assembly	ND	presence	9
GCA_001777025.1	Candidatus Microgenomates	27774985	PRJNA288027	SAMN04315452	667968	37.03	806	Rifle well FP-101 under high O2 conditions; 0.2 micron filter; full assembly	ND	presence	9
GCA_001777055.1	Candidatus Microgenomates	27774985	PRJNA288027	SAMN04315379	830245	38.72	970	Rifle well FP-101 under high O2 conditions; 0.2 micron filter; full assembly	ND	presence	5
GCA_001777065.1	Candidatus Microgenomates	27774985	PRJNA288027	SAMN04315455	797427	38.84	973	Rifle well FP-101 under high O2 conditions; 0.2 micron filter; full assembly	ND	presence	6
GCA_001777095.1	Candidatus Microgenomates	27774985	PRJNA288027	SAMN04315652	987770	36.64	1153	Rifle well FP-101 under high O2 conditions; 1.2 micron filter; full assembly	ND	presence	8
GCA_001777105.1	Candidatus Microgenomates	27774985	PRJNA288027	SAMN04315638	1062951	42.03	1176	Rifle well FP-101 under high O2 conditions; 1.2 micron filter; full assembly	ND	presence	13
GCA_001777335.1	Candidatus Microgenomates	27774985	PRJNA288027	SAMN04315117	594114	39.74	657	Rifle well FP-101 under low O2 conditions; 0.1 micron filter; full assembly	ND	presence	7
GCA_001777345.1	Candidatus Microgenomates	27774985	PRJNA288027	SAMN04315302	744705	39.51	813	Rifle well FP-101 under low O2 conditions; 0.1 micron filter; full assembly	ND	presence	11
GCA_001777375.1	Candidatus Microgenomates	27774985	PRJNA288027	SAMN04315120	637627	40.93	695	Rifle well FP-101 under low O2 conditions; 0.1 micron filter; full assembly	ND	presence	8
GCA_001777395.1	Candidatus Microgenomates	27774985	PRJNA288027	SAMN04315308	1133256	42.3	1209	Rifle well FP-101 under low O2 conditions; 0.1 micron filter; full assembly	ND	presence	14
GCA_001777415.1	Candidatus Microgenomates	27774985	PRJNA288027	SAMN04316101	460279	34.63	577	Rifle well FP-101 under low O2 conditions; 0.2 micron filter; full assembly	ND	presence	7
GCA_001777435.1	Candidatus Microgenomates	27774985	PRJNA288027	SAMN04315969	1074601	38.24	1247	Rifle well FP-101 under low O2 conditions; 0.2 micron filter; full assembly	ND	presence	10
GCA_001777455.1	Candidatus Microgenomates	27774985	PRJNA288027	SAMN04316107	989227	40.7	1150	Rifle well FP-101 under low O2 conditions; 0.2 micron filter; full assembly	ND	presence	14
GCA_001777465.1	Candidatus Microgenomates	27774985	PRJNA288027	SAMN04315167	850234	42.33	944	Rifle well FP-101 under low O2 conditions; 0.1 micron filter; full assembly	ND	presence	7
GCA_001777495.1	Candidatus Microgenomates	27774985	PRJNA288027	SAMN04314770	828232	40.68	1000	Rifle well CD01 at 16ft depth; 0.1 micron filter at time point D	ND	presence	8
GCA_001777515.1	Candidatus Doudnabacteria	27774985	PRJNA288027	SAMN04316193	919187	47.75	1054	Rifle well FP-101 under high O2 conditions 0.1 micron filter; 10% subassembly	ND	presence	8
GCA_001777525.1	Candidatus Doudnabacteria	27774985	PRJNA288027	SAMN04314979	590359	43.21	701	Rifle well FP-101 under high O2 conditions; 0.1 micron filter; full assembly	ND	presence	5
GCA_001777545.1	Candidatus Doudnabacteria	27774985	PRJNA288027	SAMN04316195	852443	41.85	974	Rifle well FP-101 under high O2 conditions 0.1 micron filter; 10% subassembly	ND	presence	7
GCA_001777575.1	Candidatus Doudnabacteria	27774985	PRJNA288027	SAMN04314873	847051	48.32	980	Rifle well FP-101 under high O2 conditions; 0.1 micron filter; full assembly	ND	presence	11
GCA_001777585.1	Candidatus Doudnabacteria	27774985	PRJNA288027	SAMN04314875	880494	50.03	991	Rifle well FP-101 under high O2 conditions; 0.1 micron filter; full assembly	ND	presence	8
GCA_001777615.1	Candidatus Doudnabacteria	27774985	PRJNA288027	SAMN04314821	839729	47.77	987	Rifle well FP-101 under high O2 conditions; 0.1 micron filter; full assembly	ND	presence	7
GCA_001777635.1	Candidatus Doudnabacteria	27774985	PRJNA288027	SAMN04314913	824011	49.1	956	Rifle well FP-101 under high O2 conditions; 0.1 micron filter; full assembly	ND	presence	7
GCA_001777655.1	Candidatus Doudnabacteria	27774985	PRJNA288027	SAMN04315348	776513	43.41	905	Rifle well FP-101 under high O2 conditions; 0.2 micron filter; full assembly	ND	presence	7
GCA_001777665.1	Candidatus Doudnabacteria	27774985	PRJNA288027	SAMN04315402	849155	41.97	966	Rifle well FP-101 under high O2 conditions; 0.2 micron filter; full assembly	ND	presence	7
GCA_001777695.1	Candidatus Doudnabacteria	27774985	PRJNA288027	SAMN04315438	880149	47.79	1017	Rifle well FP-101 under high O2 conditions; 0.2 micron filter; full assembly	ND	presence	9
GCA_001777705.1	Candidatus Doudnabacteria	27774985	PRJNA288027	SAMN04315330	862069	48.89	984	Rifle well FP-101 under high O2 conditions; 0.2 micron filter; full assembly	ND	presence	8
GCA_001777735.1	Candidatus Doudnabacteria	27774985	PRJNA288027	SAMN04315732	859871	47.75	989	Rifle well FP-101 under high O2 conditions; 1.2 micron filter; full assembly	ND	presence	9
GCA_001777745.1	Candidatus Doudnabacteria	27774985	PRJNA288027	SAMN04316196	493522	41.14	609	Rifle well FP-101 under low O2 conditions; 0.1 micron filter; 10% subassembly	ND	presence	4
GCA_001777775.1	Candidatus Doudnabacteria	27774985	PRJNA288027	SAMN04315995	797185	41.82	951	Rifle well FP-101 under low O2 conditions; 0.2 micron filter; full assembly	ND	presence	7
GCA_001777785.1	Candidatus Doudnabacteria	27774985	PRJNA288027	SAMN04316095	908289	48.77	1041	Rifle well FP-101 under low O2 conditions; 0.2 micron filter; full assembly	ND	presence	9
GCA_001777815.1	Candidatus Doudnabacteria	27774985	PRJNA288027	SAMN04315960	653542	47.84	843	Rifle well FP-101 under low O2 conditions; 0.2 micron filter; full assembly	ND	presence	9
GCA_001777825.1	Candidatus Doudnabacteria	27774985	PRJNA288027	SAMN04315263	809049	43.69	955	Rifle well FP-101 under low O2 conditions; 0.1 micron filter; full assembly	ND	presence	6
GCA_001777855.1	Candidatus Doudnabacteria	27774985	PRJNA288027	SAMN04315902	757774	48.8	922	Rifle well FP-101 under low O2 conditions; 1.2 micron filter; full assembly	ND	presence	8
GCA_001777875.1	Candidatus Doudnabacteria	27774985	PRJNA288027	SAMN04315795	913292	47.65	1056	Rifle well FP-101 under low O2 conditions; 1.2 micron filter; full assembly	ND	presence	10
GCA_001777995.1	Candidatus Parcubacteria	27774985	PRJNA288027	SAMN04316023	866073	44.79	924	Rifle well FP-101 under low O2 conditions; 0.2 micron filter; full assembly	ND	presence	6
GCA_001778005.1	Candidatus Parcubacteria	27774985	PRJNA288027	SAMN04315507	847374	44.48	932	Rifle well FP-101 under high O2 conditions; 0.2 micron filter; full assembly	ND	presence	8
GCA_001778015.1	Candidatus Parcubacteria	27774985	PRJNA288027	SAMN04315954	779047	44.14	768	Rifle well FP-101 under low O2 conditions; 0.2 micron filter; full assembly	ND	presence	6
GCA_001778055.1	Candidatus Parcubacteria	27774985	PRJNA288027	SAMN04315897	938303	44.41	928	Rifle well FP-101 under low O2 conditions; 1.2 micron filter; full assembly	ND	presence	9
GCA_001778075.1	Candidatus Parcubacteria	27774985	PRJNA288027	SAMN04314344	986500	35.05	1086	Rifle well CD01 at 16ft depth; 0.2 micron filter at time point A	ND	presence	9
GCA_001778085.1	Candidatus Parcubacteria	27774985	PRJNA288027	SAMN04314363	927938	46.55	1011	Rifle well CD01 at 16ft depth; 0.2 micron filter at time point A	ND	presence	7
GCA_001778095.1	Candidatus Parcubacteria	27774985	PRJNA288027	SAMN04314378	914259	38.32	930	Rifle well CD01 at 16ft depth; 0.2 micron filter at time point A	ND	presence	8
GCA_001778135.1	Candidatus Parcubacteria	27774985	PRJNA288027	SAMN04314452	1497219	33.95	1515	Rifle well CD01 at 16ft depth; 0.2 micron filter at time point B	ND	presence	8
GCA_001778155.1	Candidatus Parcubacteria	27774985	PRJNA288027	SAMN04314421	885981	35.01	998	Rifle well CD01 at 16ft depth; 0.2 micron filter at time point B	ND	presence	8
GCA_001778165.1	Candidatus Parcubacteria	27774985	PRJNA288027	SAMN04314424	1670295	46.36	1701	Rifle well CD01 at 16ft depth; 0.2 micron filter at time point B	ND	presence	12
GCA_001778195.1	Candidatus Parcubacteria	27774985	PRJNA288027	SAMN04314437	872364	38.33	892	Rifle well CD01 at 16ft depth; 0.2 micron filter at time point B	ND	presence	8
GCA_001778205.1	Candidatus Parcubacteria	27774985	PRJNA288027	SAMN04314587	1587908	34.15	1577	Rifle well CD01 at 16ft depth; 0.2 micron filter at time point C	ND	presence	10
GCA_001778235.1	Candidatus Parcubacteria	27774985	PRJNA288027	SAMN04314599	1088258	35.22	1161	Rifle well CD01 at 16ft depth; 0.2 micron filter at time point C	ND	presence	13
GCA_001778255.1	Candidatus Parcubacteria	27774985	PRJNA288027	SAMN04314589	1699384	46.24	1762	Rifle well CD01 at 16ft depth; 0.2 micron filter at time point C	ND	presence	10
GCA_001778275.1	Candidatus Parcubacteria	27774985	PRJNA288027	SAMN04314603	1020795	47.59	1212	Rifle well CD01 at 16ft depth; 0.2 micron filter at time point C	ND	presence	8
GCA_001778285.1	Candidatus Parcubacteria	27774985	PRJNA288027	SAMN04314598	932610	46.75	1010	Rifle well CD01 at 16ft depth; 0.2 micron filter at time point C	ND	presence	8
GCA_001778325.1	Candidatus Parcubacteria	27774985	PRJNA288027	SAMN04314652	1629012	34.26	1606	Rifle well CD01 at 16ft depth; 0.2 micron filter at time point D	ND	presence	10
GCA_001778395.1	Candidatus Parcubacteria	27774985	PRJNA288027	SAMN04314241	873312	44.54	1022	Rifle well CD01 at time point 1 / A; 5m depth; 0.2 filter	ND	presence	5
GCA_001778415.1	Candidatus Parcubacteria	27774985	PRJNA288027	SAMN04313761	844183	44.52	1009	Rifle well FP-101 under high O2 conditions 0.1 micron filter; 10% subassembly	ND	presence	5
GCA_001778435.1	Candidatus Parcubacteria	27774985	PRJNA288027	SAMN04314805	592788	42.99	714	Rifle well FP-101 under high O2 conditions; 0.1 micron filter; full assembly	ND	presence	5
GCA_001778465.1	Candidatus Parcubacteria	27774985	PRJNA288027	SAMN04314987	837139	44.4	952	Rifle well FP-101 under high O2 conditions; 0.1 micron filter; full assembly	ND	presence	6
GCA_001778495.1	Candidatus Parcubacteria	27774985	PRJNA288027	SAMN04314814	531142	46.75	616	Rifle well FP-101 under high O2 conditions; 0.1 micron filter; full assembly	ND	presence	5
GCA_001778515.1	Candidatus Parcubacteria	27774985	PRJNA288027	SAMN04314074	649132	41.96	762	Rifle well FP-101 under high O2 conditions; 0.2 micron filter; 10% subassembly	ND	presence	2
GCA_001778535.1	Candidatus Parcubacteria	27774985	PRJNA288027	SAMN04314910	652930	48	765	Rifle well FP-101 under high O2 conditions; 0.1 micron filter; full assembly	ND	presence	5
GCA_001778545.1	Candidatus Parcubacteria	27774985	PRJNA288027	SAMN04313778	644067	43.88	784	Rifle well FP-101 under high O2 conditions; 0.2 micron filter; 10% subassembly	ND	presence	6
GCA_001778555.1	Candidatus Parcubacteria	27774985	PRJNA288027	SAMN04313775	840825	43.55	988	Rifle well FP-101 under high O2 conditions; 0.2 micron filter; 10% subassembly	ND	presence	7
GCA_001778595.1	Candidatus Parcubacteria	27774985	PRJNA288027	SAMN04315426	853445	44.19	1024	Rifle well FP-101 under high O2 conditions; 0.2 micron filter; full assembly	ND	presence	8
GCA_001778615.1	Candidatus Parcubacteria	27774985	PRJNA288027	SAMN04315429	577812	43.11	683	Rifle well FP-101 under high O2 conditions; 0.2 micron filter; full assembly	ND	presence	6
GCA_001778635.1	Candidatus Parcubacteria	27774985	PRJNA288027	SAMN04315430	833541	44.26	986	Rifle well FP-101 under high O2 conditions; 0.2 micron filter; full assembly	ND	presence	7
GCA_001778655.1	Candidatus Parcubacteria	27774985	PRJNA288027	SAMN04315358	916096	44.53	1076	Rifle well FP-101 under high O2 conditions; 0.2 micron filter; full assembly	ND	presence	5
GCA_001778665.1	Candidatus Parcubacteria	27774985	PRJNA288027	SAMN04315514	685520	47.91	800	Rifle well FP-101 under high O2 conditions; 0.2 micron filter; full assembly	ND	presence	4
GCA_001778695.1	Candidatus Parcubacteria	27774985	PRJNA288027	SAMN04315587	643010	43.34	768	Rifle well FP-101 under high O2 conditions; 1.2 micron filter; full assembly	ND	presence	6
GCA_001778705.1	Candidatus Parcubacteria	27774985	PRJNA288027	SAMN04315614	699563	43.96	841	Rifle well FP-101 under high O2 conditions; 1.2 micron filter; full assembly	ND	presence	5
GCA_001778735.1	Candidatus Parcubacteria	27774985	PRJNA288027	SAMN04315077	806761	43.87	1001	Rifle well FP-101 under low O2 conditions; 0.1 micron filter; full assembly	ND	presence	5
GCA_001778755.1	Candidatus Parcubacteria	27774985	PRJNA288027	SAMN04315172	846712	44.51	1007	Rifle well FP-101 under low O2 conditions; 0.1 micron filter; full assembly	ND	presence	4
GCA_001778775.1	Candidatus Parcubacteria	27774985	PRJNA288027	SAMN04315279	664376	48	773	Rifle well FP-101 under low O2 conditions; 0.1 micron filter; full assembly	ND	presence	3
GCA_001778785.1	Candidatus Parcubacteria	27774985	PRJNA288027	SAMN04315271	664577	45.98	823	Rifle well FP-101 under low O2 conditions; 0.1 micron filter; full assembly	ND	presence	6
GCA_001778815.1	Candidatus Parcubacteria	27774985	PRJNA288027	SAMN04314084	560426	43.48	689	Rifle well FP-101 under low O2 conditions; 0.2 micron filter; 10% subassembly	ND	presence	5
GCA_001778835.1	Candidatus Parcubacteria	27774985	PRJNA288027	SAMN04316016	686797	42.87	810	Rifle well FP-101 under low O2 conditions; 0.2 micron filter; full assembly	ND	presence	6
GCA_001778855.1	Candidatus Parcubacteria	27774985	PRJNA288027	SAMN04316015	827048	43.05	987	Rifle well FP-101 under low O2 conditions; 0.2 micron filter; full assembly	ND	presence	10
GCA_001778875.1	Candidatus Parcubacteria	27774985	PRJNA288027	SAMN04316082	740563	43.47	887	Rifle well FP-101 under low O2 conditions; 0.2 micron filter; full assembly	ND	presence	6
GCA_001778885.1	Candidatus Parcubacteria	27774985	PRJNA288027	SAMN04315893	679615	42.82	821	Rifle well FP-101 under low O2 conditions; 1.2 micron filter; full assembly	ND	presence	7
GCA_001778905.1	Candidatus Parcubacteria	27774985	PRJNA288027	SAMN04315842	745416	44	874	Rifle well FP-101 under low O2 conditions; 1.2 micron filter; full assembly	ND	presence	6
GCA_001778935.1	Candidatus Parcubacteria	27774985	PRJNA288027	SAMN04315843	813392	44.31	962	Rifle well FP-101 under low O2 conditions; 1.2 micron filter; full assembly	ND	presence	5
GCA_001778955.1	Candidatus Parcubacteria	27774985	PRJNA288027	SAMN04315896	757524	43.56	893	Rifle well FP-101 under low O2 conditions; 1.2 micron filter; full assembly	ND	presence	7
GCA_001778975.1	Candidatus Parcubacteria	27774985	PRJNA288027	SAMN04314554	591864	47.56	755	Rifle well CD01 at 16ft depth; 0.1 micron filter at time point C	ND	presence	5
GCA_001778985.1	Candidatus Parcubacteria	27774985	PRJNA288027	SAMN04314766	714428	47.99	812	Rifle well CD01 at 16ft depth; 0.1 micron filter at time point D	ND	presence	5
GCA_001779015.1	Candidatus Microgenomates	27774985	PRJNA288027	SAMN04314020	975187	35.17	1196	Rifle background sediment; well D04 at 13ft depth	ND	presence	16
GCA_001779035.1	Candidatus Microgenomates	27774985	PRJNA288027	SAMN04314021	1125301	44.25	1244	Rifle background sediment; well D04 at 13ft depth	ND	presence	13
GCA_001779055.1	Candidatus Microgenomates	27774985	PRJNA288027	SAMN04313735	1307812	36.98	1571	Rifle background sediment; well D04 at 16ft depth	ND	presence	9
GCA_001779065.1	Candidatus Microgenomates	27774985	PRJNA288027	SAMN04314275	1011601	42.34	1189	Rifle background sediment; well D04 at 16ft depth	ND	presence	11
GCA_001779095.1	Candidatus Microgenomates	27774985	PRJNA288027	SAMN04314054	1466945	51.4	1602	Rifle background sediment; well D04 at 16ft depth	ND	presence	14
GCA_001779115.1	Candidatus Microgenomates	27774985	PRJNA288027	SAMN04314930	1330369	39.59	1359	Rifle well FP-101 under high O2 conditions; 0.1 micron filter; full assembly	ND	presence	12
GCA_001779135.1	Candidatus Microgenomates	27774985	PRJNA288027	SAMN04314934	1397841	42.1	1513	Rifle well FP-101 under high O2 conditions; 0.1 micron filter; full assembly	ND	presence	15
GCA_001779145.1	Candidatus Microgenomates	27774985	PRJNA288027	SAMN04315025	780341	41.97	955	Rifle well FP-101 under high O2 conditions; 0.1 micron filter; full assembly	ND	presence	8
GCA_001779175.1	Candidatus Microgenomates	27774985	PRJNA288027	SAMN04314852	1315532	42.48	1429	Rifle well FP-101 under high O2 conditions; 0.1 micron filter; full assembly	ND	presence	15
GCA_001779195.1	Candidatus Microgenomates	27774985	PRJNA288027	SAMN04315530	1553119	38.31	1670	Rifle well FP-101 under high O2 conditions; 0.2 micron filter; full assembly	ND	presence	13
GCA_001779205.1	Candidatus Microgenomates	27774985	PRJNA288027	SAMN04315531	1436413	38.35	1606	Rifle well FP-101 under high O2 conditions; 0.2 micron filter; full assembly	ND	presence	12
GCA_001779235.1	Candidatus Microgenomates	27774985	PRJNA288027	SAMN04315456	1288562	39.52	1398	Rifle well FP-101 under high O2 conditions; 0.2 micron filter; full assembly	ND	presence	11
GCA_001779255.1	Candidatus Microgenomates	27774985	PRJNA288027	SAMN04315458	1311063	39.56	1339	Rifle well FP-101 under high O2 conditions; 0.2 micron filter; full assembly	ND	presence	16
GCA_001779265.1	Candidatus Microgenomates	27774985	PRJNA288027	SAMN04315301	1293209	39.25	1369	Rifle well FP-101 under low O2 conditions; 0.1 micron filter; full assembly	ND	presence	14
GCA_001779275.1	Candidatus Microgenomates	27774985	PRJNA288027	SAMN04315594	1358475	39.5	1381	Rifle well FP-101 under high O2 conditions; 1.2 micron filter; full assembly	ND	presence	17
GCA_001779315.1	Candidatus Microgenomates	27774985	PRJNA288027	SAMN04315121	1419839	42.04	1533	Rifle well FP-101 under low O2 conditions; 0.1 micron filter; full assembly	ND	presence	15
GCA_001779335.1	Candidatus Microgenomates	27774985	PRJNA288027	SAMN04315216	791910	45.45	943	Rifle well FP-101 under low O2 conditions; 0.1 micron filter; full assembly	ND	presence	10
GCA_001779345.1	Candidatus Microgenomates	27774985	PRJNA288027	SAMN04315124	913950	45.53	1132	Rifle well FP-101 under low O2 conditions; 0.1 micron filter; full assembly	ND	presence	15
GCA_001779375.1	Candidatus Microgenomates	27774985	PRJNA288027	SAMN04315217	907395	47.59	1076	Rifle well FP-101 under low O2 conditions; 0.1 micron filter; full assembly	ND	presence	10
GCA_001779385.1	Candidatus Microgenomates	27774985	PRJNA288027	SAMN04316068	1294862	39.42	1352	Rifle well FP-101 under low O2 conditions; 0.2 micron filter; full assembly	ND	presence	15
GCA_001779415.1	Candidatus Microgenomates	27774985	PRJNA288027	SAMN04316108	1352149	41.92	1490	Rifle well FP-101 under low O2 conditions; 0.2 micron filter; full assembly	ND	presence	14
GCA_001779425.1	Candidatus Microgenomates	27774985	PRJNA288027	SAMN04315856	1371271	41.86	1557	Rifle well FP-101 under low O2 conditions; 1.2 micron filter; full assembly	ND	presence	14
GCA_001779455.1	Candidatus Microgenomates	27774985	PRJNA288027	SAMN04314484	927171	47.01	1070	Rifle well CD01 at 16ft depth; 0.1 micron filter at time point B	ND	presence	15
GCA_001779475.1	Candidatus Parcubacteria	27774985	PRJNA288027	SAMN04314237	455427	48.53	545	Rifle well CD01 at time point 1 / A; 5m depth; 0.1 filter	ND	presence	6
GCA_001779495.1	Candidatus Parcubacteria	27774985	PRJNA288027	SAMN04314248	456044	47.98	550	Rifle well CD01 at time point 3 / C; 5m depth; 0.1 filter	ND	presence	5
GCA_001779505.1	Candidatus Parcubacteria	27774985	PRJNA288027	SAMN04314231	512995	53.4	592	Rifle well CD01 at time point 1 / A; 5m depth; 0.1 filter	ND	presence	6
GCA_001779535.1	Candidatus Parcubacteria	27774985	PRJNA288027	SAMN04315508	608199	45.07	656	Rifle well FP-101 under high O2 conditions; 0.2 micron filter; full assembly	ND	presence	6
GCA_001779555.1	Candidatus Parcubacteria	27774985	PRJNA288027	SAMN04316022	609252	44.93	666	Rifle well FP-101 under low O2 conditions; 0.2 micron filter; full assembly	ND	presence	6
GCA_001779575.1	Candidatus Parcubacteria	27774985	PRJNA288027	SAMN04315838	528733	42.11	618	Rifle well FP-101 under low O2 conditions; 1.2 micron filter; full assembly	ND	presence	10
GCA_001779585.1	Candidatus Parcubacteria	27774985	PRJNA288027	SAMN04314239	729802	50.28	885	Rifle well CD01 at time point 1 / A; 5m depth; 0.2 filter	ND	presence	7
GCA_001779595.1	Candidatus Parcubacteria	27774985	PRJNA288027	SAMN04314990	646917	45.91	707	Rifle well FP-101 under high O2 conditions; 0.1 micron filter; full assembly	ND	presence	6
GCA_001779615.1	Candidatus Parcubacteria	27774985	PRJNA288027	SAMN04314994	725964	47.09	894	Rifle well FP-101 under high O2 conditions; 0.1 micron filter; full assembly	ND	presence	6
GCA_001779655.1	Candidatus Parcubacteria	27774985	PRJNA288027	SAMN04314826	844291	50.29	942	Rifle well FP-101 under high O2 conditions; 0.1 micron filter; full assembly	ND	presence	2
GCA_001779665.1	Candidatus Parcubacteria	27774985	PRJNA288027	SAMN04314914	618354	50.36	719	Rifle well FP-101 under high O2 conditions; 0.1 micron filter; full assembly	ND	presence	6
GCA_001779675.1	Candidatus Parcubacteria	27774985	PRJNA288027	SAMN04314824	447189	48.85	552	Rifle well FP-101 under high O2 conditions; 0.1 micron filter; full assembly	ND	presence	3
GCA_001779685.1	Candidatus Parcubacteria	27774985	PRJNA288027	SAMN04314857	1327677	54.01	1504	Rifle well FP-101 under high O2 conditions; 0.1 micron filter; full assembly	ND	presence	12
GCA_001779735.1	Candidatus Microgenomates	27774985	PRJNA288027	SAMN04315928	874849	38.08	931	Rifle well FP-101 under low O2 conditions; 0.2 micron filter; full assembly	ND	presence	6
GCA_001779745.1	Candidatus Microgenomates	27774985	PRJNA288027	SAMN04316036	727190	35.79	929	Rifle well FP-101 under low O2 conditions; 0.2 micron filter; full assembly	ND	presence	6
GCA_001779755.1	Candidatus Microgenomates	27774985	PRJNA288027	SAMN04315973	671580	39.95	800	Rifle well FP-101 under low O2 conditions; 0.2 micron filter; full assembly	ND	presence	10
GCA_001779775.1	Candidatus Microgenomates	27774985	PRJNA288027	SAMN04316104	1267267	38.88	1351	Rifle well FP-101 under low O2 conditions; 0.2 micron filter; full assembly	ND	presence	8
GCA_001779815.1	Candidatus Microgenomates	27774985	PRJNA288027	SAMN04316109	632169	42.7	725	Rifle well FP-101 under low O2 conditions; 0.2 micron filter; full assembly	ND	presence	7
GCA_001779835.1	Candidatus Microgenomates	27774985	PRJNA288027	SAMN04315906	1002489	38.06	1168	Rifle well FP-101 under low O2 conditions; 1.2 micron filter; full assembly	ND	presence	12
GCA_001779845.1	Candidatus Doudnabacteria	27774985	PRJNA288027	SAMN04316194	678833	52.16	830	Rifle well FP-101 under high O2 conditions 0.1 micron filter; 10% subassembly	ND	presence	7
GCA_001779895.1	Candidatus Doudnabacteria	27774985	PRJNA288027	SAMN04314870	848702	41.97	967	Rifle well FP-101 under high O2 conditions; 0.1 micron filter; full assembly	ND	presence	7
GCA_001779915.1	Candidatus Doudnabacteria	27774985	PRJNA288027	SAMN04314813	555565	44.49	666	Rifle well FP-101 under high O2 conditions; 0.1 micron filter; full assembly	ND	presence	7
GCA_001779925.1	Candidatus Doudnabacteria	27774985	PRJNA288027	SAMN04314904	1075229	47.04	1235	Rifle well FP-101 under high O2 conditions; 0.1 micron filter; full assembly	ND	presence	12
GCA_001779955.1	Candidatus Doudnabacteria	27774985	PRJNA288027	SAMN04316136	862074	45.89	1022	Rifle well FP-101 under high O2 conditions; 0.2 micron filter; full assembly	ND	presence	7
GCA_001779975.1	Candidatus Doudnabacteria	27774985	PRJNA288027	SAMN04314999	919876	49.12	1110	Rifle well FP-101 under high O2 conditions; 0.1 micron filter; full assembly	ND	presence	9
GCA_001779985.1	Candidatus Doudnabacteria	27774985	PRJNA288027	SAMN04315580	852684	41.97	967	Rifle well FP-101 under high O2 conditions; 1.2 micron filter; full assembly	ND	presence	7
GCA_001779995.1	Candidatus Doudnabacteria	27774985	PRJNA288027	SAMN04315650	795324	48.25	955	Rifle well FP-101 under high O2 conditions; 1.2 micron filter; full assembly	ND	presence	10
GCA_001780035.1	Candidatus Doudnabacteria	27774985	PRJNA288027	SAMN04315581	925071	48.72	1055	Rifle well FP-101 under high O2 conditions; 1.2 micron filter; full assembly	ND	presence	9
GCA_001780055.1	Candidatus Doudnabacteria	27774985	PRJNA288027	SAMN04315048	851614	41.98	965	Rifle well FP-101 under low O2 conditions; 0.1 micron filter; full assembly	ND	presence	7
GCA_001780065.1	Candidatus Doudnabacteria	27774985	PRJNA288027	SAMN04315236	867410	47.65	1005	Rifle well FP-101 under low O2 conditions; 0.1 micron filter; full assembly	ND	presence	8
GCA_001780075.1	Candidatus Doudnabacteria	27774985	PRJNA288027	SAMN04315143	819235	49.07	936	Rifle well FP-101 under low O2 conditions; 0.1 micron filter; full assembly	ND	presence	8
GCA_001780115.1	Candidatus Doudnabacteria	27774985	PRJNA288027	SAMN04316093	921934	47.62	1058	Rifle well FP-101 under low O2 conditions; 0.2 micron filter; full assembly	ND	presence	9
GCA_001780145.1	Candidatus Doudnabacteria	27774985	PRJNA288027	SAMN04315877	821058	41.74	967	Rifle well FP-101 under low O2 conditions; 1.2 micron filter; full assembly	ND	presence	5
GCA_001780195.1	Candidatus Parcubacteria	27774985	PRJNA288027	SAMN04314004	1140157	38.26	1424	Rifle background sediment; well D04 at 13ft depth	ND	presence	10
GCA_001780215.1	Candidatus Parcubacteria	27774985	PRJNA288027	SAMN04315498	648756	41.25	748	Rifle well FP-101 under high O2 conditions; 0.2 micron filter; full assembly	ND	presence	9
GCA_001780235.1	Candidatus Parcubacteria	27774985	PRJNA288027	SAMN04315844	653370	44.91	729	Rifle well FP-101 under low O2 conditions; 1.2 micron filter; full assembly	ND	presence	5
GCA_001780255.1	Candidatus Parcubacteria	27774985	PRJNA288027	SAMN04314621	1530912	33.99	1555	Rifle well CD01 at 16ft depth; 1.2 micron filter at time point C	ND	presence	8
GCA_001780275.1	Candidatus Parcubacteria	27774985	PRJNA288027	SAMN04314348	1713569	46.37	1729	Rifle well CD01 at 16ft depth; 0.2 micron filter at time point A	ND	presence	11
GCA_001780285.1	Candidatus Parcubacteria	27774985	PRJNA288027	SAMN04314636	1615284	34.22	1602	Rifle well CD01 at 16ft depth; 1.2 micron filter at time point D	ND	presence	10
GCA_001780315.1	Candidatus Parcubacteria	27774985	PRJNA288027	SAMN04314654	983230	34.85	1096	Rifle well CD01 at 16ft depth; 0.2 micron filter at time point D	ND	presence	10
GCA_001780335.1	Candidatus Parcubacteria	27774985	PRJNA288027	SAMN04314708	909786	38.38	931	Rifle well CD01 at 16ft depth; 0.2 micron filter at time point D	ND	presence	9
GCA_001780415.1	Candidatus Parcubacteria	27774985	PRJNA288027	SAMN04314892	596010	43.14	682	Rifle well FP-101 under high O2 conditions; 0.1 micron filter; full assembly	ND	presence	7
GCA_001780425.1	Candidatus Parcubacteria	27774985	PRJNA288027	SAMN04314809	882813	44.41	1064	Rifle well FP-101 under high O2 conditions; 0.1 micron filter; full assembly	ND	presence	4
GCA_001780445.1	Candidatus Parcubacteria	27774985	PRJNA288027	SAMN04314815	814835	44.33	966	Rifle well FP-101 under high O2 conditions; 0.1 micron filter; full assembly	ND	presence	6
GCA_001780475.1	Candidatus Parcubacteria	27774985	PRJNA288027	SAMN04315350	770605	43.11	880	Rifle well FP-101 under high O2 conditions; 0.2 micron filter; full assembly	ND	presence	10
GCA_001780495.1	Candidatus Parcubacteria	27774985	PRJNA288027	SAMN04315428	674691	43.88	807	Rifle well FP-101 under high O2 conditions; 0.2 micron filter; full assembly	ND	presence	7
GCA_001780515.1	Candidatus Parcubacteria	27774985	PRJNA288027	SAMN04316144	654571	45.72	707	Rifle well FP-101 under high O2 conditions; 0.2 micron filter; full assembly	ND	presence	5
GCA_001780535.1	Candidatus Parcubacteria	27774985	PRJNA288027	SAMN04313769	534728	43.97	649	Rifle well FP-101 under high O2 conditions; 1.2 micron filter; 10% subassembly	ND	presence	5
GCA_001780555.1	Candidatus Parcubacteria	27774985	PRJNA288027	SAMN04315675	760864	43.03	889	Rifle well FP-101 under high O2 conditions; 1.2 micron filter; full assembly	ND	presence	9
GCA_001780565.1	Candidatus Parcubacteria	27774985	PRJNA288027	SAMN04315559	776096	43.59	920	Rifle well FP-101 under high O2 conditions; 1.2 micron filter; full assembly	ND	presence	6
GCA_001780595.1	Candidatus Parcubacteria	27774985	PRJNA288027	SAMN04315258	605305	42.95	731	Rifle well FP-101 under low O2 conditions; 0.1 micron filter; full assembly	ND	presence	7
GCA_001780605.1	Candidatus Parcubacteria	27774985	PRJNA288027	SAMN04315615	891645	44.47	1060	Rifle well FP-101 under high O2 conditions; 1.2 micron filter; full assembly	ND	presence	4
GCA_001780635.1	Candidatus Parcubacteria	27774985	PRJNA288027	SAMN04315168	655062	43.26	755	Rifle well FP-101 under low O2 conditions; 0.1 micron filter; full assembly	ND	presence	11
GCA_001780645.1	Candidatus Parcubacteria	27774985	PRJNA288027	SAMN04315079	814440	44.28	952	Rifle well FP-101 under low O2 conditions; 0.1 micron filter; full assembly	ND	presence	7
GCA_001780675.1	Candidatus Parcubacteria	27774985	PRJNA288027	SAMN04315272	699622	46.83	805	Rifle well FP-101 under low O2 conditions; 0.1 micron filter; full assembly	ND	presence	3
GCA_001780695.1	Candidatus Parcubacteria	27774985	PRJNA288027	SAMN04315083	784961	44.37	928	Rifle well FP-101 under low O2 conditions; 0.1 micron filter; full assembly	ND	presence	8
GCA_001780705.1	Candidatus Parcubacteria	27774985	PRJNA288027	SAMN04315953	758746	43.93	909	Rifle well FP-101 under low O2 conditions; 0.2 micron filter; full assembly	ND	presence	5
GCA_001780725.1	Candidatus Parcubacteria	27774985	PRJNA288027	SAMN04316024	886299	44.59	1047	Rifle well FP-101 under low O2 conditions; 0.2 micron filter; full assembly	ND	presence	4
GCA_001780755.1	Candidatus Parcubacteria	27774985	PRJNA288027	SAMN04313968	536323	43.17	687	Rifle well FP-101 under low O2 conditions; 1.2 micron filter; 10% subassembly	ND	presence	5
GCA_001780775.1	Candidatus Parcubacteria	27774985	PRJNA288027	SAMN04315892	796513	42.93	946	Rifle well FP-101 under low O2 conditions; 1.2 micron filter; full assembly	ND	presence	9
GCA_001780855.1	Candidatus Microgenomates	27774985	PRJNA288027	SAMN04314274	1076553	37.23	1379	Rifle background sediment; well D04 at 16ft depth	ND	presence	9
GCA_001780865.1	Candidatus Microgenomates	27774985	PRJNA288027	SAMN04314926	1301615	38.6	1509	Rifle well FP-101 under high O2 conditions; 0.1 micron filter; full assembly	ND	presence	17
GCA_001780895.1	Candidatus Microgenomates	27774985	PRJNA288027	SAMN04315028	942875	45.76	1137	Rifle well FP-101 under high O2 conditions; 0.1 micron filter; full assembly	ND	presence	11
GCA_001780905.1	Candidatus Microgenomates	27774985	PRJNA288027	SAMN04314874	644135	47.73	732	Rifle well FP-101 under high O2 conditions; 0.1 micron filter; full assembly	ND	presence	12
GCA_001780935.1	Candidatus Microgenomates	27774985	PRJNA288027	SAMN04315624	1291563	42.24	1434	Rifle well FP-101 under high O2 conditions; 1.2 micron filter; full assembly	ND	presence	15
GCA_001780955.1	Candidatus Microgenomates	27774985	PRJNA288027	SAMN04315113	1270953	37.83	1317	Rifle well FP-101 under low O2 conditions; 0.1 micron filter; full assembly	ND	presence	20
GCA_001780975.1	Candidatus Microgenomates	27774985	PRJNA288027	SAMN04315212	1205980	41.86	1406	Rifle well FP-101 under low O2 conditions; 0.1 micron filter; full assembly	ND	presence	14
GCA_001780985.1	Candidatus Microgenomates	27774985	PRJNA288027	SAMN04315232	1020299	42.9	1116	Rifle well FP-101 under low O2 conditions; 0.1 micron filter; full assembly	ND	presence	10
GCA_001781015.1	Candidatus Microgenomates	27774985	PRJNA288027	SAMN04316039	1057636	37.77	1310	Rifle well FP-101 under low O2 conditions; 0.2 micron filter; full assembly	ND	presence	6
GCA_001781025.1	Candidatus Microgenomates	27774985	PRJNA288027	SAMN04315126	1050107	47.98	1232	Rifle well FP-101 under low O2 conditions; 0.1 micron filter; full assembly	ND	presence	15
GCA_001781035.1	Candidatus Parcubacteria	27774985	PRJNA288027	SAMN04315174	803513	45.22	899	Rifle well FP-101 under low O2 conditions; 0.1 micron filter; full assembly	ND	presence	6
GCA_001781095.1	Candidatus Parcubacteria	27774985	PRJNA288027	SAMN04314831	667081	52.5	745	Rifle well FP-101 under high O2 conditions; 0.1 micron filter; full assembly	ND	presence	8
GCA_001781105.1	Candidatus Parcubacteria	27774985	PRJNA288027	SAMN04314916	869063	53.81	1009	Rifle well FP-101 under high O2 conditions; 0.1 micron filter; full assembly	ND	presence	7
GCA_001781115.1	Candidatus Parcubacteria	27774985	PRJNA288027	SAMN04315006	750484	55.02	866	Rifle well FP-101 under high O2 conditions; 0.1 micron filter; full assembly	ND	presence	5
GCA_001781125.1	Candidatus Parcubacteria	27774985	PRJNA288027	SAMN04315004	1111165	53.47	1213	Rifle well FP-101 under high O2 conditions; 0.1 micron filter; full assembly	ND	presence	10
GCA_001781175.1	Candidatus Parcubacteria	27774985	PRJNA288027	SAMN04314833	862658	54.88	959	Rifle well FP-101 under high O2 conditions; 0.1 micron filter; full assembly	ND	presence	8
GCA_001781195.1	Candidatus Parcubacteria	27774985	PRJNA288027	SAMN04314917	716541	55.41	874	Rifle well FP-101 under high O2 conditions; 0.1 micron filter; full assembly	ND	presence	6
GCA_001781205.1	Candidatus Parcubacteria	27774985	PRJNA288027	SAMN04315440	828497	48.41	871	Rifle well FP-101 under high O2 conditions; 0.2 micron filter; full assembly	ND	presence	8
GCA_001781215.1	Candidatus Parcubacteria	27774985	PRJNA288027	SAMN04315515	587264	49.12	724	Rifle well FP-101 under high O2 conditions; 0.2 micron filter; full assembly	ND	presence	5
GCA_001781255.1	Candidatus Parcubacteria	27774985	PRJNA288027	SAMN04315442	825933	50.42	852	Rifle well FP-101 under high O2 conditions; 0.2 micron filter; full assembly	ND	presence	5
GCA_001781275.1	Candidatus Parcubacteria	27774985	PRJNA288027	SAMN04315371	741590	53.74	887	Rifle well FP-101 under high O2 conditions; 0.2 micron filter; full assembly	ND	presence	8
GCA_001781285.1	Candidatus Parcubacteria	27774985	PRJNA288027	SAMN04315372	676382	54.29	760	Rifle well FP-101 under high O2 conditions; 0.2 micron filter; full assembly	ND	presence	7
GCA_001781305.1	Candidatus Parcubacteria	27774985	PRJNA288027	SAMN04315447	582206	55.29	673	Rifle well FP-101 under high O2 conditions; 0.2 micron filter; full assembly	ND	presence	6
GCA_001781335.1	Candidatus Parcubacteria	27774985	PRJNA288027	SAMN04315373	867957	55.15	1038	Rifle well FP-101 under high O2 conditions; 0.2 micron filter; full assembly	ND	presence	5
GCA_001781355.1	Candidatus Parcubacteria	27774985	PRJNA288027	SAMN04315374	841427	58.39	951	Rifle well FP-101 under high O2 conditions; 0.2 micron filter; full assembly	ND	presence	9
GCA_001781365.1	Candidatus Parcubacteria	27774985	PRJNA288027	SAMN04315448	425485	56.29	494	Rifle well FP-101 under high O2 conditions; 0.2 micron filter; full assembly	ND	presence	6
GCA_001781375.1	Candidatus Parcubacteria	27774985	PRJNA288027	SAMN04314077	882077	44.87	1042	Rifle well FP-101 under high O2 conditions; 1.2 micron filter; 10% subassembly	ND	presence	7
GCA_001781415.1	Candidatus Parcubacteria	27774985	PRJNA288027	SAMN04315082	962770	45.08	1017	Rifle well FP-101 under low O2 conditions; 0.1 micron filter; full assembly	ND	presence	5
GCA_001781435.1	Candidatus Parcubacteria	27774985	PRJNA288027	SAMN04315188	629313	50.44	721	Rifle well FP-101 under low O2 conditions; 0.1 micron filter; full assembly	ND	presence	5
GCA_001781445.1	Candidatus Parcubacteria	27774985	PRJNA288027	SAMN04314919	808394	58.32	920	Rifle well FP-101 under high O2 conditions; 0.1 micron filter; full assembly	ND	presence	7
GCA_001781465.1	Candidatus Parcubacteria	27774985	PRJNA288027	SAMN04315439	904852	48.39	1082	Rifle well FP-101 under high O2 conditions; 0.2 micron filter; full assembly	ND	presence	7
GCA_001781475.1	Candidatus Parcubacteria	27774985	PRJNA288027	SAMN04314918	1251055	56.27	1376	Rifle well FP-101 under high O2 conditions; 0.1 micron filter; full assembly	ND	presence	8
GCA_001781515.1	Candidatus Parcubacteria	27774985	PRJNA288027	SAMN04315524	880595	54.87	989	Rifle well FP-101 under high O2 conditions; 0.2 micron filter; full assembly	ND	presence	8
GCA_001781525.1	Candidatus Parcubacteria	27774985	PRJNA288027	SAMN04315519	533142	49.71	690	Rifle well FP-101 under high O2 conditions; 0.2 micron filter; full assembly	ND	presence	7
GCA_001781555.1	Candidatus Parcubacteria	27774985	PRJNA288027	SAMN04315679	682109	52.44	741	Rifle well FP-101 under high O2 conditions; 1.2 micron filter; full assembly	ND	presence	10
GCA_001781565.1	Candidatus Parcubacteria	27774985	PRJNA288027	SAMN04315651	684694	54.13	784	Rifle well FP-101 under high O2 conditions; 1.2 micron filter; full assembly	ND	presence	7
GCA_001781605.1	Candidatus Parcubacteria	27774985	PRJNA288027	SAMN04315744	877618	55.01	1065	Rifle well FP-101 under high O2 conditions; 1.2 micron filter; full assembly	ND	presence	6
GCA_001781625.1	Candidatus Parcubacteria	27774985	PRJNA288027	SAMN04315617	512403	55.92	600	Rifle well FP-101 under high O2 conditions; 1.2 micron filter; full assembly	ND	presence	3
GCA_001781635.1	Candidatus Parcubacteria	27774985	PRJNA288027	SAMN04315189	509112	51.58	644	Rifle well FP-101 under low O2 conditions; 0.1 micron filter; full assembly	ND	presence	4
GCA_001781675.1	Candidatus Parcubacteria	27774985	PRJNA288027	SAMN04315190	615568	52.34	681	Rifle well FP-101 under low O2 conditions; 0.1 micron filter; full assembly	ND	presence	8
GCA_001781685.1	Candidatus Parcubacteria	27774985	PRJNA288027	SAMN04315192	873411	53.76	1033	Rifle well FP-101 under low O2 conditions; 0.1 micron filter; full assembly	ND	presence	8
GCA_001781715.1	Candidatus Parcubacteria	27774985	PRJNA288027	SAMN04315103	426361	55.05	494	Rifle well FP-101 under low O2 conditions; 0.1 micron filter; full assembly	ND	presence	5
GCA_001781725.1	Candidatus Parcubacteria	27774985	PRJNA288027	SAMN04315194	878666	53.82	1021	Rifle well FP-101 under low O2 conditions; 0.1 micron filter; full assembly	ND	presence	6
GCA_001781755.1	Candidatus Parcubacteria	27774985	PRJNA288027	SAMN04316099	512520	54.43	611	Rifle well FP-101 under low O2 conditions; 0.2 micron filter; full assembly	ND	presence	6
GCA_001781765.1	Candidatus Parcubacteria	27774985	PRJNA288027	SAMN04315965	438922	55.53	539	Rifle well FP-101 under low O2 conditions; 0.2 micron filter; full assembly	ND	presence	2
GCA_001781795.1	Candidatus Parcubacteria	27774985	PRJNA288027	SAMN04316035	805717	58.37	925	Rifle well FP-101 under low O2 conditions; 0.2 micron filter; full assembly	ND	presence	10
GCA_001781805.1	Candidatus Parcubacteria	27774985	PRJNA288027	SAMN04315878	962580	45.1	1011	Rifle well FP-101 under low O2 conditions; 1.2 micron filter; full assembly	ND	presence	6
GCA_001781835.1	Candidatus Parcubacteria	27774985	PRJNA288027	SAMN04315851	617268	52.36	736	Rifle well FP-101 under low O2 conditions; 1.2 micron filter; full assembly	ND	presence	9
GCA_001781845.1	Candidatus Parcubacteria	27774985	PRJNA288027	SAMN04315903	601349	49.72	686	Rifle well FP-101 under low O2 conditions; 1.2 micron filter; full assembly	ND	presence	7
GCA_001781875.1	Candidatus Parcubacteria	27774985	PRJNA288027	SAMN04315904	781479	53.37	925	Rifle well FP-101 under low O2 conditions; 1.2 micron filter; full assembly	ND	presence	5
GCA_001781885.1	Candidatus Parcubacteria	27774985	PRJNA288027	SAMN04315800	594662	54.22	702	Rifle well FP-101 under low O2 conditions; 1.2 micron filter; full assembly	ND	presence	8
GCA_001781915.1	Candidatus Parcubacteria	27774985	PRJNA288027	SAMN04314762	628310	46.85	725	Rifle well CD01 at 16ft depth; 0.1 micron filter at time point D	ND	presence	8
GCA_001781935.1	Candidatus Parcubacteria	27774985	PRJNA288027	SAMN04315943	804773	42.1	908	Rifle well FP-101 under low O2 conditions; 0.2 micron filter; full assembly	ND	presence	11
GCA_001781995.1	Candidatus Microgenomates	27774985	PRJNA288027	SAMN04313743	1232512	35.14	1544	Rifle background sediment; well D04 at 16ft depth	ND	presence	5
GCA_001782015.1	Candidatus Microgenomates	27774985	PRJNA288027	SAMN04315010	1371446	35.35	1467	Rifle well FP-101 under high O2 conditions; 0.1 micron filter; full assembly	ND	presence	8
GCA_001782035.1	Candidatus Microgenomates	27774985	PRJNA288027	SAMN04314951	726490	36.79	784	Rifle well FP-101 under high O2 conditions; 0.1 micron filter; full assembly	ND	presence	7
GCA_001782045.1	Candidatus Microgenomates	27774985	PRJNA288027	SAMN04314837	798884	35.19	874	Rifle well FP-101 under high O2 conditions; 0.1 micron filter; full assembly	ND	presence	9
GCA_001782075.1	Candidatus Microgenomates	27774985	PRJNA288027	SAMN04314840	1134707	38	1231	Rifle well FP-101 under high O2 conditions; 0.1 micron filter; full assembly	ND	presence	12
GCA_001782085.1	Candidatus Microgenomates	27774985	PRJNA288027	SAMN04315013	849851	37.19	1010	Rifle well FP-101 under high O2 conditions; 0.1 micron filter; full assembly	ND	presence	9
GCA_001782115.1	Candidatus Microgenomates	27774985	PRJNA288027	SAMN04314842	598828	38.33	666	Rifle well FP-101 under high O2 conditions; 0.1 micron filter; full assembly	ND	presence	9
GCA_001782125.1	Candidatus Microgenomates	27774985	PRJNA288027	SAMN04315021	692208	39.51	881	Rifle well FP-101 under high O2 conditions; 0.1 micron filter; full assembly	ND	presence	7
GCA_001782155.1	Candidatus Microgenomates	27774985	PRJNA288027	SAMN04315450	609559	36.97	775	Rifle well FP-101 under high O2 conditions; 0.2 micron filter; full assembly	ND	presence	5
GCA_001782165.1	Candidatus Microgenomates	27774985	PRJNA288027	SAMN04314782	728446	38.03	805	Rifle well FP-101 under high O2 conditions; 0.1 micron filter; full assembly	ND	presence	6
GCA_001782195.1	Candidatus Microgenomates	27774985	PRJNA288027	SAMN04315527	1087847	36.57	1194	Rifle well FP-101 under high O2 conditions; 0.2 micron filter; full assembly	ND	presence	10
GCA_001782205.1	Candidatus Microgenomates	27774985	PRJNA288027	SAMN04315528	649002	36.27	698	Rifle well FP-101 under high O2 conditions; 0.2 micron filter; full assembly	ND	presence	4
GCA_001782235.1	Candidatus Microgenomates	27774985	PRJNA288027	SAMN04315383	995372	39.95	1067	Rifle well FP-101 under high O2 conditions; 0.2 micron filter; full assembly	ND	presence	8
GCA_001782255.1	Candidatus Microgenomates	27774985	PRJNA288027	SAMN04315380	745990	38.94	844	Rifle well FP-101 under high O2 conditions; 0.2 micron filter; full assembly	ND	presence	6
GCA_001782265.1	Candidatus Microgenomates	27774985	PRJNA288027	SAMN04315535	824587	39.88	932	Rifle well FP-101 under high O2 conditions; 0.2 micron filter; full assembly	ND	presence	11
GCA_001782295.1	Candidatus Microgenomates	27774985	PRJNA288027	SAMN04315682	749358	37.19	920	Rifle well FP-101 under high O2 conditions; 1.2 micron filter; full assembly	ND	presence	9
GCA_001782315.1	Candidatus Microgenomates	27774985	PRJNA288027	SAMN04315592	968853	36.21	1118	Rifle well FP-101 under high O2 conditions; 1.2 micron filter; full assembly	ND	presence	11
GCA_001782335.1	Candidatus Microgenomates	27774985	PRJNA288027	SAMN04315565	741058	38.46	878	Rifle well FP-101 under high O2 conditions; 1.2 micron filter; full assembly	ND	presence	11
GCA_001782345.1	Candidatus Microgenomates	27774985	PRJNA288027	SAMN04315595	996106	39.96	1068	Rifle well FP-101 under high O2 conditions; 1.2 micron filter; full assembly	ND	presence	7
GCA_001782355.1	Candidatus Microgenomates	27774985	PRJNA288027	SAMN04315683	1115365	37.1	1180	Rifle well FP-101 under high O2 conditions; 1.2 micron filter; full assembly	ND	presence	8
GCA_001782395.1	Candidatus Microgenomates	27774985	PRJNA288027	SAMN04315622	704736	40.36	809	Rifle well FP-101 under high O2 conditions; 1.2 micron filter; full assembly	ND	presence	8
GCA_001782415.1	Candidatus Microgenomates	27774985	PRJNA288027	SAMN04315291	821705	35.23	907	Rifle well FP-101 under low O2 conditions; 0.1 micron filter; full assembly	ND	presence	6
GCA_001782435.1	Candidatus Microgenomates	27774985	PRJNA288027	SAMN04315296	547896	38.08	620	Rifle well FP-101 under low O2 conditions; 0.1 micron filter; full assembly	ND	presence	7
GCA_001782445.1	Candidatus Microgenomates	27774985	PRJNA288027	SAMN04315200	966394	36.99	993	Rifle well FP-101 under low O2 conditions; 0.1 micron filter; full assembly	ND	presence	6
GCA_001782475.1	Candidatus Microgenomates	27774985	PRJNA288027	SAMN04315297	787844	37.02	869	Rifle well FP-101 under low O2 conditions; 0.1 micron filter; full assembly	ND	presence	5
GCA_001782495.1	Candidatus Microgenomates	27774985	PRJNA288027	SAMN04315112	725899	37.01	788	Rifle well FP-101 under low O2 conditions; 0.1 micron filter; full assembly	ND	presence	9
GCA_001782515.1	Candidatus Microgenomates	27774985	PRJNA288027	SAMN04315204	921647	37.62	1061	Rifle well FP-101 under low O2 conditions; 0.1 micron filter; full assembly	ND	presence	12
GCA_001782525.1	Candidatus Microgenomates	27774985	PRJNA288027	SAMN04315300	902951	38.36	990	Rifle well FP-101 under low O2 conditions; 0.1 micron filter; full assembly	ND	presence	11
GCA_001782555.1	Candidatus Microgenomates	27774985	PRJNA288027	SAMN04315938	618731	36.91	777	Rifle well FP-101 under low O2 conditions; 0.2 micron filter; full assembly	ND	presence	3
GCA_001782565.1	Candidatus Microgenomates	27774985	PRJNA288027	SAMN04316037	495529	36.5	562	Rifle well FP-101 under low O2 conditions; 0.2 micron filter; full assembly	ND	presence	7
GCA_001782595.1	Candidatus Microgenomates	27774985	PRJNA288027	SAMN04316106	851565	40.03	935	Rifle well FP-101 under low O2 conditions; 0.2 micron filter; full assembly	ND	presence	13
GCA_001782605.1	Candidatus Microgenomates	27774985	PRJNA288027	SAMN04315970	743474	39.02	831	Rifle well FP-101 under low O2 conditions; 0.2 micron filter; full assembly	ND	presence	7
GCA_001782635.1	Candidatus Microgenomates	27774985	PRJNA288027	SAMN04316042	989451	39.9	1078	Rifle well FP-101 under low O2 conditions; 0.2 micron filter; full assembly	ND	presence	11
GCA_001782645.1	Candidatus Microgenomates	27774985	PRJNA288027	SAMN04315905	818109	36.81	931	Rifle well FP-101 under low O2 conditions; 1.2 micron filter; full assembly	ND	presence	11
GCA_001782675.1	Candidatus Microgenomates	27774985	PRJNA288027	SAMN04315854	907069	38.6	997	Rifle well FP-101 under low O2 conditions; 1.2 micron filter; full assembly	ND	presence	10
GCA_001782685.1	Candidatus Microgenomates	27774985	PRJNA288027	SAMN04315801	634919	36.97	728	Rifle well FP-101 under low O2 conditions; 1.2 micron filter; full assembly	ND	presence	5
GCA_001782715.1	Candidatus Microgenomates	27774985	PRJNA288027	SAMN04315803	967652	39.92	1054	Rifle well FP-101 under low O2 conditions; 1.2 micron filter; full assembly	ND	presence	13
GCA_001782725.1	Candidatus Microgenomates	27774985	PRJNA288027	SAMN04314307	802305	40.15	890	Rifle well CD01 at 16ft depth; 0.1 micron filter at time point A	ND	presence	9
GCA_001782735.1	Candidatus Microgenomates	27774985	PRJNA288027	SAMN04314544	848748	39.9	948	Rifle well CD01 at 16ft depth; 0.1 micron filter at time point C	ND	presence	13
GCA_001782755.1	Candidatus Microgenomates	27774985	PRJNA288027	SAMN04314749	854303	40.09	935	Rifle well CD01 at 16ft depth; 0.1 micron filter at time point D	ND	presence	13
GCA_001782805.1	Candidatus Parcubacteria	27774985	PRJNA288027	SAMN04314974	992300	40.76	963	Rifle well FP-101 under high O2 conditions; 0.1 micron filter; full assembly	ND	presence	10
GCA_001782815.1	Candidatus Parcubacteria	27774985	PRJNA288027	SAMN04315001	660717	49.86	750	Rifle well FP-101 under high O2 conditions; 0.1 micron filter; full assembly	ND	presence	5
GCA_001782825.1	Candidatus Parcubacteria	27774985	PRJNA288027	SAMN04314878	1005716	32.88	954	Rifle well FP-101 under high O2 conditions; 0.1 micron filter; full assembly	ND	presence	7
GCA_001782875.1	Candidatus Parcubacteria	27774985	PRJNA288027	SAMN04315336	1042001	32.91	995	Rifle well FP-101 under high O2 conditions; 0.2 micron filter; full assembly	ND	presence	9
GCA_001782895.1	Candidatus Parcubacteria	27774985	PRJNA288027	SAMN04315419	680532	41.02	630	Rifle well FP-101 under high O2 conditions; 0.2 micron filter; full assembly	ND	presence	5
GCA_001782905.1	Candidatus Parcubacteria	27774985	PRJNA288027	SAMN04315443	935985	51.04	1042	Rifle well FP-101 under high O2 conditions; 0.2 micron filter; full assembly	ND	presence	7
GCA_001782935.1	Candidatus Parcubacteria	27774985	PRJNA288027	SAMN04315674	1003792	40.71	984	Rifle well FP-101 under high O2 conditions; 1.2 micron filter; full assembly	ND	presence	8
GCA_001782955.1	Candidatus Parcubacteria	27774985	PRJNA288027	SAMN04315242	1018519	32.92	965	Rifle well FP-101 under low O2 conditions; 0.1 micron filter; full assembly	ND	presence	8
GCA_001782965.1	Candidatus Parcubacteria	27774985	PRJNA288027	SAMN04315074	966805	43.17	1002	Rifle well FP-101 under low O2 conditions; 0.1 micron filter; full assembly	ND	presence	11
GCA_001782975.1	Candidatus Parcubacteria	27774985	PRJNA288027	SAMN04315368	779681	49.79	871	Rifle well FP-101 under high O2 conditions; 0.2 micron filter; full assembly	ND	presence	4
GCA_001783015.1	Candidatus Parcubacteria	27774985	PRJNA288027	SAMN04316081	950365	43.2	979	Rifle well FP-101 under low O2 conditions; 0.2 micron filter; full assembly	ND	presence	9
GCA_001783035.1	Candidatus Parcubacteria	27774985	PRJNA288027	SAMN04316017	983287	44.42	1069	Rifle well FP-101 under low O2 conditions; 0.2 micron filter; full assembly	ND	presence	9
GCA_001783045.1	Candidatus Parcubacteria	27774985	PRJNA288027	SAMN04316062	1110770	46.86	1086	Rifle well FP-101 under low O2 conditions; 0.2 micron filter; full assembly	ND	presence	9
GCA_001783065.1	Candidatus Parcubacteria	27774985	PRJNA288027	SAMN04315788	1049968	43.21	1065	Rifle well FP-101 under low O2 conditions; 1.2 micron filter; full assembly	ND	presence	14
GCA_001783095.1	Candidatus Parcubacteria	27774985	PRJNA288027	SAMN04314345	805466	40.42	851	Rifle well CD01 at 16ft depth; 0.2 micron filter at time point A	ND	presence	7
GCA_001783105.1	Candidatus Parcubacteria	27774985	PRJNA288027	SAMN04315796	962267	46.67	1004	Rifle well FP-101 under low O2 conditions; 1.2 micron filter; full assembly	ND	presence	10
GCA_001783135.1	Candidatus Parcubacteria	27774985	PRJNA288027	SAMN04314382	814391	44.4	896	Rifle well CD01 at 16ft depth; 0.2 micron filter at time point A	ND	presence	10
GCA_001783145.1	Candidatus Parcubacteria	27774985	PRJNA288027	SAMN04314415	854266	39.41	819	Rifle well CD01 at 16ft depth; 0.2 micron filter at time point B	ND	presence	10
GCA_001783175.1	Candidatus Parcubacteria	27774985	PRJNA288027	SAMN04314609	679632	32.32	774	Rifle well CD01 at 16ft depth; 1.2 micron filter at time point C	ND	presence	6
GCA_001783185.1	Candidatus Parcubacteria	27774985	PRJNA288027	SAMN04314590	970672	40.57	1025	Rifle well CD01 at 16ft depth; 0.2 micron filter at time point C	ND	presence	8
GCA_001783195.1	Candidatus Parcubacteria	27774985	PRJNA288027	SAMN04314600	932901	38.52	984	Rifle well CD01 at 16ft depth; 0.2 micron filter at time point C	ND	presence	7
GCA_001783215.1	Candidatus Parcubacteria	27774985	PRJNA288027	SAMN04314716	1074339	39.59	1084	Rifle well CD01 at 16ft depth; 0.1 micron filter at time point D	ND	presence	11
GCA_001783255.1	Candidatus Parcubacteria	27774985	PRJNA288027	SAMN04314628	1022340	32.39	1096	Rifle well CD01 at 16ft depth; 1.2 micron filter at time point D	ND	presence	15
GCA_001783315.1	Candidatus Parcubacteria	27774985	PRJNA288027	SAMN04314655	1007905	39.14	1103	Rifle well CD01 at 16ft depth; 0.2 micron filter at time point D	ND	presence	13
GCA_001783335.1	Candidatus Parcubacteria	27774985	PRJNA288027	SAMN04315187	848802	50.41	933	Rifle well FP-101 under low O2 conditions; 0.1 micron filter; full assembly	ND	presence	3
GCA_001783355.1	Candidatus Parcubacteria	27774985	PRJNA288027	SAMN04315193	652615	53.7	763	Rifle well FP-101 under low O2 conditions; 0.1 micron filter; full assembly	ND	presence	4
GCA_001783375.1	Candidatus Parcubacteria	27774985	PRJNA288027	SAMN04315288	711265	54.42	831	Rifle well FP-101 under low O2 conditions; 0.1 micron filter; full assembly	ND	presence	10
GCA_001783385.1	Candidatus Parcubacteria	27774985	PRJNA288027	SAMN04315191	904543	53.31	1086	Rifle well FP-101 under low O2 conditions; 0.1 micron filter; full assembly	ND	presence	4
GCA_001783415.1	Candidatus Parcubacteria	27774985	PRJNA288027	SAMN04315195	828269	55.09	982	Rifle well FP-101 under low O2 conditions; 0.1 micron filter; full assembly	ND	presence	5
GCA_001783435.1	Candidatus Parcubacteria	27774985	PRJNA288027	SAMN04316087	954102	44.97	1023	Rifle well FP-101 under low O2 conditions; 0.2 micron filter; full assembly	ND	presence	6
GCA_001783445.1	Candidatus Parcubacteria	27774985	PRJNA288027	SAMN04315105	686003	58.4	795	Rifle well FP-101 under low O2 conditions; 0.1 micron filter; full assembly	ND	presence	8
GCA_001783465.1	Candidatus Parcubacteria	27774985	PRJNA288027	SAMN04316034	682554	54.02	810	Rifle well FP-101 under low O2 conditions; 0.2 micron filter; full assembly	ND	presence	8
GCA_001783485.1	Candidatus Parcubacteria	27774985	PRJNA288027	SAMN04315962	851103	50.35	974	Rifle well FP-101 under low O2 conditions; 0.2 micron filter; full assembly	ND	presence	2
GCA_001783515.1	Candidatus Parcubacteria	27774985	PRJNA288027	SAMN04315850	819113	50.38	867	Rifle well FP-101 under low O2 conditions; 1.2 micron filter; full assembly	ND	presence	4
GCA_001783525.1	Candidatus Parcubacteria	27774985	PRJNA288027	SAMN04314513	632575	46.53	668	Rifle well CD01 at 16ft depth; 0.1 micron filter at time point B	ND	presence	9
GCA_001783555.1	Candidatus Parcubacteria	27774985	PRJNA288027	SAMN04313716	668129	40.49	887	Rifle background sediment; well D04 at 16ft depth	ND	presence	4
GCA_001783565.1	Candidatus Parcubacteria	27774985	PRJNA288027	SAMN04314745	757479	41.74	893	Rifle well CD01 at 16ft depth; 0.1 micron filter at time point D	ND	presence	5
GCA_001783595.1	Candidatus Parcubacteria	27774985	PRJNA288027	SAMN04315340	717032	38.81	760	Rifle well FP-101 under high O2 conditions; 0.2 micron filter; full assembly	ND	presence	8
GCA_001783615.1	Candidatus Parcubacteria	27774985	PRJNA288027	SAMN04315421	529092	42.22	592	Rifle well FP-101 under high O2 conditions; 0.2 micron filter; full assembly	ND	presence	6
GCA_001783635.1	Candidatus Parcubacteria	27774985	PRJNA288027	SAMN04315557	778731	41.88	893	Rifle well FP-101 under high O2 conditions; 1.2 micron filter; full assembly	ND	presence	8
GCA_001783645.1	Candidatus Parcubacteria	27774985	PRJNA288027	SAMN04315891	731629	41.97	815	Rifle well FP-101 under low O2 conditions; 1.2 micron filter; full assembly	ND	presence	11
GCA_001783725.1	Candidatus Microgenomates	27774985	PRJNA288027	SAMN04314273	688327	34.39	860	Rifle background sediment; well D04 at 16ft depth	ND	presence	4
GCA_001783735.1	Candidatus Microgenomates	27774985	PRJNA288027	SAMN04314292	515795	33.48	621	Rifle background sediment; well D04 at 13ft depth	ND	presence	6
GCA_001783775.1	Candidatus Microgenomates	27774985	PRJNA288027	SAMN04314923	982227	36.99	1036	Rifle well FP-101 under high O2 conditions; 0.1 micron filter; full assembly	ND	presence	6
GCA_001783795.1	Candidatus Microgenomates	27774985	PRJNA288027	SAMN04314929	616503	39.44	726	Rifle well FP-101 under high O2 conditions; 0.1 micron filter; full assembly	ND	presence	6
GCA_001783805.1	Candidatus Microgenomates	27774985	PRJNA288027	SAMN04314953	897674	38.34	981	Rifle well FP-101 under high O2 conditions; 0.1 micron filter; full assembly	ND	presence	11
GCA_001783815.1	Candidatus Microgenomates	27774985	PRJNA288027	SAMN04315022	1025177	39.94	1101	Rifle well FP-101 under high O2 conditions; 0.1 micron filter; full assembly	ND	presence	7
GCA_001783845.1	Candidatus Microgenomates	27774985	PRJNA288027	SAMN04314848	647239	39.83	746	Rifle well FP-101 under high O2 conditions; 0.1 micron filter; full assembly	ND	presence	8
GCA_001783875.1	Candidatus Microgenomates	27774985	PRJNA288027	SAMN04314851	421416	41.46	456	Rifle well FP-101 under high O2 conditions; 0.1 micron filter; full assembly	ND	presence	10
GCA_001783885.1	Candidatus Microgenomates	27774985	PRJNA288027	SAMN04315375	618020	36.89	749	Rifle well FP-101 under high O2 conditions; 0.2 micron filter; full assembly	ND	presence	4
GCA_001783905.1	Candidatus Microgenomates	27774985	PRJNA288027	SAMN04316157	554929	41.85	608	Rifle well FP-101 under high O2 conditions; 0.2 micron filter; full assembly	ND	presence	12
GCA_001783935.1	Candidatus Microgenomates	27774985	PRJNA288027	SAMN04315620	613377	38.97	691	Rifle well FP-101 under high O2 conditions; 1.2 micron filter; full assembly	ND	presence	10
GCA_001783955.1	Candidatus Microgenomates	27774985	PRJNA288027	SAMN04315058	1256423	35.57	1414	Rifle well FP-101 under low O2 conditions; 0.1 micron filter; full assembly	ND	presence	11
GCA_001783975.1	Candidatus Microgenomates	27774985	PRJNA288027	SAMN04315106	636653	36.6	749	Rifle well FP-101 under low O2 conditions; 0.1 micron filter; full assembly	ND	presence	7
GCA_001783985.1	Candidatus Microgenomates	27774985	PRJNA288027	SAMN04315111	589250	38.08	652	Rifle well FP-101 under low O2 conditions; 0.1 micron filter; full assembly	ND	presence	3
GCA_001783995.1	Candidatus Microgenomates	27774985	PRJNA288027	SAMN04315294	968293	36.74	1060	Rifle well FP-101 under low O2 conditions; 0.1 micron filter; full assembly	ND	presence	13
GCA_001784035.1	Candidatus Microgenomates	27774985	PRJNA288027	SAMN04315047	1008011	39.95	1084	Rifle well FP-101 under low O2 conditions; 0.1 micron filter; full assembly	ND	presence	9
GCA_001784045.1	Candidatus Microgenomates	27774985	PRJNA288027	SAMN04315118	668674	39.93	771	Rifle well FP-101 under low O2 conditions; 0.1 micron filter; full assembly	ND	presence	9
GCA_001784055.1	Candidatus Microgenomates	27774985	PRJNA288027	SAMN04315306	680392	40.97	757	Rifle well FP-101 under low O2 conditions; 0.1 micron filter; full assembly	ND	presence	8
GCA_001784095.1	Candidatus Microgenomates	27774985	PRJNA288027	SAMN04315967	872306	35.91	1010	Rifle well FP-101 under low O2 conditions; 0.2 micron filter; full assembly	ND	presence	8
GCA_001784115.1	Candidatus Microgenomates	27774985	PRJNA288027	SAMN04316102	1110745	36.8	1143	Rifle well FP-101 under low O2 conditions; 0.2 micron filter; full assembly	ND	presence	6
GCA_001784125.1	Candidatus Microgenomates	27774985	PRJNA288027	SAMN04314517	910759	40.09	1004	Rifle well CD01 at 16ft depth; 0.1 micron filter at time point B	ND	presence	13
GCA_001784155.1	Candidatus Microgenomates	27774985	PRJNA288027	SAMN04315908	853027	40.06	927	Rifle well FP-101 under low O2 conditions; 1.2 micron filter; full assembly	ND	presence	12
GCA_001784195.1	Candidatus Parcubacteria	27774985	PRJNA288027	SAMN04314907	753376	46.21	900	Rifle well FP-101 under high O2 conditions; 0.1 micron filter; full assembly	ND	presence	10
GCA_001784205.1	Candidatus Parcubacteria	27774985	PRJNA288027	SAMN04315343	658351	40.67	676	Rifle well FP-101 under high O2 conditions; 0.2 micron filter; full assembly	ND	presence	5
GCA_001784235.1	Candidatus Parcubacteria	27774985	PRJNA288027	SAMN04315427	927388	43.16	952	Rifle well FP-101 under high O2 conditions; 0.2 micron filter; full assembly	ND	presence	12
GCA_001784255.1	Candidatus Parcubacteria	27774985	PRJNA288027	SAMN04315506	712692	44.34	814	Rifle well FP-101 under high O2 conditions; 0.2 micron filter; full assembly	ND	presence	8
GCA_001784275.1	Candidatus Parcubacteria	27774985	PRJNA288027	SAMN04316154	870492	46.99	923	Rifle well FP-101 under high O2 conditions; 0.2 micron filter; full assembly	ND	presence	6
GCA_001784285.1	Candidatus Parcubacteria	27774985	PRJNA288027	SAMN04315363	1100898	46.84	1076	Rifle well FP-101 under high O2 conditions; 0.2 micron filter; full assembly	ND	presence	10
GCA_001784315.1	Candidatus Parcubacteria	27774985	PRJNA288027	SAMN04315781	958676	33	998	Rifle well FP-101 under low O2 conditions; 1.2 micron filter; full assembly	ND	presence	9
GCA_001784325.1	Candidatus Parcubacteria	27774985	PRJNA288027	SAMN04315136	992078	40.56	957	Rifle well FP-101 under low O2 conditions; 0.1 micron filter; full assembly	ND	presence	9
GCA_001784355.1	Candidatus Parcubacteria	27774985	PRJNA288027	SAMN04314327	786881	39.74	863	Rifle well CD01 at 16ft depth; 0.1 micron filter at time point A	ND	presence	9
GCA_001784365.1	Candidatus Parcubacteria	27774985	PRJNA288027	SAMN04314494	961551	40.38	1008	Rifle well CD01 at 16ft depth; 0.1 micron filter at time point B	ND	presence	10
GCA_001784395.1	Candidatus Parcubacteria	27774985	PRJNA288027	SAMN04314422	829198	40.25	872	Rifle well CD01 at 16ft depth; 0.2 micron filter at time point B	ND	presence	8
GCA_001784405.1	Candidatus Parcubacteria	27774985	PRJNA288027	SAMN04314614	782447	33.22	799	Rifle well CD01 at 16ft depth; 1.2 micron filter at time point C	ND	presence	7
GCA_001784435.1	Candidatus Parcubacteria	27774985	PRJNA288027	SAMN04316181	1146634	41.86	1168	Rifle well CD01 at 16ft depth; 0.2 micron filter at time point C	ND	presence	14
GCA_001784455.1	Candidatus Parcubacteria	27774985	PRJNA288027	SAMN04314658	708199	34.8	787	Rifle well CD01 at 16ft depth; 0.2 micron filter at time point D	ND	presence	9
GCA_001784475.1	Candidatus Parcubacteria	27774985	PRJNA288027	SAMN04314659	1095127	40.58	1098	Rifle well CD01 at 16ft depth; 0.2 micron filter at time point D	ND	presence	10
GCA_001784645.1	Candidatus Parcubacteria	27774985	PRJNA288027	SAMN04314073	464797	41.41	638	Rifle background sediment; well D04 at 19ft depth	ND	presence	8
GCA_001784675.1	Candidatus Parcubacteria	27774985	PRJNA288027	SAMN04316164	1162087	44.11	1317	Rifle background sediment; well D04 at 13ft depth	ND	presence	5
GCA_001784695.1	Candidatus Parcubacteria	27774985	PRJNA288027	SAMN04315031	724422	53.69	754	Rifle well FP-101 under high O2 conditions; 0.1 micron filter; full assembly	ND	presence	4
GCA_001784715.1	Candidatus Parcubacteria	27774985	PRJNA288027	SAMN04315590	608150	53.58	699	Rifle well FP-101 under high O2 conditions; 1.2 micron filter; full assembly	ND	presence	6
GCA_001784725.1	Candidatus Parcubacteria	27774985	PRJNA288027	SAMN04316151	940613	39.7	1098	Rifle well FP-101 under high O2 conditions; 0.2 micron filter; full assembly	ND	presence	9
GCA_001784735.1	Candidatus Parcubacteria	27774985	PRJNA288027	SAMN04315797	990630	47.77	1111	Rifle well FP-101 under low O2 conditions; 1.2 micron filter; full assembly	ND	presence	7
GCA_001784775.1	Candidatus Parcubacteria	27774985	PRJNA288027	SAMN04314305	899105	43.27	1096	Rifle well CD01 at 16ft depth; 0.1 micron filter at time point A	ND	presence	8
GCA_001784795.1	Candidatus Parcubacteria	27774985	PRJNA288027	SAMN04314315	879548	43.1	1090	Rifle well CD01 at 16ft depth; 0.1 micron filter at time point A	ND	presence	5
GCA_001784805.1	Candidatus Parcubacteria	27774985	PRJNA288027	SAMN04314392	988700	34.99	1048	Rifle well CD01 at 16ft depth; 1.2 micron filter at time point A	ND	presence	8
GCA_001784815.1	Candidatus Parcubacteria	27774985	PRJNA288027	SAMN04314409	758527	43.53	812	Rifle well CD01 at 16ft depth; 1.2 micron filter at time point A	ND	presence	7
GCA_001784835.1	Candidatus Parcubacteria	27774985	PRJNA288027	SAMN04314380	1020188	42.86	1124	Rifle well CD01 at 16ft depth; 0.2 micron filter at time point A	ND	presence	11
GCA_001784875.1	Candidatus Parcubacteria	27774985	PRJNA288027	SAMN04314480	1005247	43.97	1088	Rifle well CD01 at 16ft depth; 0.1 micron filter at time point B	ND	presence	5
GCA_001784885.1	Candidatus Parcubacteria	27774985	PRJNA288027	SAMN04314541	1081183	43.71	1203	Rifle well CD01 at 16ft depth; 0.1 micron filter at time point C	ND	presence	7
GCA_001784895.1	Candidatus Parcubacteria	27774985	PRJNA288027	SAMN04314495	1117683	43.81	1251	Rifle well CD01 at 16ft depth; 0.1 micron filter at time point B	ND	presence	8
GCA_001784915.1	Candidatus Parcubacteria	27774985	PRJNA288027	SAMN04314464	839149	34.97	953	Rifle well CD01 at 16ft depth; 1.2 micron filter at time point B	ND	presence	4
GCA_001784955.1	Candidatus Parcubacteria	27774985	PRJNA288027	SAMN04314528	991447	43.6	1147	Rifle well CD01 at 16ft depth; 0.1 micron filter at time point C	ND	presence	9
GCA_001784965.1	Candidatus Parcubacteria	27774985	PRJNA288027	SAMN04314610	839866	35.06	894	Rifle well CD01 at 16ft depth; 1.2 micron filter at time point C	ND	presence	7
GCA_001784975.1	Candidatus Parcubacteria	27774985	PRJNA288027	SAMN04314765	1045383	43.49	1202	Rifle well CD01 at 16ft depth; 0.1 micron filter at time point D	ND	presence	7
GCA_001785005.1	Candidatus Parcubacteria	27774985	PRJNA288027	SAMN04314746	1017474	43.39	1232	Rifle well CD01 at 16ft depth; 0.1 micron filter at time point D	ND	presence	8
GCA_001785215.1	Candidatus Parcubacteria	27774985	PRJNA288027	SAMN04313733	759383	40.51	891	Rifle background sediment; well D04 at 16ft depth	ND	presence	8
GCA_001785255.1	Candidatus Parcubacteria	27774985	PRJNA288027	SAMN04314880	495145	37.13	525	Rifle well FP-101 under high O2 conditions; 0.1 micron filter; full assembly	ND	presence	10
GCA_001785275.1	Candidatus Parcubacteria	27774985	PRJNA288027	SAMN04314796	752752	40.63	868	Rifle well FP-101 under high O2 conditions; 0.1 micron filter; full assembly	ND	presence	10
GCA_001785285.1	Candidatus Parcubacteria	27774985	PRJNA288027	SAMN04314885	483609	40.14	573	Rifle well FP-101 under high O2 conditions; 0.1 micron filter; full assembly	ND	presence	6
GCA_001785295.1	Candidatus Parcubacteria	27774985	PRJNA288027	SAMN04314971	511728	40.13	561	Rifle well FP-101 under high O2 conditions; 0.1 micron filter; full assembly	ND	presence	4
GCA_001785325.1	Candidatus Parcubacteria	27774985	PRJNA288027	SAMN04314800	945266	39.7	1071	Rifle well FP-101 under high O2 conditions; 0.1 micron filter; full assembly	ND	presence	13
GCA_001785355.1	Candidatus Parcubacteria	27774985	PRJNA288027	SAMN04314890	634259	41.23	682	Rifle well FP-101 under high O2 conditions; 0.1 micron filter; full assembly	ND	presence	8
GCA_001785365.1	Candidatus Parcubacteria	27774985	PRJNA288027	SAMN04314976	581483	40.96	621	Rifle well FP-101 under high O2 conditions; 0.1 micron filter; full assembly	ND	presence	10
GCA_001785375.1	Candidatus Parcubacteria	27774985	PRJNA288027	SAMN04314891	741541	40.74	793	Rifle well FP-101 under high O2 conditions; 0.1 micron filter; full assembly	ND	presence	11
GCA_001785415.1	Candidatus Parcubacteria	27774985	PRJNA288027	SAMN04314977	707353	41.98	787	Rifle well FP-101 under high O2 conditions; 0.1 micron filter; full assembly	ND	presence	5
GCA_001785435.1	Candidatus Parcubacteria	27774985	PRJNA288027	SAMN04314893	506388	42.89	572	Rifle well FP-101 under high O2 conditions; 0.1 micron filter; full assembly	ND	presence	5
GCA_001785445.1	Candidatus Parcubacteria	27774985	PRJNA288027	SAMN04313771	713856	39.27	779	Rifle well FP-101 under high O2 conditions; 0.2 micron filter; 10% subassembly	ND	presence	8
GCA_001785465.1	Candidatus Parcubacteria	27774985	PRJNA288027	SAMN04313777	774829	40.53	896	Rifle well FP-101 under high O2 conditions; 0.2 micron filter; 10% subassembly	ND	presence	9
GCA_001785485.1	Candidatus Parcubacteria	27774985	PRJNA288027	SAMN04315410	590999	32.57	660	Rifle well FP-101 under high O2 conditions; 0.2 micron filter; full assembly	ND	presence	3
GCA_001785515.1	Candidatus Parcubacteria	27774985	PRJNA288027	SAMN04315337	553880	34.82	616	Rifle well FP-101 under high O2 conditions; 0.2 micron filter; full assembly	ND	presence	6
GCA_001785525.1	Candidatus Parcubacteria	27774985	PRJNA288027	SAMN04315338	592831	36.34	689	Rifle well FP-101 under high O2 conditions; 0.2 micron filter; full assembly	ND	presence	6
GCA_001785545.1	Candidatus Parcubacteria	27774985	PRJNA288027	SAMN04315413	474981	37.01	519	Rifle well FP-101 under high O2 conditions; 0.2 micron filter; full assembly	ND	presence	8
GCA_001785575.1	Candidatus Parcubacteria	27774985	PRJNA288027	SAMN04316149	443909	37.75	514	Rifle well FP-101 under high O2 conditions; 0.2 micron filter; full assembly	ND	presence	2
GCA_001785595.1	Candidatus Parcubacteria	27774985	PRJNA288027	SAMN04315495	633787	41.32	683	Rifle well FP-101 under high O2 conditions; 0.2 micron filter; full assembly	ND	presence	7
GCA_001785615.1	Candidatus Parcubacteria	27774985	PRJNA288027	SAMN04315420	613937	41.82	701	Rifle well FP-101 under high O2 conditions; 0.2 micron filter; full assembly	ND	presence	4
GCA_001785625.1	Candidatus Parcubacteria	27774985	PRJNA288027	SAMN04315496	580460	40.58	633	Rifle well FP-101 under high O2 conditions; 0.2 micron filter; full assembly	ND	presence	9
GCA_001785635.1	Candidatus Parcubacteria	27774985	PRJNA288027	SAMN04315346	457684	41.69	536	Rifle well FP-101 under high O2 conditions; 0.2 micron filter; full assembly	ND	presence	2
GCA_001785675.1	Candidatus Parcubacteria	27774985	PRJNA288027	SAMN04315671	629603	37.32	686	Rifle well FP-101 under high O2 conditions; 1.2 micron filter; full assembly	ND	presence	10
GCA_001785695.1	Candidatus Parcubacteria	27774985	PRJNA288027	SAMN04315556	753014	40.66	856	Rifle well FP-101 under high O2 conditions; 1.2 micron filter; full assembly	ND	presence	9
GCA_001785715.1	Candidatus Parcubacteria	27774985	PRJNA288027	SAMN04315244	720971	36.21	773	Rifle well FP-101 under low O2 conditions; 0.1 micron filter; full assembly	ND	presence	10
GCA_001785725.1	Candidatus Parcubacteria	27774985	PRJNA288027	SAMN04315150	502258	36.45	512	Rifle well FP-101 under low O2 conditions; 0.1 micron filter; full assembly	ND	presence	4
GCA_001785735.1	Candidatus Parcubacteria	27774985	PRJNA288027	SAMN04315148	398135	32.87	412	Rifle well FP-101 under low O2 conditions; 0.1 micron filter; full assembly	ND	presence	5
GCA_001785775.1	Candidatus Parcubacteria	27774985	PRJNA288027	SAMN04315059	588342	36.5	684	Rifle well FP-101 under low O2 conditions; 0.1 micron filter; full assembly	ND	presence	5
GCA_001785785.1	Candidatus Parcubacteria	27774985	PRJNA288027	SAMN04315245	557218	37.19	590	Rifle well FP-101 under low O2 conditions; 0.1 micron filter; full assembly	ND	presence	8
GCA_001785805.1	Candidatus Parcubacteria	27774985	PRJNA288027	SAMN04315154	486472	38.96	530	Rifle well FP-101 under low O2 conditions; 0.1 micron filter; full assembly	ND	presence	6
GCA_001785815.1	Candidatus Parcubacteria	27774985	PRJNA288027	SAMN04315064	487362	39.36	564	Rifle well FP-101 under low O2 conditions; 0.1 micron filter; full assembly	ND	presence	7
GCA_001785855.1	Candidatus Parcubacteria	27774985	PRJNA288027	SAMN04315156	716431	40.14	839	Rifle well FP-101 under low O2 conditions; 0.1 micron filter; full assembly	ND	presence	10
GCA_001785865.1	Candidatus Parcubacteria	27774985	PRJNA288027	SAMN04315252	749714	40.74	803	Rifle well FP-101 under low O2 conditions; 0.1 micron filter; full assembly	ND	presence	12
GCA_001785875.1	Candidatus Parcubacteria	27774985	PRJNA288027	SAMN04315067	546756	40.73	612	Rifle well FP-101 under low O2 conditions; 0.1 micron filter; full assembly	ND	presence	6
GCA_001785895.1	Candidatus Parcubacteria	27774985	PRJNA288027	SAMN04315159	736887	40.69	858	Rifle well FP-101 under low O2 conditions; 0.1 micron filter; full assembly	ND	presence	8
GCA_001785935.1	Candidatus Parcubacteria	27774985	PRJNA288027	SAMN04315254	648264	41.23	705	Rifle well FP-101 under low O2 conditions; 0.1 micron filter; full assembly	ND	presence	8
GCA_001785955.1	Candidatus Parcubacteria	27774985	PRJNA288027	SAMN04315164	573370	42.63	685	Rifle well FP-101 under low O2 conditions; 0.1 micron filter; full assembly	ND	presence	6
GCA_001785965.1	Candidatus Parcubacteria	27774985	PRJNA288027	SAMN04315162	697429	42.07	782	Rifle well FP-101 under low O2 conditions; 0.1 micron filter; full assembly	ND	presence	7
GCA_001785985.1	Candidatus Parcubacteria	27774985	PRJNA288027	SAMN04315070	669556	40.65	742	Rifle well FP-101 under low O2 conditions; 0.1 micron filter; full assembly	ND	presence	9
GCA_001786015.1	Candidatus Parcubacteria	27774985	PRJNA288027	SAMN04315086	453640	45.91	531	Rifle well FP-101 under low O2 conditions; 0.1 micron filter; full assembly	ND	presence	5
GCA_001786035.1	Candidatus Parcubacteria	27774985	PRJNA288027	SAMN04316072	590809	35.69	713	Rifle well FP-101 under low O2 conditions; 0.2 micron filter; full assembly	ND	presence	8
GCA_001786045.1	Candidatus Parcubacteria	27774985	PRJNA288027	SAMN04316011	757441	40.54	863	Rifle well FP-101 under low O2 conditions; 0.2 micron filter; full assembly	ND	presence	10
GCA_001786055.1	Candidatus Parcubacteria	27774985	PRJNA288027	SAMN04316078	561746	40.93	649	Rifle well FP-101 under low O2 conditions; 0.2 micron filter; full assembly	ND	presence	6
GCA_001786095.1	Candidatus Parcubacteria	27774985	PRJNA288027	SAMN04316013	509331	41.61	577	Rifle well FP-101 under low O2 conditions; 0.2 micron filter; full assembly	ND	presence	3
GCA_001786115.1	Candidatus Parcubacteria	27774985	PRJNA288027	SAMN04315944	654778	41.11	714	Rifle well FP-101 under low O2 conditions; 0.2 micron filter; full assembly	ND	presence	9
GCA_001786125.1	Candidatus Parcubacteria	27774985	PRJNA288027	SAMN04316083	630629	43.87	736	Rifle well FP-101 under low O2 conditions; 0.2 micron filter; full assembly	ND	presence	8
GCA_001786145.1	Candidatus Parcubacteria	27774985	PRJNA288027	SAMN04313799	748481	39.45	804	Rifle well FP-101 under low O2 conditions; 1.2 micron filter; 10% subassembly	ND	presence	7
GCA_001786175.1	Candidatus Parcubacteria	27774985	PRJNA288027	SAMN04315886	499456	37.02	560	Rifle well FP-101 under low O2 conditions; 1.2 micron filter; full assembly	ND	presence	6
GCA_001786195.1	Candidatus Parcubacteria	27774985	PRJNA288027	SAMN04315836	767545	40.53	878	Rifle well FP-101 under low O2 conditions; 1.2 micron filter; full assembly	ND	presence	9
GCA_001786215.1	Candidatus Parcubacteria	27774985	PRJNA288027	SAMN04314346	640263	43.19	719	Rifle well CD01 at 16ft depth; 0.2 micron filter at time point A	ND	presence	7
GCA_001786225.1	Candidatus Parcubacteria	27774985	PRJNA288027	SAMN04315794	525811	46.09	588	Rifle well FP-101 under low O2 conditions; 1.2 micron filter; full assembly	ND	presence	6
GCA_001786255.1	Candidatus Parcubacteria	27774985	PRJNA288027	SAMN04314508	749402	35.93	809	Rifle well CD01 at 16ft depth; 0.1 micron filter at time point B	ND	presence	9
GCA_001786275.1	Candidatus Parcubacteria	27774985	PRJNA288027	SAMN04314478	625299	42.83	708	Rifle well CD01 at 16ft depth; 0.1 micron filter at time point B	ND	presence	9
GCA_001786295.1	Candidatus Parcubacteria	27774985	PRJNA288027	SAMN04314577	678089	35.46	768	Rifle well CD01 at 16ft depth; 0.2 micron filter at time point C	ND	presence	9
GCA_001786315.1	Candidatus Parcubacteria	27774985	PRJNA288027	SAMN04314564	621377	42.93	689	Rifle well CD01 at 16ft depth; 0.2 micron filter at time point C	ND	presence	9
GCA_001786325.1	Candidatus Parcubacteria	27774985	PRJNA288027	SAMN04314588	592858	35.76	680	Rifle well CD01 at 16ft depth; 0.2 micron filter at time point C	ND	presence	8
GCA_001786355.1	Candidatus Parcubacteria	27774985	PRJNA288027	SAMN04314718	719911	35.96	781	Rifle well CD01 at 16ft depth; 0.1 micron filter at time point D	ND	presence	7
GCA_001786365.1	Candidatus Parcubacteria	27774985	PRJNA288027	SAMN04314707	686311	35.36	773	Rifle well CD01 at 16ft depth; 0.2 micron filter at time point D	ND	presence	9
GCA_001786405.1	Candidatus Parcubacteria	27774985	PRJNA288027	SAMN04314706	582825	42.76	680	Rifle well CD01 at 16ft depth; 0.2 micron filter at time point D	ND	presence	8
GCA_001786475.1	Candidatus Microgenomates	27774985	PRJNA288027	SAMN04314785	610287	45.63	636	Rifle well FP-101 under high O2 conditions; 0.1 micron filter; full assembly	ND	presence	11
GCA_001786485.1	Candidatus Microgenomates	27774985	PRJNA288027	SAMN04316148	715219	45.98	864	Rifle well FP-101 under high O2 conditions; 0.2 micron filter; full assembly	ND	presence	6
GCA_001786575.1	Candidatus Parcubacteria	27774985	PRJNA288027	SAMN04314961	789426	54.33	812	Rifle well FP-101 under high O2 conditions; 0.1 micron filter; full assembly	ND	presence	8
GCA_001786615.1	Candidatus Parcubacteria	27774985	PRJNA288027	SAMN04315643	711513	39.87	855	Rifle well FP-101 under high O2 conditions; 1.2 micron filter; full assembly	ND	presence	5
GCA_001786625.1	Candidatus Parcubacteria	27774985	PRJNA288027	SAMN04316094	955335	47.91	1070	Rifle well FP-101 under low O2 conditions; 0.2 micron filter; full assembly	ND	presence	5
GCA_001786735.1	Candidatus Parcubacteria	27774985	PRJNA288027	SAMN04314242	539899	39.5	684	Rifle well CD01 at time point 2 / B; 5m depth; 0.1 filter	ND	presence	8
GCA_001786745.1	Candidatus Parcubacteria	27774985	PRJNA288027	SAMN04314793	556503	36.37	647	Rifle well FP-101 under high O2 conditions; 0.1 micron filter; full assembly	ND	presence	5
GCA_001786765.1	Candidatus Parcubacteria	27774985	PRJNA288027	SAMN04314794	726250	36.08	788	Rifle well FP-101 under high O2 conditions; 0.1 micron filter; full assembly	ND	presence	9
GCA_001786795.1	Candidatus Parcubacteria	27774985	PRJNA288027	SAMN04314967	621168	38.55	743	Rifle well FP-101 under high O2 conditions; 0.1 micron filter; full assembly	ND	presence	7
GCA_001786805.1	Candidatus Parcubacteria	27774985	PRJNA288027	SAMN04314795	869879	39.42	1089	Rifle well FP-101 under high O2 conditions; 0.1 micron filter; full assembly	ND	presence	10
GCA_001786825.1	Candidatus Parcubacteria	27774985	PRJNA288027	SAMN04314798	407810	38.62	462	Rifle well FP-101 under high O2 conditions; 0.1 micron filter; full assembly	ND	presence	3
GCA_001786835.1	Candidatus Parcubacteria	27774985	PRJNA288027	SAMN04314886	550711	40.19	627	Rifle well FP-101 under high O2 conditions; 0.1 micron filter; full assembly	ND	presence	5
GCA_001786875.1	Candidatus Parcubacteria	27774985	PRJNA288027	SAMN04315489	752275	36.16	817	Rifle well FP-101 under high O2 conditions; 0.2 micron filter; full assembly	ND	presence	8
GCA_001786885.1	Candidatus Parcubacteria	27774985	PRJNA288027	SAMN04315418	695207	40.71	801	Rifle well FP-101 under high O2 conditions; 0.2 micron filter; full assembly	ND	presence	7
GCA_001786905.1	Candidatus Parcubacteria	27774985	PRJNA288027	SAMN04313764	661065	39.05	770	Rifle well FP-101 under high O2 conditions; 1.2 micron filter; 10% subassembly	ND	presence	6
GCA_001786925.1	Candidatus Parcubacteria	27774985	PRJNA288027	SAMN04315585	646365	39.53	705	Rifle well FP-101 under high O2 conditions; 1.2 micron filter; full assembly	ND	presence	8
GCA_001786955.1	Candidatus Parcubacteria	27774985	PRJNA288027	SAMN04315737	656088	41.16	700	Rifle well FP-101 under high O2 conditions; 1.2 micron filter; full assembly	ND	presence	9
GCA_001786965.1	Candidatus Parcubacteria	27774985	PRJNA288027	SAMN04315647	584524	44.14	671	Rifle well FP-101 under high O2 conditions; 1.2 micron filter; full assembly	ND	presence	6
GCA_001786995.1	Candidatus Parcubacteria	27774985	PRJNA288027	SAMN04315056	557613	32.61	620	Rifle well FP-101 under low O2 conditions; 0.1 micron filter; full assembly	ND	presence	5
GCA_001787005.1	Candidatus Parcubacteria	27774985	PRJNA288027	SAMN04315248	813402	39.56	898	Rifle well FP-101 under low O2 conditions; 0.1 micron filter; full assembly	ND	presence	11
GCA_001787035.1	Candidatus Parcubacteria	27774985	PRJNA288027	SAMN04315158	665914	40.46	747	Rifle well FP-101 under low O2 conditions; 0.1 micron filter; full assembly	ND	presence	7
GCA_001787055.1	Candidatus Parcubacteria	27774985	PRJNA288027	SAMN04315160	599965	40.87	651	Rifle well FP-101 under low O2 conditions; 0.1 micron filter; full assembly	ND	presence	9
GCA_001787075.1	Candidatus Parcubacteria	27774985	PRJNA288027	SAMN04313788	713510	39.31	757	Rifle well FP-101 under low O2 conditions; 0.2 micron filter; 10% subassembly	ND	presence	7
GCA_001787085.1	Candidatus Parcubacteria	27774985	PRJNA288027	SAMN04315941	865116	39.93	1003	Rifle well FP-101 under low O2 conditions; 0.2 micron filter; full assembly	ND	presence	10
GCA_001787115.1	Candidatus Parcubacteria	27774985	PRJNA288027	SAMN04315785	670401	41.05	752	Rifle well FP-101 under low O2 conditions; 1.2 micron filter; full assembly	ND	presence	11
GCA_001787125.1	Candidatus Parcubacteria	27774985	PRJNA288027	SAMN04315841	644665	44.11	756	Rifle well FP-101 under low O2 conditions; 1.2 micron filter; full assembly	ND	presence	11
GCA_001787155.1	Candidatus Parcubacteria	27774985	PRJNA288027	SAMN04314313	524626	35.39	594	Rifle well CD01 at 16ft depth; 0.1 micron filter at time point A	ND	presence	7
GCA_001787165.1	Candidatus Parcubacteria	27774985	PRJNA288027	SAMN04314304	609633	43.05	680	Rifle well CD01 at 16ft depth; 0.1 micron filter at time point A	ND	presence	7
GCA_001787195.1	Candidatus Parcubacteria	27774985	PRJNA288027	SAMN04314359	612353	35.1	722	Rifle well CD01 at 16ft depth; 0.2 micron filter at time point A	ND	presence	9
GCA_001787205.1	Candidatus Parcubacteria	27774985	PRJNA288027	SAMN04314477	762513	38.89	845	Rifle well CD01 at 16ft depth; 0.1 micron filter at time point B	ND	presence	6
GCA_001787235.1	Candidatus Parcubacteria	27774985	PRJNA288027	SAMN04314553	481266	42.56	581	Rifle well CD01 at 16ft depth; 0.1 micron filter at time point C	ND	presence	4
GCA_001787245.1	Candidatus Parcubacteria	27774985	PRJNA288027	SAMN04314738	733573	38.82	842	Rifle well CD01 at 16ft depth; 0.1 micron filter at time point D	ND	presence	10
GCA_001787275.1	Candidatus Parcubacteria	27774985	PRJNA288027	SAMN04314740	632865	42.97	707	Rifle well CD01 at 16ft depth; 0.1 micron filter at time point D	ND	presence	8
GCA_001787315.1	Candidatus Microgenomates	27774985	PRJNA288027	SAMN04314957	610744	45.35	736	Rifle well FP-101 under high O2 conditions; 0.1 micron filter; full assembly	ND	presence	2
GCA_001787375.1	Candidatus Microgenomates	27774985	PRJNA288027	SAMN04314532	815532	38.5	834	Rifle well CD01 at 16ft depth; 0.1 micron filter at time point C	ND	presence	5
GCA_001787385.1	Candidatus Microgenomates	27774985	PRJNA288027	SAMN04315235	718227	46.66	805	Rifle well FP-101 under low O2 conditions; 0.1 micron filter; full assembly	ND	presence	9
GCA_001787395.1	Candidatus Microgenomates	27774985	PRJNA288027	SAMN04314735	787698	38.77	801	Rifle well CD01 at 16ft depth; 0.1 micron filter at time point D	ND	presence	5
GCA_001787405.1	Candidatus Microgenomates	27774985	PRJNA288027	SAMN04314303	831884	38.47	849	Rifle well CD01 at 16ft depth; 0.1 micron filter at time point A	ND	presence	4
GCA_001787455.1	Candidatus Peregrinibacteria	27774985	PRJNA288027	SAMN04315313	863781	38.58	870	Rifle well FP-101 under low O2 conditions; 0.1 micron filter; full assembly	ND	presence	6
GCA_001787465.1	Candidatus Peregrinibacteria	27774985	PRJNA288027	SAMN04314456	1111106	31.23	1072	Rifle well CD01 at 16ft depth; 0.2 micron filter at time point B	ND	presence	6
GCA_001787475.1	Candidatus Peregrinibacteria	27774985	PRJNA288027	SAMN04315127	726290	47.89	775	Rifle well FP-101 under low O2 conditions; 0.1 micron filter; full assembly	ND	presence	6
GCA_001787485.1	Candidatus Peregrinibacteria	27774985	PRJNA288027	SAMN04315033	965183	47.71	974	Rifle well FP-101 under high O2 conditions; 0.1 micron filter; full assembly	ND	presence	4
GCA_001787535.1	Candidatus Peregrinibacteria	27774985	PRJNA288027	SAMN04314859	1196444	51.56	1266	Rifle well FP-101 under high O2 conditions; 0.1 micron filter; full assembly	ND	presence	4
GCA_001787555.1	Candidatus Peregrinibacteria	27774985	PRJNA288027	SAMN04314788	1065995	50.46	1201	Rifle well FP-101 under high O2 conditions; 0.1 micron filter; full assembly	ND	presence	4
GCA_001787565.1	Candidatus Peregrinibacteria	27774985	PRJNA288027	SAMN04315541	968079	51.62	1010	Rifle well FP-101 under high O2 conditions; 0.2 micron filter; full assembly	ND	presence	4
GCA_001787585.1	Candidatus Peregrinibacteria	27774985	PRJNA288027	SAMN04315390	1126856	52.48	1210	Rifle well FP-101 under high O2 conditions; 0.2 micron filter; full assembly	ND	presence	11
GCA_001787615.1	Candidatus Peregrinibacteria	27774985	PRJNA288027	SAMN04315465	887802	54.47	910	Rifle well FP-101 under high O2 conditions; 0.2 micron filter; full assembly	ND	presence	2
GCA_001787625.1	Candidatus Peregrinibacteria	27774985	PRJNA288027	SAMN04315599	757838	54.08	824	Rifle well FP-101 under high O2 conditions; 1.2 micron filter; full assembly	ND	presence	3
GCA_001787635.1	Candidatus Peregrinibacteria	27774985	PRJNA288027	SAMN04315220	1259603	50.95	1264	Rifle well FP-101 under low O2 conditions; 0.1 micron filter; full assembly	ND	presence	8
GCA_001787675.1	Candidatus Peregrinibacteria	27774985	PRJNA288027	SAMN04315314	1012902	52.34	1184	Rifle well FP-101 under low O2 conditions; 0.1 micron filter; full assembly	ND	presence	8
GCA_001787695.1	Candidatus Peregrinibacteria	27774985	PRJNA288027	SAMN04316122	1126324	50.96	1178	Rifle well FP-101 under low O2 conditions; 0.2 micron filter; full assembly	ND	presence	10
GCA_001787705.1	Candidatus Peregrinibacteria	27774985	PRJNA288027	SAMN04315857	1147819	52.63	1244	Rifle well FP-101 under low O2 conditions; 1.2 micron filter; full assembly	ND	presence	7
GCA_001787725.1	Candidatus Peregrinibacteria	27774985	PRJNA288027	SAMN04314319	1485759	54.57	1450	Rifle well CD01 at 16ft depth; 0.1 micron filter at time point A	ND	presence	7
GCA_001787755.1	Candidatus Peregrinibacteria	27774985	PRJNA288027	SAMN04314505	1562227	54.53	1491	Rifle well CD01 at 16ft depth; 0.1 micron filter at time point B	ND	presence	7
GCA_001787775.1	Candidatus Peregrinibacteria	27774985	PRJNA288027	SAMN04314519	1198715	58.3	1147	Rifle well CD01 at 16ft depth; 0.1 micron filter at time point B	ND	presence	12
GCA_001787795.1	Candidatus Peregrinibacteria	27774985	PRJNA288027	SAMN04314545	1561603	54.36	1522	Rifle well CD01 at 16ft depth; 0.1 micron filter at time point C	ND	presence	8
GCA_001787805.1	Candidatus Peregrinibacteria	27774985	PRJNA288027	SAMN04316179	1241233	57.53	1278	Rifle well CD01 at 16ft depth; 0.2 micron filter at time point C	ND	presence	10
GCA_001787885.1	Candidatus Microgenomates	27774985	PRJNA288027	SAMN04315012	1136135	36.17	1225	Rifle well FP-101 under high O2 conditions; 0.1 micron filter; full assembly	ND	presence	11
GCA_001787915.1	Candidatus Microgenomates	27774985	PRJNA288027	SAMN04315015	978947	37.64	1016	Rifle well FP-101 under high O2 conditions; 0.1 micron filter; full assembly	ND	presence	9
GCA_001787935.1	Candidatus Microgenomates	27774985	PRJNA288027	SAMN04314927	1164554	38.97	1250	Rifle well FP-101 under high O2 conditions; 0.1 micron filter; full assembly	ND	presence	9
GCA_001787945.1	Candidatus Microgenomates	27774985	PRJNA288027	SAMN04314952	874030	39.06	984	Rifle well FP-101 under high O2 conditions; 0.1 micron filter; full assembly	ND	presence	11
GCA_001787965.1	Candidatus Microgenomates	27774985	PRJNA288027	SAMN04314932	875819	39.87	972	Rifle well FP-101 under high O2 conditions; 0.1 micron filter; full assembly	ND	presence	8
GCA_001787985.1	Candidatus Microgenomates	27774985	PRJNA288027	SAMN04315529	1192998	36.17	1465	Rifle well FP-101 under high O2 conditions; 0.2 micron filter; full assembly	ND	presence	10
GCA_001788015.1	Candidatus Microgenomates	27774985	PRJNA288027	SAMN04315378	1238169	37.17	1374	Rifle well FP-101 under high O2 conditions; 0.2 micron filter; full assembly	ND	presence	12
GCA_001788035.1	Candidatus Microgenomates	27774985	PRJNA288027	SAMN04315381	1167983	38.76	1349	Rifle well FP-101 under high O2 conditions; 0.2 micron filter; full assembly	ND	presence	16
GCA_001788045.1	Candidatus Microgenomates	27774985	PRJNA288027	SAMN04315681	869865	32.94	990	Rifle well FP-101 under high O2 conditions; 1.2 micron filter; full assembly	ND	presence	10
GCA_001788055.1	Candidatus Microgenomates	27774985	PRJNA288027	SAMN04315745	1222529	35.86	1369	Rifle well FP-101 under high O2 conditions; 1.2 micron filter; full assembly	ND	presence	12
GCA_001788095.1	Candidatus Microgenomates	27774985	PRJNA288027	SAMN04315563	1093306	37.59	1126	Rifle well FP-101 under high O2 conditions; 1.2 micron filter; full assembly	ND	presence	9
GCA_001788115.1	Candidatus Microgenomates	27774985	PRJNA288027	SAMN04315748	900311	38.16	1083	Rifle well FP-101 under high O2 conditions; 1.2 micron filter; full assembly	ND	presence	8
GCA_001788125.1	Candidatus Microgenomates	27774985	PRJNA288027	SAMN04315621	866826	39.88	962	Rifle well FP-101 under high O2 conditions; 1.2 micron filter; full assembly	ND	presence	9
GCA_001788135.1	Candidatus Microgenomates	27774985	PRJNA288027	SAMN04315686	550404	42.99	693	Rifle well FP-101 under high O2 conditions; 1.2 micron filter; full assembly	ND	presence	7
GCA_001788165.1	Candidatus Microgenomates	27774985	PRJNA288027	SAMN04315110	628619	37.74	692	Rifle well FP-101 under low O2 conditions; 0.1 micron filter; full assembly	ND	presence	5
GCA_001788195.1	Candidatus Microgenomates	27774985	PRJNA288027	SAMN04315246	1258557	37.31	1379	Rifle well FP-101 under low O2 conditions; 0.1 micron filter; full assembly	ND	presence	20
GCA_001788215.1	Candidatus Microgenomates	27774985	PRJNA288027	SAMN04315208	853359	40.26	964	Rifle well FP-101 under low O2 conditions; 0.1 micron filter; full assembly	ND	presence	5
GCA_001788225.1	Candidatus Microgenomates	27774985	PRJNA288027	SAMN04315966	1226552	35.98	1265	Rifle well FP-101 under low O2 conditions; 0.2 micron filter; full assembly	ND	presence	8
GCA_001788235.1	Candidatus Microgenomates	27774985	PRJNA288027	SAMN04316044	926317	42.17	1057	Rifle well FP-101 under low O2 conditions; 0.2 micron filter; full assembly	ND	presence	11
GCA_001788275.1	Candidatus Microgenomates	27774985	PRJNA288027	SAMN04314383	814379	40.28	924	Rifle well CD01 at 16ft depth; 0.2 micron filter at time point A	ND	presence	11
GCA_001788295.1	Candidatus Microgenomates	27774985	PRJNA288027	SAMN04314524	900803	40.95	920	Rifle well CD01 at 16ft depth; 0.1 micron filter at time point C	ND	presence	11
GCA_001788305.1	Candidatus Microgenomates	27774985	PRJNA288027	SAMN04314567	1202956	37.16	1268	Rifle well CD01 at 16ft depth; 0.2 micron filter at time point C	ND	presence	14
GCA_001788325.1	Candidatus Microgenomates	27774985	PRJNA288027	SAMN04314580	839692	40.3	947	Rifle well CD01 at 16ft depth; 0.2 micron filter at time point C	ND	presence	9
GCA_001788355.1	Candidatus Microgenomates	27774985	PRJNA288027	SAMN04316241	1216931	37.33	1205	Rifle well CD01 at 16ft depth; 0.1 micron filter at time point D	ND	presence	12
GCA_001788375.1	Candidatus Microgenomates	27774985	PRJNA288027	SAMN04314728	850038	40.67	872	Rifle well CD01 at 16ft depth; 0.1 micron filter at time point D	ND	presence	11
GCA_001788555.1	Candidatus Saccharibacteria	27774985	PRJNA288027	SAMN04314861	509429	49.31	584	Rifle well FP-101 under high O2 conditions; 0.1 micron filter; full assembly	ND	presence	7
GCA_001788565.1	Candidatus Saccharibacteria	27774985	PRJNA288027	SAMN04315601	687546	49.11	773	Rifle well FP-101 under high O2 conditions; 1.2 micron filter; full assembly	ND	presence	6
GCA_001788605.1	Candidatus Saccharibacteria	27774985	PRJNA288027	SAMN04315221	469430	47.72	532	Rifle well FP-101 under low O2 conditions; 0.1 micron filter; full assembly	ND	presence	5
GCA_001788645.1	Candidatus Microgenomates	27774985	PRJNA288027	SAMN04314504	793759	38.73	812	Rifle well CD01 at 16ft depth; 0.1 micron filter at time point B	ND	presence	4
GCA_001788675.1	Candidatus Microgenomates	27774985	PRJNA288027	SAMN04314499	850235	43.05	903	Rifle well CD01 at 16ft depth; 0.1 micron filter at time point B	ND	presence	4
GCA_001788685.1	Candidatus Peregrinibacteria	27774985	PRJNA288027	SAMN04316046	837919	38.38	862	Rifle well FP-101 under low O2 conditions; 0.2 micron filter; full assembly	ND	presence	3
GCA_001788715.1	Candidatus Peregrinibacteria	27774985	PRJNA288027	SAMN04316111	826567	47.42	950	Rifle well FP-101 under low O2 conditions; 0.2 micron filter; full assembly	ND	presence	4
GCA_001788725.1	Candidatus Peregrinibacteria	27774985	PRJNA288027	SAMN04314393	1535368	33.16	1427	Rifle well CD01 at 16ft depth; 1.2 micron filter at time point A	ND	presence	12
GCA_001788755.1	Candidatus Peregrinibacteria	27774985	PRJNA288027	SAMN04314384	1543728	33.21	1416	Rifle well CD01 at 16ft depth; 0.2 micron filter at time point A	ND	presence	11
GCA_001788765.1	Candidatus Peregrinibacteria	27774985	PRJNA288027	SAMN04314350	1217677	32.8	1181	Rifle well CD01 at 16ft depth; 0.2 micron filter at time point A	ND	presence	4
GCA_001788795.1	Candidatus Peregrinibacteria	27774985	PRJNA288027	SAMN04314365	1239484	41.28	1172	Rifle well CD01 at 16ft depth; 0.2 micron filter at time point A	ND	presence	10
GCA_001788805.1	Candidatus Peregrinibacteria	27774985	PRJNA288027	SAMN04314465	1255228	41.19	1207	Rifle well CD01 at 16ft depth; 1.2 micron filter at time point B	ND	presence	11
GCA_001788835.1	Candidatus Peregrinibacteria	27774985	PRJNA288027	SAMN04314428	1499810	33.31	1377	Rifle well CD01 at 16ft depth; 0.2 micron filter at time point B	ND	presence	11
GCA_001788845.1	Candidatus Peregrinibacteria	27774985	PRJNA288027	SAMN04314457	1057643	41.22	1206	Rifle well CD01 at 16ft depth; 0.2 micron filter at time point B	ND	presence	10
GCA_001788875.1	Candidatus Peregrinibacteria	27774985	PRJNA288027	SAMN04314569	1028294	41.17	1025	Rifle well CD01 at 16ft depth; 0.2 micron filter at time point C	ND	presence	11
GCA_001788885.1	Candidatus Peregrinibacteria	27774985	PRJNA288027	SAMN04314604	1084986	32.24	1278	Rifle well CD01 at 16ft depth; 0.2 micron filter at time point C	ND	presence	6
GCA_001788915.1	Candidatus Peregrinibacteria	27774985	PRJNA288027	SAMN04314942	855402	54.54	863	Rifle well FP-101 under high O2 conditions; 0.1 micron filter; full assembly	ND	presence	4
GCA_001788925.1	Candidatus Peregrinibacteria	27774985	PRJNA288027	SAMN04315034	1166479	54.63	1214	Rifle well FP-101 under high O2 conditions; 0.1 micron filter; full assembly	ND	presence	8
GCA_001788955.1	Candidatus Peregrinibacteria	27774985	PRJNA288027	SAMN04315464	917216	47.76	923	Rifle well FP-101 under high O2 conditions; 0.2 micron filter; full assembly	ND	presence	4
GCA_001788965.1	Candidatus Peregrinibacteria	27774985	PRJNA288027	SAMN04315405	1183743	50.99	1198	Rifle well FP-101 under high O2 conditions; 0.2 micron filter; full assembly	ND	presence	10
GCA_001788995.1	Candidatus Peregrinibacteria	27774985	PRJNA288027	SAMN04315688	1113564	54.27	1202	Rifle well FP-101 under high O2 conditions; 1.2 micron filter; full assembly	ND	presence	8
GCA_001789005.1	Candidatus Peregrinibacteria	27774985	PRJNA288027	SAMN04315100	807000	53.93	860	Rifle well FP-101 under low O2 conditions; 0.1 micron filter; full assembly	ND	presence	4
GCA_001789035.1	Candidatus Peregrinibacteria	27774985	PRJNA288027	SAMN04315978	840026	54.35	862	Rifle well FP-101 under low O2 conditions; 0.2 micron filter; full assembly	ND	presence	3
GCA_001789045.1	Candidatus Peregrinibacteria	27774985	PRJNA288027	SAMN04315910	895810	54.44	911	Rifle well FP-101 under low O2 conditions; 1.2 micron filter; full assembly	ND	presence	3
GCA_001789075.1	Candidatus Peregrinibacteria	27774985	PRJNA288027	SAMN04314338	1557021	54.5	1497	Rifle well CD01 at 16ft depth; 0.2 micron filter at time point A	ND	presence	7
GCA_001789085.1	Candidatus Peregrinibacteria	27774985	PRJNA288027	SAMN04314448	1575364	54.45	1502	Rifle well CD01 at 16ft depth; 0.2 micron filter at time point B	ND	presence	8
GCA_001789115.1	Candidatus Peregrinibacteria	27774985	PRJNA288027	SAMN04314533	1057030	58.04	1084	Rifle well CD01 at 16ft depth; 0.1 micron filter at time point C	ND	presence	15
GCA_001789125.1	Candidatus Peregrinibacteria	27774985	PRJNA288027	SAMN04314575	1561261	54.39	1509	Rifle well CD01 at 16ft depth; 0.2 micron filter at time point C	ND	presence	10
GCA_001789155.1	Candidatus Peregrinibacteria	27774985	PRJNA288027	SAMN04314650	1381997	57.95	1270	Rifle well CD01 at 16ft depth; 0.2 micron filter at time point D	ND	presence	8
GCA_001789165.1	Candidatus Peregrinibacteria	27774985	PRJNA288027	SAMN04314751	1548689	54.33	1542	Rifle well CD01 at 16ft depth; 0.1 micron filter at time point D	ND	presence	9
GCA_001789285.1	Candidatus Microgenomates	27774985	PRJNA288027	SAMN04314920	1321726	35.02	1645	Rifle well FP-101 under high O2 conditions; 0.1 micron filter; full assembly	ND	presence	11
GCA_001789305.1	Candidatus Microgenomates	27774985	PRJNA288027	SAMN04314921	447199	36.28	548	Rifle well FP-101 under high O2 conditions; 0.1 micron filter; full assembly	ND	presence	4
GCA_001789325.1	Candidatus Microgenomates	27774985	PRJNA288027	SAMN04315014	853394	37.58	930	Rifle well FP-101 under high O2 conditions; 0.1 micron filter; full assembly	ND	presence	19
GCA_001789355.1	Candidatus Microgenomates	27774985	PRJNA288027	SAMN04315019	1235503	38.58	1396	Rifle well FP-101 under high O2 conditions; 0.1 micron filter; full assembly	ND	presence	13
GCA_001789365.1	Candidatus Microgenomates	27774985	PRJNA288027	SAMN04314843	935885	38.52	1032	Rifle well FP-101 under high O2 conditions; 0.1 micron filter; full assembly	ND	presence	6
GCA_001789395.1	Candidatus Microgenomates	27774985	PRJNA288027	SAMN04315376	1162019	35.77	1192	Rifle well FP-101 under high O2 conditions; 0.2 micron filter; full assembly	ND	presence	6
GCA_001789405.1	Candidatus Microgenomates	27774985	PRJNA288027	SAMN04315451	1072753	36.19	1158	Rifle well FP-101 under high O2 conditions; 0.2 micron filter; full assembly	ND	presence	14
GCA_001789435.1	Candidatus Microgenomates	27774985	PRJNA288027	SAMN04315377	1065979	37.64	1092	Rifle well FP-101 under high O2 conditions; 0.2 micron filter; full assembly	ND	presence	12
GCA_001789445.1	Candidatus Microgenomates	27774985	PRJNA288027	SAMN04315533	857712	39.04	952	Rifle well FP-101 under high O2 conditions; 0.2 micron filter; full assembly	ND	presence	12
GCA_001789475.1	Candidatus Microgenomates	27774985	PRJNA288027	SAMN04315384	921680	39.8	1042	Rifle well FP-101 under high O2 conditions; 0.2 micron filter; full assembly	ND	presence	11
GCA_001789485.1	Candidatus Microgenomates	27774985	PRJNA288027	SAMN04315459	445849	38.85	511	Rifle well FP-101 under high O2 conditions; 0.2 micron filter; full assembly	ND	presence	3
GCA_001789515.1	Candidatus Microgenomates	27774985	PRJNA288027	SAMN04315461	708812	42.38	779	Rifle well FP-101 under high O2 conditions; 0.2 micron filter; full assembly	ND	presence	9
GCA_001789535.1	Candidatus Microgenomates	27774985	PRJNA288027	SAMN04313770	928657	39.96	1036	Rifle well FP-101 under high O2 conditions; 1.2 micron filter; 10% subassembly	ND	presence	8
GCA_001789545.1	Candidatus Microgenomates	27774985	PRJNA288027	SAMN04315746	802195	36.44	941	Rifle well FP-101 under high O2 conditions; 1.2 micron filter; full assembly	ND	presence	5
GCA_001789555.1	Candidatus Microgenomates	27774985	PRJNA288027	SAMN04315747	1201202	37.41	1317	Rifle well FP-101 under high O2 conditions; 1.2 micron filter; full assembly	ND	presence	21
GCA_001789595.1	Candidatus Microgenomates	27774985	PRJNA288027	SAMN04315655	938561	40.59	1068	Rifle well FP-101 under high O2 conditions; 1.2 micron filter; full assembly	ND	presence	9
GCA_001789615.1	Candidatus Microgenomates	27774985	PRJNA288027	SAMN04315684	571649	41.75	666	Rifle well FP-101 under high O2 conditions; 1.2 micron filter; full assembly	ND	presence	8
GCA_001789635.1	Candidatus Microgenomates	27774985	PRJNA288027	SAMN04315227	1453138	35.25	1761	Rifle well FP-101 under low O2 conditions; 0.1 micron filter; full assembly	ND	presence	9
GCA_001789645.1	Candidatus Microgenomates	27774985	PRJNA288027	SAMN04315107	1343624	36.28	1595	Rifle well FP-101 under low O2 conditions; 0.1 micron filter; full assembly	ND	presence	14
GCA_001789675.1	Candidatus Microgenomates	27774985	PRJNA288027	SAMN04315199	880471	36.71	974	Rifle well FP-101 under low O2 conditions; 0.1 micron filter; full assembly	ND	presence	8
GCA_001789695.1	Candidatus Microgenomates	27774985	PRJNA288027	SAMN04315293	1143032	36.19	1233	Rifle well FP-101 under low O2 conditions; 0.1 micron filter; full assembly	ND	presence	14
GCA_001789715.1	Candidatus Microgenomates	27774985	PRJNA288027	SAMN04315109	967289	37.35	1006	Rifle well FP-101 under low O2 conditions; 0.1 micron filter; full assembly	ND	presence	9
GCA_001789725.1	Candidatus Microgenomates	27774985	PRJNA288027	SAMN04315299	658267	38.08	722	Rifle well FP-101 under low O2 conditions; 0.1 micron filter; full assembly	ND	presence	7
GCA_001789745.1	Candidatus Microgenomates	27774985	PRJNA288027	SAMN04315116	1037374	39.16	1074	Rifle well FP-101 under low O2 conditions; 0.1 micron filter; full assembly	ND	presence	11
GCA_001789775.1	Candidatus Microgenomates	27774985	PRJNA288027	SAMN04315209	838272	39.31	926	Rifle well FP-101 under low O2 conditions; 0.1 micron filter; full assembly	ND	presence	10
GCA_001789795.1	Candidatus Microgenomates	27774985	PRJNA288027	SAMN04315303	900937	39.88	1003	Rifle well FP-101 under low O2 conditions; 0.1 micron filter; full assembly	ND	presence	8
GCA_001789805.1	Candidatus Microgenomates	27774985	PRJNA288027	SAMN04315119	1005527	40.82	1082	Rifle well FP-101 under low O2 conditions; 0.1 micron filter; full assembly	ND	presence	13
GCA_001789815.1	Candidatus Microgenomates	27774985	PRJNA288027	SAMN04315255	515764	41.86	561	Rifle well FP-101 under low O2 conditions; 0.1 micron filter; full assembly	ND	presence	4
GCA_001789855.1	Candidatus Microgenomates	27774985	PRJNA288027	SAMN04315123	467269	43.31	543	Rifle well FP-101 under low O2 conditions; 0.1 micron filter; full assembly	ND	presence	5
GCA_001789875.1	Candidatus Microgenomates	27774985	PRJNA288027	SAMN04315968	1030848	37.59	1038	Rifle well FP-101 under low O2 conditions; 0.2 micron filter; full assembly	ND	presence	9
GCA_001789885.1	Candidatus Microgenomates	27774985	PRJNA288027	SAMN04315309	591724	44.44	724	Rifle well FP-101 under low O2 conditions; 0.1 micron filter; full assembly	ND	presence	7
GCA_001789895.1	Candidatus Microgenomates	27774985	PRJNA288027	SAMN04316038	1005666	35.79	1162	Rifle well FP-101 under low O2 conditions; 0.2 micron filter; full assembly	ND	presence	13
GCA_001789935.1	Candidatus Microgenomates	27774985	PRJNA288027	SAMN04316103	743041	37.2	813	Rifle well FP-101 under low O2 conditions; 0.2 micron filter; full assembly	ND	presence	6
GCA_001789955.1	Candidatus Microgenomates	27774985	PRJNA288027	SAMN04315971	710819	38.54	852	Rifle well FP-101 under low O2 conditions; 0.2 micron filter; full assembly	ND	presence	6
GCA_001789965.1	Candidatus Microgenomates	27774985	PRJNA288027	SAMN04315972	925264	39.98	1017	Rifle well FP-101 under low O2 conditions; 0.2 micron filter; full assembly	ND	presence	9
GCA_001789995.1	Candidatus Microgenomates	27774985	PRJNA288027	SAMN04315974	750803	39.96	892	Rifle well FP-101 under low O2 conditions; 0.2 micron filter; full assembly	ND	presence	11
GCA_001790005.1	Candidatus Microgenomates	27774985	PRJNA288027	SAMN04315853	854716	36.8	952	Rifle well FP-101 under low O2 conditions; 1.2 micron filter; full assembly	ND	presence	10
GCA_001790035.1	Candidatus Microgenomates	27774985	PRJNA288027	SAMN04315855	919362	40	1014	Rifle well FP-101 under low O2 conditions; 1.2 micron filter; full assembly	ND	presence	9
GCA_001790045.1	Candidatus Microgenomates	27774985	PRJNA288027	SAMN04316216	1216931	37.33	1205	Rifle well CD01 at 16ft depth; 0.1 micron filter at time point A	ND	presence	12
GCA_001790075.1	Candidatus Microgenomates	27774985	PRJNA288027	SAMN04314330	920933	40.84	980	Rifle well CD01 at 16ft depth; 0.1 micron filter at time point A	ND	presence	10
GCA_001790095.1	Candidatus Microgenomates	27774985	PRJNA288027	SAMN04316236	1216931	37.33	1205	Rifle well CD01 at 16ft depth; 0.2 micron filter at time point A	ND	presence	12
GCA_001790115.1	Candidatus Microgenomates	27774985	PRJNA288027	SAMN04316227	1216931	37.33	1205	Rifle well CD01 at 16ft depth; 0.1 micron filter at time point B	ND	presence	12
GCA_001790125.1	Candidatus Microgenomates	27774985	PRJNA288027	SAMN04314498	831500	41.08	837	Rifle well CD01 at 16ft depth; 0.1 micron filter at time point B	ND	presence	9
GCA_001790155.1	Candidatus Microgenomates	27774985	PRJNA288027	SAMN04314455	1218000	37.28	1231	Rifle well CD01 at 16ft depth; 0.2 micron filter at time point B	ND	presence	12
GCA_001790165.1	Candidatus Microgenomates	27774985	PRJNA288027	SAMN04314434	907604	40.63	974	Rifle well CD01 at 16ft depth; 0.2 micron filter at time point B	ND	presence	10
GCA_001790195.1	Candidatus Microgenomates	27774985	PRJNA288027	SAMN04316209	1216967	37.33	1206	Rifle well CD01 at 16ft depth; 0.1 micron filter at time point C	ND	presence	12
GCA_001790365.1	Candidatus Saccharibacteria	27774985	PRJNA288027	SAMN04314860	1220755	45.38	1284	Rifle well FP-101 under high O2 conditions; 0.1 micron filter; full assembly	ND	presence	9
GCA_001790385.1	Candidatus Saccharibacteria	27774985	PRJNA288027	SAMN04314944	1107611	45.83	1188	Rifle well FP-101 under high O2 conditions; 0.1 micron filter; full assembly	ND	presence	7
GCA_001790415.1	Candidatus Saccharibacteria	27774985	PRJNA288027	SAMN04315037	447998	47.66	527	Rifle well FP-101 under high O2 conditions; 0.1 micron filter; full assembly	ND	presence	3
GCA_001790435.1	Candidatus Saccharibacteria	27774985	PRJNA288027	SAMN04315392	1173572	45.31	1274	Rifle well FP-101 under high O2 conditions; 0.2 micron filter; full assembly	ND	presence	9
GCA_001790445.1	Candidatus Saccharibacteria	27774985	PRJNA288027	SAMN04315689	856182	41.17	910	Rifle well FP-101 under high O2 conditions; 1.2 micron filter; full assembly	ND	presence	14
GCA_001790455.1	Candidatus Saccharibacteria	27774985	PRJNA288027	SAMN04315467	661502	46.38	776	Rifle well FP-101 under high O2 conditions; 0.2 micron filter; full assembly	ND	presence	9
GCA_001790495.1	Candidatus Saccharibacteria	27774985	PRJNA288027	SAMN04315752	586511	41.51	710	Rifle well FP-101 under high O2 conditions; 1.2 micron filter; full assembly	ND	presence	5
GCA_001790515.1	Candidatus Saccharibacteria	27774985	PRJNA288027	SAMN04315628	1231371	45.35	1304	Rifle well FP-101 under high O2 conditions; 1.2 micron filter; full assembly	ND	presence	9
GCA_001790525.1	Candidatus Saccharibacteria	27774985	PRJNA288027	SAMN04315753	793886	46.62	899	Rifle well FP-101 under high O2 conditions; 1.2 micron filter; full assembly	ND	presence	6
GCA_001790535.1	Candidatus Saccharibacteria	27774985	PRJNA288027	SAMN04315573	1027473	46.2	1103	Rifle well FP-101 under high O2 conditions; 1.2 micron filter; full assembly	ND	presence	7
GCA_001790575.1	Candidatus Saccharibacteria	27774985	PRJNA288027	SAMN04315657	768878	47.09	870	Rifle well FP-101 under high O2 conditions; 1.2 micron filter; full assembly	ND	presence	7
GCA_001790595.1	Candidatus Saccharibacteria	27774985	PRJNA288027	SAMN04315690	532591	47.39	617	Rifle well FP-101 under high O2 conditions; 1.2 micron filter; full assembly	ND	presence	3
GCA_001790615.1	Candidatus Saccharibacteria	27774985	PRJNA288027	SAMN04316120	569472	45.49	797	Rifle well FP-101 under low O2 conditions; 0.2 micron filter; full assembly	ND	presence	3
GCA_001790625.1	Candidatus Saccharibacteria	27774985	PRJNA288027	SAMN04315316	664287	49.11	753	Rifle well FP-101 under low O2 conditions; 0.1 micron filter; full assembly	ND	presence	8
GCA_001790735.1	Candidatus Microgenomates	27774985	PRJNA288027	SAMN04314316	599013	38.59	716	Rifle well CD01 at 16ft depth; 0.1 micron filter at time point A	ND	presence	6
GCA_001790745.1	Candidatus Microgenomates	27774985	PRJNA288027	SAMN04314488	664362	37.78	756	Rifle well CD01 at 16ft depth; 0.1 micron filter at time point B	ND	presence	7
GCA_001790765.1	Candidatus Microgenomates	27774985	PRJNA288027	SAMN04314531	703602	38.45	820	Rifle well CD01 at 16ft depth; 0.1 micron filter at time point C	ND	presence	11
GCA_001790815.1	Candidatus Parcubacteria	27774985	PRJNA288027	SAMN04315511	1022808	46.63	1098	Rifle well FP-101 under high O2 conditions; 0.2 micron filter; full assembly	ND	presence	7
GCA_001790825.1	Candidatus Parcubacteria	27774985	PRJNA288027	SAMN04315362	962199	47.6	1017	Rifle well FP-101 under high O2 conditions; 0.2 micron filter; full assembly	ND	presence	8
GCA_001790895.1	Candidatus Microgenomates	27774985	PRJNA288027	SAMN04316244	412519	41.48	574	Rifle background sediment; well D04 at 13ft depth	ND	presence	6
GCA_001790905.1	Candidatus Microgenomates	27774985	PRJNA288027	SAMN04314727	734298	38.53	846	Rifle well CD01 at 16ft depth; 0.1 micron filter at time point D	ND	presence	8
GCA_001790975.1	Candidatus Parcubacteria	27774985	PRJNA288027	SAMN04314905	1141316	45.86	1199	Rifle well FP-101 under high O2 conditions; 0.1 micron filter; full assembly	ND	presence	6
GCA_001790985.1	Candidatus Parcubacteria	27774985	PRJNA288027	SAMN04314992	1007796	47.01	1141	Rifle well FP-101 under high O2 conditions; 0.1 micron filter; full assembly	ND	presence	9
GCA_001791005.1	Candidatus Parcubacteria	27774985	PRJNA288027	SAMN04314906	1011606	46.61	1135	Rifle well FP-101 under high O2 conditions; 0.1 micron filter; full assembly	ND	presence	7
GCA_001791035.1	Candidatus Parcubacteria	27774985	PRJNA288027	SAMN04315370	927625	53.04	974	Rifle well FP-101 under high O2 conditions; 0.2 micron filter; full assembly	ND	presence	10
GCA_001791045.1	Candidatus Parcubacteria	27774985	PRJNA288027	SAMN04315009	862982	63.83	865	Rifle well FP-101 under high O2 conditions; 0.1 micron filter; full assembly	ND	presence	7
GCA_001791055.1	Candidatus Parcubacteria	27774985	PRJNA288027	SAMN04315513	1149516	46.08	1229	Rifle well FP-101 under high O2 conditions; 0.2 micron filter; full assembly	ND	presence	6
GCA_001791065.1	Candidatus Parcubacteria	27774985	PRJNA288027	SAMN04315522	749779	53.66	860	Rifle well FP-101 under high O2 conditions; 0.2 micron filter; full assembly	ND	presence	7
GCA_001791115.1	Candidatus Parcubacteria	27774985	PRJNA288027	SAMN04315525	958782	56.69	1000	Rifle well FP-101 under high O2 conditions; 0.2 micron filter; full assembly	ND	presence	8
GCA_001791135.1	Candidatus Parcubacteria	27774985	PRJNA288027	SAMN04315449	886499	59.42	972	Rifle well FP-101 under high O2 conditions; 0.2 micron filter; full assembly	ND	presence	4
GCA_001791145.1	Candidatus Parcubacteria	27774985	PRJNA288027	SAMN04315526	872208	59.85	888	Rifle well FP-101 under high O2 conditions; 0.2 micron filter; full assembly	ND	presence	7
GCA_001791155.1	Candidatus Parcubacteria	27774985	PRJNA288027	SAMN04315648	1008437	45.85	1110	Rifle well FP-101 under high O2 conditions; 1.2 micron filter; full assembly	ND	presence	5
GCA_001791195.1	Candidatus Parcubacteria	27774985	PRJNA288027	SAMN04315740	1074869	46.55	1186	Rifle well FP-101 under high O2 conditions; 1.2 micron filter; full assembly	ND	presence	6
GCA_001791205.1	Candidatus Parcubacteria	27774985	PRJNA288027	SAMN04315649	1032681	47.08	1124	Rifle well FP-101 under high O2 conditions; 1.2 micron filter; full assembly	ND	presence	9
GCA_001791225.1	Candidatus Parcubacteria	27774985	PRJNA288027	SAMN04315680	789244	56.07	882	Rifle well FP-101 under high O2 conditions; 1.2 micron filter; full assembly	ND	presence	5
GCA_001791245.1	Candidatus Parcubacteria	27774985	PRJNA288027	SAMN04316131	860014	54.27	990	Rifle well FP-101 under high O2 conditions; 1.2 micron filter; full assembly	ND	presence	7
GCA_001791275.1	Candidatus Parcubacteria	27774985	PRJNA288027	SAMN04315591	979332	59.84	982	Rifle well FP-101 under high O2 conditions; 1.2 micron filter; full assembly	ND	presence	5
GCA_001791295.1	Candidatus Parcubacteria	27774985	PRJNA288027	SAMN04315274	1047645	46.74	1113	Rifle well FP-101 under low O2 conditions; 0.1 micron filter; full assembly	ND	presence	7
GCA_001791305.1	Candidatus Parcubacteria	27774985	PRJNA288027	SAMN04315273	1070576	47.15	1131	Rifle well FP-101 under low O2 conditions; 0.1 micron filter; full assembly	ND	presence	9
GCA_001791325.1	Candidatus Parcubacteria	27774985	PRJNA288027	SAMN04315089	1196999	45.99	1267	Rifle well FP-101 under low O2 conditions; 0.1 micron filter; full assembly	ND	presence	7
GCA_001791335.1	Candidatus Parcubacteria	27774985	PRJNA288027	SAMN04315285	663148	52.65	785	Rifle well FP-101 under low O2 conditions; 0.1 micron filter; full assembly	ND	presence	11
GCA_001791375.1	Candidatus Parcubacteria	27774985	PRJNA288027	SAMN04315289	642212	54.6	737	Rifle well FP-101 under low O2 conditions; 0.1 micron filter; full assembly	ND	presence	5
GCA_001791385.1	Candidatus Parcubacteria	27774985	PRJNA288027	SAMN04316025	1128740	45.96	1181	Rifle well FP-101 under low O2 conditions; 0.2 micron filter; full assembly	ND	presence	5
GCA_001791415.1	Candidatus Parcubacteria	27774985	PRJNA288027	SAMN04316091	1070568	46.74	1137	Rifle well FP-101 under low O2 conditions; 0.2 micron filter; full assembly	ND	presence	6
GCA_001791425.1	Candidatus Parcubacteria	27774985	PRJNA288027	SAMN04316028	795264	47.21	952	Rifle well FP-101 under low O2 conditions; 0.2 micron filter; full assembly	ND	presence	6
GCA_001791455.1	Candidatus Parcubacteria	27774985	PRJNA288027	SAMN04316029	1074415	47.19	1134	Rifle well FP-101 under low O2 conditions; 0.2 micron filter; full assembly	ND	presence	9
GCA_001791465.1	Candidatus Parcubacteria	27774985	PRJNA288027	SAMN04316030	967388	48.88	1105	Rifle well FP-101 under low O2 conditions; 0.2 micron filter; full assembly	ND	presence	8
GCA_001791475.1	Candidatus Parcubacteria	27774985	PRJNA288027	SAMN04315963	667850	50.33	724	Rifle well FP-101 under low O2 conditions; 0.2 micron filter; full assembly	ND	presence	8
GCA_001791505.1	Candidatus Parcubacteria	27774985	PRJNA288027	SAMN04316033	898202	52.9	1025	Rifle well FP-101 under low O2 conditions; 0.2 micron filter; full assembly	ND	presence	12
GCA_001791535.1	Candidatus Parcubacteria	27774985	PRJNA288027	SAMN04315898	1069357	45.83	1168	Rifle well FP-101 under low O2 conditions; 1.2 micron filter; full assembly	ND	presence	6
GCA_001791555.1	Candidatus Parcubacteria	27774985	PRJNA288027	SAMN04315899	1042193	46.73	1131	Rifle well FP-101 under low O2 conditions; 1.2 micron filter; full assembly	ND	presence	7
GCA_001791565.1	Candidatus Parcubacteria	27774985	PRJNA288027	SAMN04315900	1005836	47.01	1106	Rifle well FP-101 under low O2 conditions; 1.2 micron filter; full assembly	ND	presence	9
GCA_001791575.1	Candidatus Parcubacteria	27774985	PRJNA288027	SAMN04316124	702475	54.26	836	Rifle well FP-101 under low O2 conditions; 0.2 micron filter; full assembly	ND	presence	7
GCA_001791615.1	Candidatus Parcubacteria	27774985	PRJNA288027	SAMN04314360	974511	40.02	986	Rifle well CD01 at 16ft depth; 0.2 micron filter at time point A	ND	presence	9
GCA_001791635.1	Candidatus Parcubacteria	27774985	PRJNA288027	SAMN04314379	702004	39.98	751	Rifle well CD01 at 16ft depth; 0.2 micron filter at time point A	ND	presence	7
GCA_001791645.1	Candidatus Parcubacteria	27774985	PRJNA288027	SAMN04314469	1123060	57.61	1144	Rifle well CD01 at 16ft depth; 1.2 micron filter at time point B	ND	presence	13
GCA_001791655.1	Candidatus Parcubacteria	27774985	PRJNA288027	SAMN04314438	769820	40.55	795	Rifle well CD01 at 16ft depth; 0.2 micron filter at time point B	ND	presence	10
GCA_001791695.1	Candidatus Parcubacteria	27774985	PRJNA288027	SAMN04314453	1055825	40.42	1032	Rifle well CD01 at 16ft depth; 0.2 micron filter at time point B	ND	presence	9
GCA_001791715.1	Candidatus Parcubacteria	27774985	PRJNA288027	SAMN04314439	882956	44.7	988	Rifle well CD01 at 16ft depth; 0.2 micron filter at time point B	ND	presence	9
GCA_001791725.1	Candidatus Parcubacteria	27774985	PRJNA288027	SAMN04314425	1101304	57.71	1121	Rifle well CD01 at 16ft depth; 0.2 micron filter at time point B	ND	presence	11
GCA_001791735.1	Candidatus Parcubacteria	27774985	PRJNA288027	SAMN04314622	1091692	57.51	1131	Rifle well CD01 at 16ft depth; 1.2 micron filter at time point C	ND	presence	10
GCA_001791745.1	Candidatus Parcubacteria	27774985	PRJNA288027	SAMN04314601	1036605	47.12	1025	Rifle well CD01 at 16ft depth; 0.2 micron filter at time point C	ND	presence	12
GCA_001791815.1	Candidatus Microgenomates	27774985	PRJNA288027	SAMN04314236	673537	40.78	800	Rifle well CD01 at time point 1 / A; 5m depth; 0.1 filter	ND	presence	7
GCA_001791835.1	Candidatus Microgenomates	27774985	PRJNA288027	SAMN04314233	461446	42.22	561	Rifle well CD01 at time point 1 / A; 5m depth; 0.1 filter	ND	presence	3
GCA_001791875.1	Candidatus Microgenomates	27774985	PRJNA288027	SAMN04314250	476746	42.03	568	Rifle well CD01 at time point 3 / C; 5m depth; 0.1 filter	ND	presence	5
GCA_001791885.1	Candidatus Microgenomates	27774985	PRJNA288027	SAMN04314245	997932	37.43	1156	Rifle well CD01 at time point 2 / B; 5m depth; 0.1 filter	ND	presence	14
GCA_001791895.1	Candidatus Microgenomates	27774985	PRJNA288027	SAMN04314246	460074	42.77	594	Rifle well CD01 at time point 2 / B; 5m depth; 0.1 filter	ND	presence	4
GCA_001791935.1	Candidatus Microgenomates	27774985	PRJNA288027	SAMN04314251	852577	32.89	986	Rifle well CD01 at time point 3 / C; 5m depth; 0.2 filter	ND	presence	10
GCA_001791955.1	Candidatus Microgenomates	27774985	PRJNA288027	SAMN04314280	659502	32.42	829	Rifle background sediment; well D04 at 13ft depth	ND	presence	5
GCA_001791965.1	Candidatus Microgenomates	27774985	PRJNA288027	SAMN04314088	1091254	36.05	1420	Rifle background sediment; well D04 at 13ft depth	ND	presence	15
GCA_001791995.1	Candidatus Microgenomates	27774985	PRJNA288027	SAMN04313989	711173	46.74	757	Rifle background sediment; well D04 at 13ft depth	ND	presence	7
GCA_001792005.1	Candidatus Microgenomates	27774985	PRJNA288027	SAMN04314043	967855	34.68	1107	Rifle background sediment; well D04 at 16ft depth	ND	presence	11
GCA_001792035.1	Candidatus Microgenomates	27774985	PRJNA288027	SAMN04313734	678860	35.75	820	Rifle background sediment; well D04 at 16ft depth	ND	presence	9
GCA_001792055.1	Candidatus Microgenomates	27774985	PRJNA288027	SAMN04313701	598914	37.3	857	Rifle background sediment; well D04 at 16ft depth	ND	presence	3
GCA_001792065.1	Candidatus Microgenomates	27774985	PRJNA288027	SAMN04314262	1098813	38.41	1246	Rifle background sediment; well D04 at 16ft depth	ND	presence	12
GCA_001792075.1	Candidatus Microgenomates	27774985	PRJNA288027	SAMN04313736	1113300	41.67	1307	Rifle background sediment; well D04 at 16ft depth	ND	presence	14
GCA_001792115.1	Candidatus Microgenomates	27774985	PRJNA288027	SAMN04313718	873092	42.21	935	Rifle background sediment; well D04 at 16ft depth	ND	presence	11
GCA_001792135.1	Candidatus Microgenomates	27774985	PRJNA288027	SAMN04313676	564497	36.22	615	Rifle background sediment; well D04 at 19ft depth	ND	presence	10
GCA_001792155.1	Candidatus Microgenomates	27774985	PRJNA288027	SAMN04313677	1018413	41.33	1185	Rifle background sediment; well D04 at 19ft depth	ND	presence	13
GCA_001792165.1	Candidatus Microgenomates	27774985	PRJNA288027	SAMN04313682	778876	45.98	943	Rifle background sediment; well D04 at 19ft depth	ND	presence	9
GCA_001792185.1	Candidatus Microgenomates	27774985	PRJNA288027	SAMN04314838	588161	37.06	702	Rifle well FP-101 under high O2 conditions; 0.1 micron filter; full assembly	ND	presence	8
GCA_001792215.1	Candidatus Microgenomates	27774985	PRJNA288027	SAMN04314839	1022316	37.68	1120	Rifle well FP-101 under high O2 conditions; 0.1 micron filter; full assembly	ND	presence	9
GCA_001792225.1	Candidatus Microgenomates	27774985	PRJNA288027	SAMN04314924	840001	37.36	951	Rifle well FP-101 under high O2 conditions; 0.1 micron filter; full assembly	ND	presence	9
GCA_001792255.1	Candidatus Microgenomates	27774985	PRJNA288027	SAMN04314867	982917	37.55	1181	Rifle well FP-101 under high O2 conditions; 0.1 micron filter; full assembly	ND	presence	12
GCA_001792265.1	Candidatus Microgenomates	27774985	PRJNA288027	SAMN04315016	842582	37.69	989	Rifle well FP-101 under high O2 conditions; 0.1 micron filter; full assembly	ND	presence	9
GCA_001792295.1	Candidatus Microgenomates	27774985	PRJNA288027	SAMN04315018	827260	39.03	977	Rifle well FP-101 under high O2 conditions; 0.1 micron filter; full assembly	ND	presence	10
GCA_001792305.1	Candidatus Microgenomates	27774985	PRJNA288027	SAMN04314844	850044	38.6	969	Rifle well FP-101 under high O2 conditions; 0.1 micron filter; full assembly	ND	presence	9
GCA_001792335.1	Candidatus Microgenomates	27774985	PRJNA288027	SAMN04314780	1075313	37.99	1221	Rifle well FP-101 under high O2 conditions; 0.1 micron filter; full assembly	ND	presence	12
GCA_001792345.1	Candidatus Microgenomates	27774985	PRJNA288027	SAMN04314868	1173957	37.76	1262	Rifle well FP-101 under high O2 conditions; 0.1 micron filter; full assembly	ND	presence	15
GCA_001792375.1	Candidatus Microgenomates	27774985	PRJNA288027	SAMN04314781	1135353	38.71	1241	Rifle well FP-101 under high O2 conditions; 0.1 micron filter; full assembly	ND	presence	13
GCA_001792385.1	Candidatus Microgenomates	27774985	PRJNA288027	SAMN04314845	1143141	38.88	1258	Rifle well FP-101 under high O2 conditions; 0.1 micron filter; full assembly	ND	presence	8
GCA_001792415.1	Candidatus Microgenomates	27774985	PRJNA288027	SAMN04315026	1009818	41.75	1196	Rifle well FP-101 under high O2 conditions; 0.1 micron filter; full assembly	ND	presence	12
GCA_001792425.1	Candidatus Microgenomates	27774985	PRJNA288027	SAMN04314954	772714	41.37	916	Rifle well FP-101 under high O2 conditions; 0.1 micron filter; full assembly	ND	presence	6
GCA_001792455.1	Candidatus Microgenomates	27774985	PRJNA288027	SAMN04314956	996282	43.57	1167	Rifle well FP-101 under high O2 conditions; 0.1 micron filter; full assembly	ND	presence	11
GCA_001792465.1	Candidatus Microgenomates	27774985	PRJNA288027	SAMN04314783	809763	43.49	1007	Rifle well FP-101 under high O2 conditions; 0.1 micron filter; full assembly	ND	presence	11
GCA_001792495.1	Candidatus Microgenomates	27774985	PRJNA288027	SAMN04315453	985619	37.18	1183	Rifle well FP-101 under high O2 conditions; 0.2 micron filter; full assembly	ND	presence	11
GCA_001792515.1	Candidatus Microgenomates	27774985	PRJNA288027	SAMN04315454	1260314	38.91	1366	Rifle well FP-101 under high O2 conditions; 0.2 micron filter; full assembly	ND	presence	12
GCA_001792535.1	Candidatus Microgenomates	27774985	PRJNA288027	SAMN04315537	1077170	41.64	1254	Rifle well FP-101 under high O2 conditions; 0.2 micron filter; full assembly	ND	presence	13
GCA_001792545.1	Candidatus Microgenomates	27774985	PRJNA288027	SAMN04315653	1159183	37.68	1268	Rifle well FP-101 under high O2 conditions; 1.2 micron filter; full assembly	ND	presence	13
GCA_001792575.1	Candidatus Microgenomates	27774985	PRJNA288027	SAMN04315593	1047494	38.15	1231	Rifle well FP-101 under high O2 conditions; 1.2 micron filter; full assembly	ND	presence	14
GCA_001792585.1	Candidatus Microgenomates	27774985	PRJNA288027	SAMN04315566	1155219	39.22	1271	Rifle well FP-101 under high O2 conditions; 1.2 micron filter; full assembly	ND	presence	9
GCA_001792915.1	Candidatus Microgenomates	27774985	PRJNA288027	SAMN04315598	508674	45.58	605	Rifle well FP-101 under high O2 conditions; 1.2 micron filter; full assembly	ND	presence	7
GCA_001792925.1	Candidatus Microgenomates	27774985	PRJNA288027	SAMN04315568	619231	41.46	758	Rifle well FP-101 under high O2 conditions; 1.2 micron filter; full assembly	ND	presence	5
GCA_001792935.1	Candidatus Microgenomates	27774985	PRJNA288027	SAMN04315596	1074609	41.65	1263	Rifle well FP-101 under high O2 conditions; 1.2 micron filter; full assembly	ND	presence	13
GCA_001792945.1	Candidatus Microgenomates	27774985	PRJNA288027	SAMN04315750	936660	43.37	1141	Rifle well FP-101 under high O2 conditions; 1.2 micron filter; full assembly	ND	presence	11
GCA_001792995.1	Candidatus Microgenomates	27774985	PRJNA288027	SAMN04315108	1021774	37.12	1125	Rifle well FP-101 under low O2 conditions; 0.1 micron filter; full assembly	ND	presence	6
GCA_001793005.1	Candidatus Microgenomates	27774985	PRJNA288027	SAMN04315203	1125654	37.81	1265	Rifle well FP-101 under low O2 conditions; 0.1 micron filter; full assembly	ND	presence	12
GCA_001793015.1	Candidatus Microgenomates	27774985	PRJNA288027	SAMN04315228	1152146	37.94	1341	Rifle well FP-101 under low O2 conditions; 0.1 micron filter; full assembly	ND	presence	13
GCA_001793025.1	Candidatus Microgenomates	27774985	PRJNA288027	SAMN04315045	1096506	37.87	1202	Rifle well FP-101 under low O2 conditions; 0.1 micron filter; full assembly	ND	presence	8
GCA_001793075.1	Candidatus Microgenomates	27774985	PRJNA288027	SAMN04315205	976957	38.63	1137	Rifle well FP-101 under low O2 conditions; 0.1 micron filter; full assembly	ND	presence	14
GCA_001793085.1	Candidatus Microgenomates	27774985	PRJNA288027	SAMN04315114	931661	38.58	1063	Rifle well FP-101 under low O2 conditions; 0.1 micron filter; full assembly	ND	presence	9
GCA_001793095.1	Candidatus Microgenomates	27774985	PRJNA288027	SAMN04315229	1126128	38.55	1250	Rifle well FP-101 under low O2 conditions; 0.1 micron filter; full assembly	ND	presence	13
GCA_001793105.1	Candidatus Microgenomates	27774985	PRJNA288027	SAMN04315046	1251834	37.65	1356	Rifle well FP-101 under low O2 conditions; 0.1 micron filter; full assembly	ND	presence	17
GCA_001793155.1	Candidatus Microgenomates	27774985	PRJNA288027	SAMN04315115	1083542	39.17	1204	Rifle well FP-101 under low O2 conditions; 0.1 micron filter; full assembly	ND	presence	12
GCA_001793165.1	Candidatus Microgenomates	27774985	PRJNA288027	SAMN04315122	1032589	41.68	1218	Rifle well FP-101 under low O2 conditions; 0.1 micron filter; full assembly	ND	presence	11
GCA_001793175.1	Candidatus Microgenomates	27774985	PRJNA288027	SAMN04315138	874269	42.03	988	Rifle well FP-101 under low O2 conditions; 0.1 micron filter; full assembly	ND	presence	12
GCA_001793185.1	Candidatus Microgenomates	27774985	PRJNA288027	SAMN04315128	935143	43.44	1125	Rifle well FP-101 under low O2 conditions; 0.1 micron filter; full assembly	ND	presence	9
GCA_001793235.1	Candidatus Microgenomates	27774985	PRJNA288027	SAMN04315050	898253	43.88	1050	Rifle well FP-101 under low O2 conditions; 0.1 micron filter; full assembly	ND	presence	9
GCA_001793255.1	Candidatus Microgenomates	27774985	PRJNA288027	SAMN04316043	1074938	41.38	1302	Rifle well FP-101 under low O2 conditions; 0.2 micron filter; full assembly	ND	presence	13
GCA_001793265.1	Candidatus Microgenomates	27774985	PRJNA288027	SAMN04315907	1217366	38.93	1378	Rifle well FP-101 under low O2 conditions; 1.2 micron filter; full assembly	ND	presence	11
GCA_001793275.1	Candidatus Microgenomates	27774985	PRJNA288027	SAMN04315909	867453	41.68	1067	Rifle well FP-101 under low O2 conditions; 1.2 micron filter; full assembly	ND	presence	9
GCA_001793315.1	Candidatus Microgenomates	27774985	PRJNA288027	SAMN04314306	820381	30.76	910	Rifle well CD01 at 16ft depth; 0.1 micron filter at time point A	ND	presence	8
GCA_001793335.1	Candidatus Microgenomates	27774985	PRJNA288027	SAMN04314312	879897	37.54	1060	Rifle well CD01 at 16ft depth; 0.1 micron filter at time point A	ND	presence	9
GCA_001793345.1	Candidatus Microgenomates	27774985	PRJNA288027	SAMN04314331	618855	40.09	718	Rifle well CD01 at 16ft depth; 0.1 micron filter at time point A	ND	presence	4
GCA_001793355.1	Candidatus Microgenomates	27774985	PRJNA288027	SAMN04314329	583907	43.35	664	Rifle well CD01 at 16ft depth; 0.1 micron filter at time point A	ND	presence	8
GCA_001793395.1	Candidatus Microgenomates	27774985	PRJNA288027	SAMN04314309	545277	42.41	742	Rifle well CD01 at 16ft depth; 0.1 micron filter at time point A	ND	presence	3
GCA_001793415.1	Candidatus Microgenomates	27774985	PRJNA288027	SAMN04314318	502623	47.11	595	Rifle well CD01 at 16ft depth; 0.1 micron filter at time point A	ND	presence	8
GCA_001793425.1	Candidatus Microgenomates	27774985	PRJNA288027	SAMN04314496	790591	30.86	907	Rifle well CD01 at 16ft depth; 0.1 micron filter at time point B	ND	presence	7
GCA_001793455.1	Candidatus Microgenomates	27774985	PRJNA288027	SAMN04314514	678478	40.19	753	Rifle well CD01 at 16ft depth; 0.1 micron filter at time point B	ND	presence	6
GCA_001793465.1	Candidatus Microgenomates	27774985	PRJNA288027	SAMN04314487	782127	32.67	963	Rifle well CD01 at 16ft depth; 0.1 micron filter at time point B	ND	presence	9
GCA_001793475.1	Candidatus Microgenomates	27774985	PRJNA288027	SAMN04314503	964925	37.68	1094	Rifle well CD01 at 16ft depth; 0.1 micron filter at time point B	ND	presence	12
GCA_001793485.1	Candidatus Microgenomates	27774985	PRJNA288027	SAMN04314482	482720	40.53	583	Rifle well CD01 at 16ft depth; 0.1 micron filter at time point B	ND	presence	6
GCA_001793535.1	Candidatus Microgenomates	27774985	PRJNA288027	SAMN04314515	582301	43.61	654	Rifle well CD01 at 16ft depth; 0.1 micron filter at time point B	ND	presence	8
GCA_001793545.1	Candidatus Microgenomates	27774985	PRJNA288027	SAMN04314497	574068	46.71	680	Rifle well CD01 at 16ft depth; 0.1 micron filter at time point B	ND	presence	4
GCA_001793555.1	Candidatus Microgenomates	27774985	PRJNA288027	SAMN04314543	819677	30.76	908	Rifle well CD01 at 16ft depth; 0.1 micron filter at time point C	ND	presence	9
GCA_001793575.1	Candidatus Microgenomates	27774985	PRJNA288027	SAMN04314555	590644	40.41	666	Rifle well CD01 at 16ft depth; 0.1 micron filter at time point C	ND	presence	6
GCA_001793615.1	Candidatus Microgenomates	27774985	PRJNA288027	SAMN04314542	580743	43.56	674	Rifle well CD01 at 16ft depth; 0.1 micron filter at time point C	ND	presence	10
GCA_001793625.1	Candidatus Microgenomates	27774985	PRJNA288027	SAMN04314556	519185	46.08	614	Rifle well CD01 at 16ft depth; 0.1 micron filter at time point C	ND	presence	8
GCA_001793635.1	Candidatus Microgenomates	27774985	PRJNA288027	SAMN04314748	807181	30.66	905	Rifle well CD01 at 16ft depth; 0.1 micron filter at time point D	ND	presence	9
GCA_001793665.1	Candidatus Microgenomates	27774985	PRJNA288027	SAMN04314769	774464	33.06	924	Rifle well CD01 at 16ft depth; 0.1 micron filter at time point D	ND	presence	7
GCA_001793695.1	Candidatus Microgenomates	27774985	PRJNA288027	SAMN04314767	456261	40.88	541	Rifle well CD01 at 16ft depth; 0.1 micron filter at time point D	ND	presence	4
GCA_001793705.1	Candidatus Microgenomates	27774985	PRJNA288027	SAMN04314747	597322	40.53	656	Rifle well CD01 at 16ft depth; 0.1 micron filter at time point D	ND	presence	8
GCA_001793715.1	Candidatus Microgenomates	27774985	PRJNA288027	SAMN04314726	606270	43.75	695	Rifle well CD01 at 16ft depth; 0.1 micron filter at time point D	ND	presence	8
GCA_001793755.1	Candidatus Microgenomates	27774985	PRJNA288027	SAMN04314750	596803	46.29	692	Rifle well CD01 at 16ft depth; 0.1 micron filter at time point D	ND	presence	8
GCA_001793775.1	Candidatus Parcubacteria	27774985	PRJNA288027	SAMN04314229	550676	41.75	639	Rifle well CD01 at time point 1 / A; 5m depth; 0.1 filter	ND	presence	7
GCA_001793785.1	Candidatus Parcubacteria	27774985	PRJNA288027	SAMN04316165	379335	38.68	495	Rifle background sediment; well D04 at 13ft depth	ND	presence	5
GCA_001793815.1	Candidatus Parcubacteria	27774985	PRJNA288027	SAMN04314908	728415	47.41	830	Rifle well FP-101 under high O2 conditions; 0.1 micron filter; full assembly	ND	presence	10
GCA_001793825.1	Candidatus Parcubacteria	27774985	PRJNA288027	SAMN04315152	540729	37.47	591	Rifle well FP-101 under low O2 conditions; 0.1 micron filter; full assembly	ND	presence	5
GCA_001793855.1	Candidatus Parcubacteria	27774985	PRJNA288027	SAMN04315173	588889	44.72	627	Rifle well FP-101 under low O2 conditions; 0.1 micron filter; full assembly	ND	presence	5
GCA_001793865.1	Candidatus Parcubacteria	27774985	PRJNA288027	SAMN04315088	729804	47.02	859	Rifle well FP-101 under low O2 conditions; 0.1 micron filter; full assembly	ND	presence	7
GCA_001793895.1	Candidatus Parcubacteria	27774985	PRJNA288027	SAMN04314493	824713	48.69	924	Rifle well CD01 at 16ft depth; 0.1 micron filter at time point B	ND	presence	5
GCA_001793905.1	Candidatus Parcubacteria	27774985	PRJNA288027	SAMN04314454	588511	48.02	750	Rifle well CD01 at 16ft depth; 0.2 micron filter at time point B	ND	presence	2
GCA_001793935.1	Candidatus Parcubacteria	27774985	PRJNA288027	SAMN04314763	814881	48.66	924	Rifle well CD01 at 16ft depth; 0.1 micron filter at time point D	ND	presence	4
GCA_001793945.1	Candidatus Parcubacteria	27774985	PRJNA288027	SAMN04314645	878700	48.23	989	Rifle well CD01 at 16ft depth; 1.2 micron filter at time point D	ND	presence	6
GCA_001793975.1	Candidatus Parcubacteria	27774985	PRJNA288027	SAMN04314653	848643	47.6	1061	Rifle well CD01 at 16ft depth; 0.2 micron filter at time point D	ND	presence	6
GCA_001793985.1	Candidatus Parcubacteria	27774985	PRJNA288027	SAMN04314969	709436	39.13	771	Rifle well FP-101 under high O2 conditions; 0.1 micron filter; full assembly	ND	presence	12
GCA_001794015.1	Candidatus Parcubacteria	27774985	PRJNA288027	SAMN04314970	707814	38.72	814	Rifle well FP-101 under high O2 conditions; 0.1 micron filter; full assembly	ND	presence	8
GCA_001794025.1	Candidatus Parcubacteria	27774985	PRJNA288027	SAMN04314888	704475	41.33	745	Rifle well FP-101 under high O2 conditions; 0.1 micron filter; full assembly	ND	presence	7
GCA_001794055.1	Candidatus Parcubacteria	27774985	PRJNA288027	SAMN04314802	799807	40.41	886	Rifle well FP-101 under high O2 conditions; 0.1 micron filter; full assembly	ND	presence	7
GCA_001794065.1	Candidatus Parcubacteria	27774985	PRJNA288027	SAMN04314889	584846	41.5	692	Rifle well FP-101 under high O2 conditions; 0.1 micron filter; full assembly	ND	presence	9
GCA_001794095.1	Candidatus Parcubacteria	27774985	PRJNA288027	SAMN04314803	1009588	40.78	1072	Rifle well FP-101 under high O2 conditions; 0.1 micron filter; full assembly	ND	presence	9
GCA_001794105.1	Candidatus Parcubacteria	27774985	PRJNA288027	SAMN04314804	756253	41.47	847	Rifle well FP-101 under high O2 conditions; 0.1 micron filter; full assembly	ND	presence	8
GCA_001794125.1	Candidatus Parcubacteria	27774985	PRJNA288027	SAMN04314895	761941	42.87	810	Rifle well FP-101 under high O2 conditions; 0.1 micron filter; full assembly	ND	presence	6
GCA_001794145.1	Candidatus Parcubacteria	27774985	PRJNA288027	SAMN04314808	901718	43.17	1034	Rifle well FP-101 under high O2 conditions; 0.1 micron filter; full assembly	ND	presence	7
GCA_001794175.1	Candidatus Parcubacteria	27774985	PRJNA288027	SAMN04314810	502043	43.69	582	Rifle well FP-101 under high O2 conditions; 0.1 micron filter; full assembly	ND	presence	6
GCA_001794195.1	Candidatus Parcubacteria	27774985	PRJNA288027	SAMN04314984	674209	43.63	754	Rifle well FP-101 under high O2 conditions; 0.1 micron filter; full assembly	ND	presence	5
GCA_001794205.1	Candidatus Parcubacteria	27774985	PRJNA288027	SAMN04314899	444406	44.25	490	Rifle well FP-101 under high O2 conditions; 0.1 micron filter; full assembly	ND	presence	8
GCA_001794215.1	Candidatus Parcubacteria	27774985	PRJNA288027	SAMN04314812	970849	44.14	1059	Rifle well FP-101 under high O2 conditions; 0.1 micron filter; full assembly	ND	presence	7
GCA_001794255.1	Candidatus Parcubacteria	27774985	PRJNA288027	SAMN04314903	846585	45.33	899	Rifle well FP-101 under high O2 conditions; 0.1 micron filter; full assembly	ND	presence	8
GCA_001794275.1	Candidatus Parcubacteria	27774985	PRJNA288027	SAMN04314822	562616	47.88	644	Rifle well FP-101 under high O2 conditions; 0.1 micron filter; full assembly	ND	presence	6
GCA_001794285.1	Candidatus Parcubacteria	27774985	PRJNA288027	SAMN04315339	913742	38.91	994	Rifle well FP-101 under high O2 conditions; 0.2 micron filter; full assembly	ND	presence	16
GCA_001794295.1	Candidatus Parcubacteria	27774985	PRJNA288027	SAMN04315414	706893	38.17	830	Rifle well FP-101 under high O2 conditions; 0.2 micron filter; full assembly	ND	presence	7
GCA_001794335.1	Candidatus Parcubacteria	27774985	PRJNA288027	SAMN04316134	1272921	41.18	1444	Rifle well FP-101 under high O2 conditions; 0.2 micron filter; full assembly	ND	presence	15
GCA_001794355.1	Candidatus Parcubacteria	27774985	PRJNA288027	SAMN04315417	540121	41.1	651	Rifle well FP-101 under high O2 conditions; 0.2 micron filter; full assembly	ND	presence	9
GCA_001794375.1	Candidatus Parcubacteria	27774985	PRJNA288027	SAMN04315344	1029476	40.78	1091	Rifle well FP-101 under high O2 conditions; 0.2 micron filter; full assembly	ND	presence	9
GCA_001794385.1	Candidatus Parcubacteria	27774985	PRJNA288027	SAMN04315422	751899	42.77	822	Rifle well FP-101 under high O2 conditions; 0.2 micron filter; full assembly	ND	presence	7
GCA_001794415.1	Candidatus Parcubacteria	27774985	PRJNA288027	SAMN04315424	603004	42.6	641	Rifle well FP-101 under high O2 conditions; 0.2 micron filter; full assembly	ND	presence	6
GCA_001794435.1	Candidatus Parcubacteria	27774985	PRJNA288027	SAMN04315501	861746	43.13	978	Rifle well FP-101 under high O2 conditions; 0.2 micron filter; full assembly	ND	presence	10
GCA_001794455.1	Candidatus Parcubacteria	27774985	PRJNA288027	SAMN04316135	856003	42.96	903	Rifle well FP-101 under high O2 conditions; 0.2 micron filter; full assembly	ND	presence	11
GCA_001794475.1	Candidatus Parcubacteria	27774985	PRJNA288027	SAMN04315352	1029503	43.91	1177	Rifle well FP-101 under high O2 conditions; 0.2 micron filter; full assembly	ND	presence	10
GCA_001794485.1	Candidatus Parcubacteria	27774985	PRJNA288027	SAMN04315354	567079	43.33	633	Rifle well FP-101 under high O2 conditions; 0.2 micron filter; full assembly	ND	presence	5
GCA_001794515.1	Candidatus Parcubacteria	27774985	PRJNA288027	SAMN04315434	598235	46.04	664	Rifle well FP-101 under high O2 conditions; 0.2 micron filter; full assembly	ND	presence	6
GCA_001794525.1	Candidatus Parcubacteria	27774985	PRJNA288027	SAMN04315441	519497	49.16	615	Rifle well FP-101 under high O2 conditions; 0.2 micron filter; full assembly	ND	presence	9
GCA_001794555.1	Candidatus Parcubacteria	27774985	PRJNA288027	SAMN04315736	891809	40.62	995	Rifle well FP-101 under high O2 conditions; 1.2 micron filter; full assembly	ND	presence	8
GCA_001794575.1	Candidatus Parcubacteria	27774985	PRJNA288027	SAMN04315586	680274	42.5	765	Rifle well FP-101 under high O2 conditions; 1.2 micron filter; full assembly	ND	presence	6
GCA_001794595.1	Candidatus Parcubacteria	27774985	PRJNA288027	SAMN04315738	599649	43.88	675	Rifle well FP-101 under high O2 conditions; 1.2 micron filter; full assembly	ND	presence	5
GCA_001794605.1	Candidatus Parcubacteria	27774985	PRJNA288027	SAMN04315677	603702	44.48	651	Rifle well FP-101 under high O2 conditions; 1.2 micron filter; full assembly	ND	presence	6
GCA_001794635.1	Candidatus Parcubacteria	27774985	PRJNA288027	SAMN04315063	815413	38.83	908	Rifle well FP-101 under low O2 conditions; 0.1 micron filter; full assembly	ND	presence	14
GCA_001794655.1	Candidatus Parcubacteria	27774985	PRJNA288027	SAMN04315253	515916	41.35	619	Rifle well FP-101 under low O2 conditions; 0.1 micron filter; full assembly	ND	presence	8
GCA_001794675.1	Candidatus Parcubacteria	27774985	PRJNA288027	SAMN04315068	904339	40.4	985	Rifle well FP-101 under low O2 conditions; 0.1 micron filter; full assembly	ND	presence	10
GCA_001794695.1	Candidatus Parcubacteria	27774985	PRJNA288027	SAMN04315076	698125	42.66	742	Rifle well FP-101 under low O2 conditions; 0.1 micron filter; full assembly	ND	presence	6
GCA_001794715.1	Candidatus Parcubacteria	27774985	PRJNA288027	SAMN04315265	563049	43.77	634	Rifle well FP-101 under low O2 conditions; 0.1 micron filter; full assembly	ND	presence	5
GCA_001794735.1	Candidatus Parcubacteria	27774985	PRJNA288027	SAMN04316014	713072	42.56	798	Rifle well FP-101 under low O2 conditions; 0.2 micron filter; full assembly	ND	presence	7
GCA_001794755.1	Candidatus Parcubacteria	27774985	PRJNA288027	SAMN04316084	631294	43.81	692	Rifle well FP-101 under low O2 conditions; 0.2 micron filter; full assembly	ND	presence	4
GCA_001794775.1	Candidatus Parcubacteria	27774985	PRJNA288027	SAMN04314328	722174	42.92	792	Rifle well CD01 at 16ft depth; 0.1 micron filter at time point A	ND	presence	9
GCA_001794795.1	Candidatus Parcubacteria	27774985	PRJNA288027	SAMN04314492	735919	42.98	805	Rifle well CD01 at 16ft depth; 0.1 micron filter at time point B	ND	presence	7
GCA_001795585.1	Candidatus Parcubacteria	27774985	PRJNA288027	SAMN04315069	1004293	40.77	1056	Rifle well FP-101 under low O2 conditions; 0.1 micron filter; full assembly	ND	presence	9
GCA_001795615.1	Candidatus Parcubacteria	27774985	PRJNA288027	SAMN04315071	807499	41.98	836	Rifle well FP-101 under low O2 conditions; 0.1 micron filter; full assembly	ND	presence	8
GCA_001795625.1	Candidatus Parcubacteria	27774985	PRJNA288027	SAMN04315166	866891	43.01	1002	Rifle well FP-101 under low O2 conditions; 0.1 micron filter; full assembly	ND	presence	10
GCA_001795655.1	Candidatus Parcubacteria	27774985	PRJNA288027	SAMN04315078	977733	43.85	1094	Rifle well FP-101 under low O2 conditions; 0.1 micron filter; full assembly	ND	presence	11
GCA_001795665.1	Candidatus Parcubacteria	27774985	PRJNA288027	SAMN04315270	608347	45.32	684	Rifle well FP-101 under low O2 conditions; 0.1 micron filter; full assembly	ND	presence	6
GCA_001795695.1	Candidatus Parcubacteria	27774985	PRJNA288027	SAMN04315094	613638	49.09	656	Rifle well FP-101 under low O2 conditions; 0.1 micron filter; full assembly	ND	presence	2
GCA_001795715.1	Candidatus Parcubacteria	27774985	PRJNA288027	SAMN04315186	954071	48.88	1067	Rifle well FP-101 under low O2 conditions; 0.1 micron filter; full assembly	ND	presence	16
GCA_001795735.1	Candidatus Parcubacteria	27774985	PRJNA288027	SAMN04315942	1022463	40.8	1076	Rifle well FP-101 under low O2 conditions; 0.2 micron filter; full assembly	ND	presence	6
GCA_001795745.1	Candidatus Parcubacteria	27774985	PRJNA288027	SAMN04316080	548317	42.26	624	Rifle well FP-101 under low O2 conditions; 0.2 micron filter; full assembly	ND	presence	5
GCA_001795775.1	Candidatus Parcubacteria	27774985	PRJNA288027	SAMN04316020	618553	44.69	692	Rifle well FP-101 under low O2 conditions; 0.2 micron filter; full assembly	ND	presence	6
GCA_001795795.1	Candidatus Parcubacteria	27774985	PRJNA288027	SAMN04316089	627228	45.53	697	Rifle well FP-101 under low O2 conditions; 0.2 micron filter; full assembly	ND	presence	7
GCA_001795815.1	Candidatus Parcubacteria	27774985	PRJNA288027	SAMN04316027	557064	46.43	699	Rifle well FP-101 under low O2 conditions; 0.2 micron filter; full assembly	ND	presence	4
GCA_001795825.1	Candidatus Parcubacteria	27774985	PRJNA288027	SAMN04315786	797547	40.72	885	Rifle well FP-101 under low O2 conditions; 1.2 micron filter; full assembly	ND	presence	5
GCA_001795855.1	Candidatus Parcubacteria	27774985	PRJNA288027	SAMN04315839	767938	42.84	827	Rifle well FP-101 under low O2 conditions; 1.2 micron filter; full assembly	ND	presence	6
GCA_001795875.1	Candidatus Parcubacteria	27774985	PRJNA288027	SAMN04315790	619996	43.65	683	Rifle well FP-101 under low O2 conditions; 1.2 micron filter; full assembly	ND	presence	3
GCA_001795895.1	Candidatus Parcubacteria	27774985	PRJNA288027	SAMN04314362	731831	43.01	796	Rifle well CD01 at 16ft depth; 0.2 micron filter at time point A	ND	presence	7
GCA_001795915.1	Candidatus Parcubacteria	27774985	PRJNA288027	SAMN04314423	721957	42.95	794	Rifle well CD01 at 16ft depth; 0.2 micron filter at time point B	ND	presence	7
GCA_001795935.1	Candidatus Parcubacteria	27774985	PRJNA288027	SAMN04314526	735370	42.99	801	Rifle well CD01 at 16ft depth; 0.1 micron filter at time point C	ND	presence	8
GCA_001795955.1	Candidatus Parcubacteria	27774985	PRJNA288027	SAMN04314578	752252	42.93	829	Rifle well CD01 at 16ft depth; 0.2 micron filter at time point C	ND	presence	9
GCA_001795975.1	Candidatus Parcubacteria	27774985	PRJNA288027	SAMN04314759	715268	40.82	874	Rifle well CD01 at 16ft depth; 0.1 micron filter at time point D	ND	presence	10
GCA_001795995.1	Candidatus Parcubacteria	27774985	PRJNA288027	SAMN04314721	740034	42.98	812	Rifle well CD01 at 16ft depth; 0.1 micron filter at time point D	ND	presence	7
GCA_001803415.1	Candidatus Microgenomates	27774985	PRJNA288027	SAMN04313745	1369768	47.68	1474	Rifle background sediment; well D04 at 16ft depth	ND	presence	12
GCA_001803445.1	Candidatus Microgenomates	27774985	PRJNA288027	SAMN04314062	654762	37.11	783	Rifle background sediment; well D04 at 19ft depth	ND	presence	10
GCA_001803465.1	Candidatus Microgenomates	27774985	PRJNA288027	SAMN04314936	1083413	45.53	1197	Rifle well FP-101 under high O2 conditions; 0.1 micron filter; full assembly	ND	presence	16
GCA_001803475.1	Candidatus Microgenomates	27774985	PRJNA288027	SAMN04315219	866795	45.46	1004	Rifle well FP-101 under low O2 conditions; 0.1 micron filter; full assembly	ND	presence	9
GCA_001803505.1	Candidatus Microgenomates	27774985	PRJNA288027	SAMN04315310	740757	45.81	910	Rifle well FP-101 under low O2 conditions; 0.1 micron filter; full assembly	ND	presence	7
GCA_001816375.1	Candidatus Microgenomates	ND	PRJNA288027	SAMN04314847	956702	39.4	1054	Rifle well FP-101 under high O2 conditions; 0.1 micron filter; full assembly	ND	presence	6
GCA_001816385.1	Candidatus Microgenomates	27774985	PRJNA288027	SAMN04314935	904792	42.95	994	Rifle well FP-101 under high O2 conditions; 0.1 micron filter; full assembly	ND	presence	9
GCA_001816405.1	Candidatus Microgenomates	27774985	PRJNA288027	SAMN04315477	953848	39.38	1053	Rifle well FP-101 under high O2 conditions; 0.2 micron filter; full assembly	ND	presence	7
GCA_001816425.1	Candidatus Microgenomates	27774985	PRJNA288027	SAMN04315479	843579	44.2	982	Rifle well FP-101 under high O2 conditions; 0.2 micron filter; full assembly	ND	presence	4
GCA_001816455.1	Candidatus Microgenomates	27774985	PRJNA288027	SAMN04315569	840956	44.09	963	Rifle well FP-101 under high O2 conditions; 1.2 micron filter; full assembly	ND	presence	4
GCA_001816475.1	Candidatus Microgenomates	27774985	PRJNA288027	SAMN04315230	958425	39.56	1080	Rifle well FP-101 under low O2 conditions; 0.1 micron filter; full assembly	ND	presence	6
GCA_001816485.1	Candidatus Microgenomates	27774985	PRJNA288027	SAMN04315211	656666	40.82	758	Rifle well FP-101 under low O2 conditions; 0.1 micron filter; full assembly	ND	presence	1
GCA_001816495.1	Candidatus Microgenomates	27774985	PRJNA288027	SAMN04315215	616691	44.4	725	Rifle well FP-101 under low O2 conditions; 0.1 micron filter; full assembly	ND	presence	5
GCA_001816535.1	Candidatus Microgenomates	27774985	PRJNA288027	SAMN04316040	576616	39.69	678	Rifle well FP-101 under low O2 conditions; 0.2 micron filter; full assembly	ND	presence	6
GCA_001816555.1	Candidatus Microgenomates	27774985	PRJNA288027	SAMN04315976	697680	43.48	847	Rifle well FP-101 under low O2 conditions; 0.2 micron filter; full assembly	ND	presence	7
GCA_001816575.1	Candidatus Microgenomates	27774985	PRJNA288027	SAMN04314937	901658	47.72	1047	Rifle well FP-101 under high O2 conditions; 0.1 micron filter; full assembly	ND	presence	8
GCA_001816585.1	Candidatus Microgenomates	27774985	PRJNA288027	SAMN04314939	1254643	49.85	1318	Rifle well FP-101 under high O2 conditions; 0.1 micron filter; full assembly	ND	presence	5
GCA_001816605.1	Candidatus Microgenomates	27774985	PRJNA288027	SAMN04315656	398327	48.48	508	Rifle well FP-101 under high O2 conditions; 1.2 micron filter; full assembly	ND	presence	1
GCA_001816635.1	Candidatus Microgenomates	27774985	PRJNA288027	SAMN04314234	832262	43.49	947	Rifle well CD01 at time point 1 / A; 5m depth; 0.1 filter	ND	presence	7
GCA_001816645.1	Candidatus Microgenomates	27774985	PRJNA288027	SAMN04314247	882399	43.31	1052	Rifle well CD01 at time point 2 / B; 5m depth; 0.1 filter	ND	presence	11
GCA_001816655.1	Candidatus Microgenomates	27774985	PRJNA288027	SAMN04314293	982788	40.71	1105	Rifle background sediment; well D04 at 13ft depth	ND	presence	9
GCA_001816695.1	Candidatus Microgenomates	27774985	PRJNA288027	SAMN04314255	594602	38.49	715	Rifle background sediment; well D04 at 16ft depth	ND	presence	8
GCA_001816715.1	Candidatus Microgenomates	27774985	PRJNA288027	SAMN04314032	853956	42.03	1050	Rifle background sediment; well D04 at 16ft depth	ND	presence	10
GCA_001816725.1	Candidatus Microgenomates	27774985	PRJNA288027	SAMN04314045	506143	43.2	650	Rifle background sediment; well D04 at 16ft depth	ND	presence	7
GCA_001816735.1	Candidatus Microgenomates	27774985	PRJNA288027	SAMN04315017	486575	39.1	603	Rifle well FP-101 under high O2 conditions; 0.1 micron filter; full assembly	ND	presence	9
GCA_001816775.1	Candidatus Microgenomates	27774985	PRJNA288027	SAMN04314955	486352	43.15	594	Rifle well FP-101 under high O2 conditions; 0.1 micron filter; full assembly	ND	presence	7
GCA_001816795.1	Candidatus Microgenomates	27774985	PRJNA288027	SAMN04316138	816703	42.69	938	Rifle well FP-101 under high O2 conditions; 0.2 micron filter; full assembly	ND	presence	9
GCA_001816815.1	Candidatus Microgenomates	27774985	PRJNA288027	SAMN04315685	716521	42.52	851	Rifle well FP-101 under high O2 conditions; 1.2 micron filter; full assembly	ND	presence	8
GCA_001816825.1	Candidatus Microgenomates	27774985	PRJNA288027	SAMN04315210	545154	40.28	666	Rifle well FP-101 under low O2 conditions; 0.1 micron filter; full assembly	ND	presence	5
GCA_001816835.1	Candidatus Microgenomates	27774985	PRJNA288027	SAMN04315214	806729	42.84	930	Rifle well FP-101 under low O2 conditions; 0.1 micron filter; full assembly	ND	presence	9
GCA_001816875.1	Candidatus Microgenomates	27774985	PRJNA288027	SAMN04314853	546770	44.48	657	Rifle well FP-101 under high O2 conditions; 0.1 micron filter; full assembly	ND	presence	4
GCA_001816895.1	Candidatus Microgenomates	27774985	PRJNA288027	SAMN04315749	820764	40.83	932	Rifle well FP-101 under high O2 conditions; 1.2 micron filter; full assembly	ND	presence	5
GCA_001816905.1	Candidatus Microgenomates	27774985	PRJNA288027	SAMN04314938	828447	48.97	944	Rifle well FP-101 under high O2 conditions; 0.1 micron filter; full assembly	ND	presence	6
GCA_001816915.1	Candidatus Microgenomates	27774985	PRJNA288027	SAMN04315218	1211858	48.99	1380	Rifle well FP-101 under low O2 conditions; 0.1 micron filter; full assembly	ND	presence	9
GCA_001816955.1	Candidatus Microgenomates	27774985	PRJNA288027	SAMN04315053	1214076	49.81	1284	Rifle well FP-101 under low O2 conditions; 0.1 micron filter; full assembly	ND	presence	5
GCA_001816975.1	Candidatus Microgenomates	27774985	PRJNA288027	SAMN04313978	827425	38.75	1046	Rifle background sediment; well D04 at 13ft depth	ND	presence	9
GCA_001816985.1	Candidatus Microgenomates	27774985	PRJNA288027	SAMN04315687	613186	44.55	724	Rifle well FP-101 under high O2 conditions; 1.2 micron filter; full assembly	ND	presence	9
GCA_001816995.1	Candidatus Microgenomates	27774985	PRJNA288027	SAMN04314063	823188	42.35	1101	Rifle background sediment; well D04 at 19ft depth	ND	presence	6
GCA_001817035.1	Candidatus Parcubacteria	27774985	PRJNA288027	SAMN04314958	778473	45.56	847	Rifle well FP-101 under high O2 conditions; 0.1 micron filter; full assembly	ND	presence	5
GCA_001817055.1	Candidatus Parcubacteria	27774985	PRJNA288027	SAMN04315355	884266	45.33	1013	Rifle well FP-101 under high O2 conditions; 0.2 micron filter; full assembly	ND	presence	5
GCA_001817065.1	Candidatus Parcubacteria	27774985	PRJNA288027	SAMN04315329	1362175	45.49	1455	Rifle well FP-101 under high O2 conditions; 0.2 micron filter; full assembly	ND	presence	9
GCA_001817095.1	Candidatus Parcubacteria	27774985	PRJNA288027	SAMN04315552	970698	45.07	1080	Rifle well FP-101 under high O2 conditions; 1.2 micron filter; full assembly	ND	presence	6
GCA_001817115.1	Candidatus Parcubacteria	27774985	PRJNA288027	SAMN04315588	883870	45.26	994	Rifle well FP-101 under high O2 conditions; 1.2 micron filter; full assembly	ND	presence	8
GCA_001817135.1	Candidatus Parcubacteria	27774985	PRJNA288027	SAMN04315589	1151254	45.19	1327	Rifle well FP-101 under high O2 conditions; 1.2 micron filter; full assembly	ND	presence	8
GCA_001817145.1	Candidatus Parcubacteria	27774985	PRJNA288027	SAMN04315996	1173626	45.33	1315	Rifle well FP-101 under low O2 conditions; 0.2 micron filter; full assembly	ND	presence	9
GCA_001817175.1	Candidatus Parcubacteria	27774985	PRJNA288027	SAMN04315845	1002649	45.28	1192	Rifle well FP-101 under low O2 conditions; 1.2 micron filter; full assembly	ND	presence	8
GCA_001817195.1	Candidatus Parcubacteria	27774985	PRJNA288027	SAMN04314512	628883	40.82	766	Rifle well CD01 at 16ft depth; 0.1 micron filter at time point B	ND	presence	6
GCA_001817215.1	Candidatus Parcubacteria	27774985	PRJNA288027	SAMN04314539	608236	40.9	735	Rifle well CD01 at 16ft depth; 0.1 micron filter at time point C	ND	presence	6
GCA_001817235.1	Candidatus Parcubacteria	27774985	PRJNA288027	SAMN04314723	655033	40.85	777	Rifle well CD01 at 16ft depth; 0.1 micron filter at time point D	ND	presence	7
GCA_001817255.1	Candidatus Parcubacteria	27774985	PRJNA288027	SAMN04314003	1053163	35.64	1187	Rifle background sediment; well D04 at 13ft depth	ND	presence	6
GCA_001817265.1	Candidatus Parcubacteria	27774985	PRJNA288027	SAMN04313988	879605	38.3	966	Rifle background sediment; well D04 at 13ft depth	ND	presence	7
GCA_001817295.1	Candidatus Parcubacteria	27774985	PRJNA288027	SAMN04314882	1184984	38.9	1351	Rifle well FP-101 under high O2 conditions; 0.1 micron filter; full assembly	ND	presence	9
GCA_001817305.1	Candidatus Parcubacteria	27774985	PRJNA288027	SAMN04314884	834980	39.08	908	Rifle well FP-101 under high O2 conditions; 0.1 micron filter; full assembly	ND	presence	7
GCA_001817335.1	Candidatus Parcubacteria	27774985	PRJNA288027	SAMN04314973	712325	39.9	774	Rifle well FP-101 under high O2 conditions; 0.1 micron filter; full assembly	ND	presence	5
GCA_001817345.1	Candidatus Parcubacteria	27774985	PRJNA288027	SAMN04314897	943148	44.1	985	Rifle well FP-101 under high O2 conditions; 0.1 micron filter; full assembly	ND	presence	7
GCA_001817375.1	Candidatus Parcubacteria	27774985	PRJNA288027	SAMN04314816	984154	45.39	1129	Rifle well FP-101 under high O2 conditions; 0.1 micron filter; full assembly	ND	presence	5
GCA_001817385.1	Candidatus Parcubacteria	27774985	PRJNA288027	SAMN04314993	569135	47.32	620	Rifle well FP-101 under high O2 conditions; 0.1 micron filter; full assembly	ND	presence	2
GCA_001817415.1	Candidatus Parcubacteria	27774985	PRJNA288027	SAMN04316150	773774	38.07	900	Rifle well FP-101 under high O2 conditions; 0.2 micron filter; full assembly	ND	presence	5
GCA_001817425.1	Candidatus Parcubacteria	27774985	PRJNA288027	SAMN04315492	1141344	38.9	1289	Rifle well FP-101 under high O2 conditions; 0.2 micron filter; full assembly	ND	presence	9
GCA_001817455.1	Candidatus Parcubacteria	27774985	PRJNA288027	SAMN04315342	965996	39.48	1057	Rifle well FP-101 under high O2 conditions; 0.2 micron filter; full assembly	ND	presence	6
GCA_001817465.1	Candidatus Parcubacteria	27774985	PRJNA288027	SAMN04316153	908187	44.46	1075	Rifle well FP-101 under high O2 conditions; 0.2 micron filter; full assembly	ND	presence	6
GCA_001817495.1	Candidatus Parcubacteria	27774985	PRJNA288027	SAMN04316147	1056120	55.49	1090	Rifle well FP-101 under high O2 conditions; 0.2 micron filter; full assembly	ND	presence	8
GCA_001817505.1	Candidatus Parcubacteria	27774985	PRJNA288027	SAMN04315155	973170	39.48	1044	Rifle well FP-101 under low O2 conditions; 0.1 micron filter; full assembly	ND	presence	8
GCA_001817535.1	Candidatus Parcubacteria	27774985	PRJNA288027	SAMN04315065	1184201	39.86	1369	Rifle well FP-101 under low O2 conditions; 0.1 micron filter; full assembly	ND	presence	8
GCA_001817545.1	Candidatus Parcubacteria	27774985	PRJNA288027	SAMN04315268	690127	44.79	800	Rifle well FP-101 under low O2 conditions; 0.1 micron filter; full assembly	ND	presence	6
GCA_001817575.1	Candidatus Parcubacteria	27774985	PRJNA288027	SAMN04315177	771390	45.5	846	Rifle well FP-101 under low O2 conditions; 0.1 micron filter; full assembly	ND	presence	7
GCA_001817585.1	Candidatus Parcubacteria	27774985	PRJNA288027	SAMN04315104	613013	55.34	678	Rifle well FP-101 under low O2 conditions; 0.1 micron filter; full assembly	ND	presence	1
GCA_001817615.1	Candidatus Parcubacteria	27774985	PRJNA288027	SAMN04315955	1028533	45.26	1184	Rifle well FP-101 under low O2 conditions; 0.2 micron filter; full assembly	ND	presence	6
GCA_001817635.1	Candidatus Parcubacteria	27774985	PRJNA288027	SAMN04314240	507262	45.76	621	Rifle well CD01 at time point 1 / A; 5m depth; 0.2 filter	ND	presence	7
GCA_001817655.1	Candidatus Parcubacteria	27774985	PRJNA288027	SAMN04314005	373847	45.77	472	Rifle background sediment; well D04 at 13ft depth	ND	presence	4
GCA_001817675.1	Candidatus Parcubacteria	27774985	PRJNA288027	SAMN04315500	475445	42.67	542	Rifle well FP-101 under high O2 conditions; 0.2 micron filter; full assembly	ND	presence	7
GCA_001817685.1	Candidatus Parcubacteria	27774985	PRJNA288027	SAMN04315356	461877	45.32	537	Rifle well FP-101 under high O2 conditions; 0.2 micron filter; full assembly	ND	presence	7
GCA_001817715.1	Candidatus Parcubacteria	27774985	PRJNA288027	SAMN04315613	439691	41.89	518	Rifle well FP-101 under high O2 conditions; 1.2 micron filter; full assembly	ND	presence	4
GCA_001817735.1	Candidatus Parcubacteria	27774985	PRJNA288027	SAMN04315676	578317	44.02	644	Rifle well FP-101 under high O2 conditions; 1.2 micron filter; full assembly	ND	presence	5
GCA_001817755.1	Candidatus Parcubacteria	27774985	PRJNA288027	SAMN04315276	745897	48.21	857	Rifle well FP-101 under low O2 conditions; 0.1 micron filter; full assembly	ND	presence	6
GCA_001817765.1	Candidatus Parcubacteria	27774985	PRJNA288027	SAMN04316019	589157	44.19	659	Rifle well FP-101 under low O2 conditions; 0.2 micron filter; full assembly	ND	presence	5
GCA_001817795.1	Candidatus Parcubacteria	27774985	PRJNA288027	SAMN04316021	531354	45.21	625	Rifle well FP-101 under low O2 conditions; 0.2 micron filter; full assembly	ND	presence	5
GCA_001817805.1	Candidatus Parcubacteria	27774985	PRJNA288027	SAMN04315787	498071	42.64	562	Rifle well FP-101 under low O2 conditions; 1.2 micron filter; full assembly	ND	presence	9
GCA_001817835.1	Candidatus Parcubacteria	27774985	PRJNA288027	SAMN04315894	469551	43.75	511	Rifle well FP-101 under low O2 conditions; 1.2 micron filter; full assembly	ND	presence	5
GCA_001817845.1	Candidatus Parcubacteria	27774985	PRJNA288027	SAMN04315846	507188	45.46	587	Rifle well FP-101 under low O2 conditions; 1.2 micron filter; full assembly	ND	presence	8
GCA_001817875.1	Candidatus Parcubacteria	27774985	PRJNA288027	SAMN04314898	667198	43.46	743	Rifle well FP-101 under high O2 conditions; 0.1 micron filter; full assembly	ND	presence	7
GCA_001817915.1	Candidatus Parcubacteria	27774985	PRJNA288027	SAMN04315169	752398	43.48	810	Rifle well FP-101 under low O2 conditions; 0.1 micron filter; full assembly	ND	presence	8
GCA_001817925.1	Candidatus Parcubacteria	27774985	PRJNA288027	SAMN04315157	486892	40.04	534	Rifle well FP-101 under low O2 conditions; 0.1 micron filter; full assembly	ND	presence	5
GCA_001817935.1	Candidatus Parcubacteria	27774985	PRJNA288027	SAMN04315616	458099	47.49	545	Rifle well FP-101 under high O2 conditions; 1.2 micron filter; full assembly	ND	presence	6
GCA_001817975.1	Candidatus Parcubacteria	27774985	PRJNA288027	SAMN04316077	790760	40.95	917	Rifle well FP-101 under low O2 conditions; 0.2 micron filter; full assembly	ND	presence	8
GCA_001817995.1	Candidatus Parcubacteria	27774985	PRJNA288027	SAMN04316012	839317	40.01	930	Rifle well FP-101 under low O2 conditions; 0.2 micron filter; full assembly	ND	presence	7
GCA_001818005.1	Candidatus Parcubacteria	27774985	PRJNA288027	SAMN04314335	388131	46.5	479	Rifle well CD01 at 16ft depth; 0.1 micron filter at time point A	ND	presence	5
GCA_001818015.1	Candidatus Parcubacteria	27774985	PRJNA288027	SAMN04314739	541659	39.58	623	Rifle well CD01 at 16ft depth; 0.1 micron filter at time point D	ND	presence	5
GCA_001818055.1	Candidatus Parcubacteria	27774985	PRJNA288027	SAMN04315347	762241	43.05	790	Rifle well FP-101 under high O2 conditions; 0.2 micron filter; full assembly	ND	presence	9
GCA_001818075.1	Candidatus Parcubacteria	27774985	PRJNA288027	SAMN04315353	918784	44	979	Rifle well FP-101 under high O2 conditions; 0.2 micron filter; full assembly	ND	presence	7
GCA_001818085.1	Candidatus Parcubacteria	27774985	PRJNA288027	SAMN04315558	889526	43.08	1010	Rifle well FP-101 under high O2 conditions; 1.2 micron filter; full assembly	ND	presence	7
GCA_001818105.1	Candidatus Parcubacteria	27774985	PRJNA288027	SAMN04315139	969913	43.44	941	Rifle well FP-101 under low O2 conditions; 0.1 micron filter; full assembly	ND	presence	11
GCA_001818135.1	Candidatus Parcubacteria	27774985	PRJNA288027	SAMN04315947	802204	42.96	847	Rifle well FP-101 under low O2 conditions; 0.2 micron filter; full assembly	ND	presence	10
GCA_001818155.1	Candidatus Parcubacteria	27774985	PRJNA288027	SAMN04315949	1072735	43.84	1113	Rifle well FP-101 under low O2 conditions; 0.2 micron filter; full assembly	ND	presence	8
GCA_001818175.1	Candidatus Parcubacteria	27774985	PRJNA288027	SAMN04315895	1054222	43.83	1082	Rifle well FP-101 under low O2 conditions; 1.2 micron filter; full assembly	ND	presence	9
GCA_001818185.1	Candidatus Parcubacteria	27774985	PRJNA288027	SAMN04314361	1313001	43.18	1342	Rifle well CD01 at 16ft depth; 0.2 micron filter at time point A	ND	presence	8
GCA_001818205.1	Candidatus Parcubacteria	27774985	PRJNA288027	SAMN04314370	773242	43.17	888	Rifle well CD01 at 16ft depth; 0.2 micron filter at time point A	ND	presence	3
GCA_001818235.1	Candidatus Parcubacteria	27774985	PRJNA288027	SAMN04314416	1253627	43.23	1298	Rifle well CD01 at 16ft depth; 0.2 micron filter at time point B	ND	presence	8
GCA_001818255.1	Candidatus Parcubacteria	27774985	PRJNA288027	SAMN04314566	1228308	43.68	1233	Rifle well CD01 at 16ft depth; 0.2 micron filter at time point C	ND	presence	9
GCA_001818275.1	Candidatus Parcubacteria	27774985	PRJNA288027	SAMN04314703	1371105	43.44	1355	Rifle well CD01 at 16ft depth; 0.2 micron filter at time point D	ND	presence	8
GCA_001818285.1	Candidatus Parcubacteria	27774985	PRJNA288027	SAMN04315051	1204695	48.18	1229	Rifle well FP-101 under low O2 conditions; 0.1 micron filter; full assembly	ND	presence	10
GCA_001818315.1	Candidatus Parcubacteria	27774985	PRJNA288027	SAMN04316079	1163392	42.72	1210	Rifle well FP-101 under low O2 conditions; 0.2 micron filter; full assembly	ND	presence	12
GCA_001818335.1	Candidatus Parcubacteria	27774985	PRJNA288027	SAMN04315789	1074363	42.68	1138	Rifle well FP-101 under low O2 conditions; 1.2 micron filter; full assembly	ND	presence	9
GCA_001818355.1	Candidatus Parcubacteria	27774985	PRJNA288027	SAMN04314579	1108620	37.83	1152	Rifle well CD01 at 16ft depth; 0.2 micron filter at time point C	ND	presence	6
GCA_001818365.1	Candidatus Parcubacteria	27774985	PRJNA288027	SAMN04314830	860072	51.98	936	Rifle well FP-101 under high O2 conditions; 0.1 micron filter; full assembly	ND	presence	5
GCA_001818395.1	Candidatus Parcubacteria	27774985	PRJNA288027	SAMN04315283	869668	52.02	952	Rifle well FP-101 under low O2 conditions; 0.1 micron filter; full assembly	ND	presence	5
GCA_001818415.1	Candidatus Parcubacteria	27774985	PRJNA288027	SAMN04315284	731390	52.55	857	Rifle well FP-101 under low O2 conditions; 0.1 micron filter; full assembly	ND	presence	8
GCA_001818435.1	Candidatus Parcubacteria	27774985	PRJNA288027	SAMN04315958	1087364	46.98	1215	Rifle well FP-101 under low O2 conditions; 0.2 micron filter; full assembly	ND	presence	8
GCA_001818445.1	Candidatus Parcubacteria	27774985	PRJNA288027	SAMN04314527	904089	36.54	928	Rifle well CD01 at 16ft depth; 0.1 micron filter at time point C	ND	presence	13
GCA_001818475.1	Candidatus Parcubacteria	27774985	PRJNA288027	SAMN04316183	959512	45	993	Rifle well CD01 at 16ft depth; 0.2 micron filter at time point C	ND	presence	10
GCA_001818495.1	Candidatus Parcubacteria	27774985	PRJNA288027	SAMN04314764	899340	36.68	897	Rifle well CD01 at 16ft depth; 0.1 micron filter at time point D	ND	presence	13
GCA_001818515.1	Candidatus Parcubacteria	27774985	PRJNA288027	SAMN04314243	536030	50.19	688	Rifle well CD01 at time point 2 / B; 5m depth; 0.1 filter	ND	presence	6
GCA_001818535.1	Candidatus Parcubacteria	27774985	PRJNA288027	SAMN04314249	549543	57.86	673	Rifle well CD01 at time point 3 / C; 5m depth; 0.1 filter	ND	presence	5
GCA_001818545.1	Candidatus Parcubacteria	27774985	PRJNA288027	SAMN04314834	558618	55.74	616	Rifle well FP-101 under high O2 conditions; 0.1 micron filter; full assembly	ND	presence	4
GCA_001818575.1	Candidatus Parcubacteria	27774985	PRJNA288027	SAMN04315008	553409	58.53	607	Rifle well FP-101 under high O2 conditions; 0.1 micron filter; full assembly	ND	presence	3
GCA_001818595.1	Candidatus Parcubacteria	27774985	PRJNA288027	SAMN04315562	494941	59.46	587	Rifle well FP-101 under high O2 conditions; 1.2 micron filter; full assembly	ND	presence	5
GCA_001818615.1	Candidatus Parcubacteria	27774985	PRJNA288027	SAMN04315266	670991	44.44	818	Rifle well FP-101 under low O2 conditions; 0.1 micron filter; full assembly	ND	presence	6
GCA_001818625.1	Candidatus Parcubacteria	27774985	PRJNA288027	SAMN04315098	1072345	52.15	1195	Rifle well FP-101 under low O2 conditions; 0.1 micron filter; full assembly	ND	presence	7
GCA_001818655.1	Candidatus Parcubacteria	27774985	PRJNA288027	SAMN04315196	648384	55.64	739	Rifle well FP-101 under low O2 conditions; 0.1 micron filter; full assembly	ND	presence	5
GCA_001818675.1	Candidatus Parcubacteria	27774985	PRJNA288027	SAMN04316141	667488	40.15	730	Rifle well FP-101 under high O2 conditions; 0.2 micron filter; full assembly	ND	presence	7
GCA_001818695.1	Candidatus Parcubacteria	27774985	PRJNA288027	SAMN04315345	754398	40.99	859	Rifle well FP-101 under high O2 conditions; 0.2 micron filter; full assembly	ND	presence	8
GCA_001818705.1	Candidatus Parcubacteria	27774985	PRJNA288027	SAMN04315951	546056	44.64	632	Rifle well FP-101 under low O2 conditions; 0.2 micron filter; full assembly	ND	presence	3
GCA_001818735.1	Candidatus Parcubacteria	27774985	PRJNA288027	SAMN04315327	1128712	42.67	1171	Rifle well FP-101 under high O2 conditions; 0.2 micron filter; full assembly	ND	presence	9
GCA_001818755.1	Candidatus Parcubacteria	27774985	PRJNA288027	SAMN04315612	1141783	42.65	1196	Rifle well FP-101 under high O2 conditions; 1.2 micron filter; full assembly	ND	presence	10
GCA_001818775.1	Candidatus Parcubacteria	27774985	PRJNA288027	SAMN04315742	1218737	48.04	1254	Rifle well FP-101 under high O2 conditions; 1.2 micron filter; full assembly	ND	presence	9
GCA_001818785.1	Candidatus Parcubacteria	27774985	PRJNA288027	SAMN04314354	1165907	38.04	1140	Rifle well CD01 at 16ft depth; 0.2 micron filter at time point A	ND	presence	7
GCA_001818815.1	Candidatus Parcubacteria	27774985	PRJNA288027	SAMN04314440	1218587	38.26	1181	Rifle well CD01 at 16ft depth; 0.2 micron filter at time point B	ND	presence	8
GCA_001818835.1	Candidatus Parcubacteria	27774985	PRJNA288027	SAMN04315080	594480	44.9	699	Rifle well FP-101 under low O2 conditions; 0.1 micron filter; full assembly	ND	presence	3
GCA_001818855.1	Candidatus Parcubacteria	27774985	PRJNA288027	SAMN04314381	915654	44.81	999	Rifle well CD01 at 16ft depth; 0.2 micron filter at time point A	ND	presence	9
GCA_001818865.1	Candidatus Parcubacteria	27774985	PRJNA288027	SAMN04314696	528833	36.42	600	Rifle well CD01 at 16ft depth; 0.2 micron filter at time point D	ND	presence	5
GCA_001818895.1	Candidatus Parcubacteria	27774985	PRJNA288027	SAMN04315099	777651	52.02	900	Rifle well FP-101 under low O2 conditions; 0.1 micron filter; full assembly	ND	presence	5
GCA_001818915.1	Candidatus Parcubacteria	27774985	PRJNA288027	SAMN04314551	542913	35.75	622	Rifle well CD01 at 16ft depth; 0.1 micron filter at time point C	ND	presence	6
GCA_001818935.1	Candidatus Parcubacteria	27774985	PRJNA288027	SAMN04314801	531881	40.82	631	Rifle well FP-101 under high O2 conditions; 0.1 micron filter; full assembly	ND	presence	5
GCA_001818945.1	Candidatus Parcubacteria	27774985	PRJNA288027	SAMN04314998	1279554	49.2	1341	Rifle well FP-101 under high O2 conditions; 0.1 micron filter; full assembly	ND	presence	11
GCA_001818975.1	Candidatus Parcubacteria	27774985	PRJNA288027	SAMN04314915	1274965	54.61	1418	Rifle well FP-101 under high O2 conditions; 0.1 micron filter; full assembly	ND	presence	11
GCA_001818995.1	Candidatus Parcubacteria	27774985	PRJNA288027	SAMN04315518	1296610	50.25	1646	Rifle well FP-101 under high O2 conditions; 0.2 micron filter; full assembly	ND	presence	12
GCA_001819015.1	Candidatus Parcubacteria	27774985	PRJNA288027	SAMN04315520	866097	50.17	995	Rifle well FP-101 under high O2 conditions; 0.2 micron filter; full assembly	ND	presence	7
GCA_001819035.1	Candidatus Parcubacteria	27774985	PRJNA288027	SAMN04315446	1323466	54.55	1413	Rifle well FP-101 under high O2 conditions; 0.2 micron filter; full assembly	ND	presence	13
GCA_001819055.1	Candidatus Parcubacteria	27774985	PRJNA288027	SAMN04315101	1222224	54.54	1319	Rifle well FP-101 under low O2 conditions; 0.1 micron filter; full assembly	ND	presence	13
GCA_001819075.1	Candidatus Parcubacteria	27774985	PRJNA288027	SAMN04316096	876182	50.01	1019	Rifle well FP-101 under low O2 conditions; 0.2 micron filter; full assembly	ND	presence	11
GCA_001819095.1	Candidatus Parcubacteria	27774985	PRJNA288027	SAMN04315964	1366402	54.19	1519	Rifle well FP-101 under low O2 conditions; 0.2 micron filter; full assembly	ND	presence	10
GCA_001819115.1	Candidatus Parcubacteria	27774985	PRJNA288027	SAMN04315799	557033	50.26	698	Rifle well FP-101 under low O2 conditions; 1.2 micron filter; full assembly	ND	presence	6
GCA_001819135.1	Candidatus Parcubacteria	27774985	PRJNA288027	SAMN04314615	755293	45.61	936	Rifle well CD01 at 16ft depth; 1.2 micron filter at time point C	ND	presence	10
GCA_001819145.1	Candidatus Parcubacteria	27774985	PRJNA288027	SAMN04314099	376759	35.39	438	Rifle background sediment; well D04 at 13ft depth	ND	presence	5
GCA_001819175.1	Candidatus Parcubacteria	27774985	PRJNA288027	SAMN04313693	542599	35.61	609	Rifle background sediment; well D04 at 13ft depth	ND	presence	6
GCA_001819195.1	Candidatus Parcubacteria	27774985	PRJNA288027	SAMN04314089	444155	36.3	559	Rifle background sediment; well D04 at 13ft depth	ND	presence	2
GCA_001819215.1	Candidatus Parcubacteria	27774985	PRJNA288027	SAMN04314779	667615	38.35	786	Rifle well FP-101 under high O2 conditions; 0.1 micron filter; full assembly	ND	presence	5
GCA_001819235.1	Candidatus Parcubacteria	27774985	PRJNA288027	SAMN04314807	511328	42.3	607	Rifle well FP-101 under high O2 conditions; 0.1 micron filter; full assembly	ND	presence	5
GCA_001819255.1	Candidatus Parcubacteria	27774985	PRJNA288027	SAMN04313776	585621	37.97	693	Rifle well FP-101 under high O2 conditions; 0.2 micron filter; 10% subassembly	ND	presence	8
GCA_001819265.1	Candidatus Parcubacteria	27774985	PRJNA288027	SAMN04315401	640654	38.11	761	Rifle well FP-101 under high O2 conditions; 0.2 micron filter; full assembly	ND	presence	7
GCA_001819295.1	Candidatus Parcubacteria	27774985	PRJNA288027	SAMN04315499	524341	42.76	643	Rifle well FP-101 under high O2 conditions; 0.2 micron filter; full assembly	ND	presence	7
GCA_001819315.1	Candidatus Parcubacteria	27774985	PRJNA288027	SAMN04315571	635481	38.22	725	Rifle well FP-101 under high O2 conditions; 1.2 micron filter; full assembly	ND	presence	4
GCA_001819335.1	Candidatus Parcubacteria	27774985	PRJNA288027	SAMN04315049	552629	43.24	642	Rifle well FP-101 under low O2 conditions; 0.1 micron filter; full assembly	ND	presence	7
GCA_001819345.1	Candidatus Parcubacteria	27774985	PRJNA288027	SAMN04313792	629099	38.07	745	Rifle well FP-101 under low O2 conditions; 0.2 micron filter; 10% subassembly	ND	presence	7
GCA_001819375.1	Candidatus Parcubacteria	27774985	PRJNA288027	SAMN04315783	605409	38.37	722	Rifle well FP-101 under low O2 conditions; 1.2 micron filter; full assembly	ND	presence	5
GCA_001819395.1	Candidatus Parcubacteria	27774985	PRJNA288027	SAMN04315084	808436	45.3	927	Rifle well FP-101 under low O2 conditions; 0.1 micron filter; full assembly	ND	presence	9
GCA_001819415.1	Candidatus Parcubacteria	27774985	PRJNA288027	SAMN04316088	827704	45.2	906	Rifle well FP-101 under low O2 conditions; 0.2 micron filter; full assembly	ND	presence	10
GCA_001819435.1	Candidatus Parcubacteria	27774985	PRJNA288027	SAMN04313690	690498	36.97	784	Rifle background sediment; well D04 at 13ft depth	ND	presence	5
GCA_001819455.1	Candidatus Parcubacteria	27774985	PRJNA288027	SAMN04314988	686201	45.5	806	Rifle well FP-101 under high O2 conditions; 0.1 micron filter; full assembly	ND	presence	8
GCA_001819475.1	Candidatus Parcubacteria	27774985	PRJNA288027	SAMN04314295	673036	38.34	860	Rifle background sediment; well D04 at 13ft depth	ND	presence	3
GCA_001819495.1	Candidatus Parcubacteria	27774985	PRJNA288027	SAMN04314019	761679	41.32	837	Rifle background sediment; well D04 at 13ft depth	ND	presence	8
GCA_001819505.1	Candidatus Parcubacteria	27774985	PRJNA288027	SAMN04313681	576061	36.19	745	Rifle background sediment; well D04 at 19ft depth	ND	presence	4
GCA_001819535.1	Candidatus Parcubacteria	27774985	PRJNA288027	SAMN04314968	565585	38.95	614	Rifle well FP-101 under high O2 conditions; 0.1 micron filter; full assembly	ND	presence	5
GCA_001819555.1	Candidatus Parcubacteria	27774985	PRJNA288027	SAMN04314799	712090	39.62	780	Rifle well FP-101 under high O2 conditions; 0.1 micron filter; full assembly	ND	presence	4
GCA_001819575.1	Candidatus Parcubacteria	27774985	PRJNA288027	SAMN04315491	418652	38.57	502	Rifle well FP-101 under high O2 conditions; 0.2 micron filter; full assembly	ND	presence	6
GCA_001819585.1	Candidatus Parcubacteria	27774985	PRJNA288027	SAMN04315673	711422	39.45	814	Rifle well FP-101 under high O2 conditions; 1.2 micron filter; full assembly	ND	presence	4
GCA_001819605.1	Candidatus Parcubacteria	27774985	PRJNA288027	SAMN04315247	702366	38.34	760	Rifle well FP-101 under low O2 conditions; 0.1 micron filter; full assembly	ND	presence	8
GCA_001819635.1	Candidatus Parcubacteria	27774985	PRJNA288027	SAMN04315257	740603	42.89	883	Rifle well FP-101 under low O2 conditions; 0.1 micron filter; full assembly	ND	presence	7
GCA_001819655.1	Candidatus Parcubacteria	27774985	PRJNA288027	SAMN04316008	687301	38.52	718	Rifle well FP-101 under low O2 conditions; 0.2 micron filter; full assembly	ND	presence	5
GCA_001819665.1	Candidatus Parcubacteria	27774985	PRJNA288027	SAMN04316076	738770	39.56	816	Rifle well FP-101 under low O2 conditions; 0.2 micron filter; full assembly	ND	presence	5
GCA_001819695.1	Candidatus Parcubacteria	27774985	PRJNA288027	SAMN04313762	968492	44.26	1084	Rifle well FP-101 under high O2 conditions 0.1 micron filter; 10% subassembly	ND	presence	11
GCA_001819715.1	Candidatus Parcubacteria	27774985	PRJNA288027	SAMN04314871	876838	44.12	967	Rifle well FP-101 under high O2 conditions; 0.1 micron filter; full assembly	ND	presence	8
[truncated: 2,064 more rows]
