# Supplementary material for: Small and Equipped: the Rich Repertoire of Antibiotic Resistance Genes in Candidate Phyla Radiation Genomes
Source: mSystems. 2021 Dec 7;6(6):e00898-21. doi: 10.1128/mSystems.00898-21 (PMC8651080; doi:10.1128/mSystems.00898-21)
Supplement: TABLE S2 [file msystems.00898-21-st002.xlsx]

## Sheet: Table S2
TABLE S2 Metadata table containing the CPR genomes analysed and their AR like gene contents.
Query from CPR	Resistance gene	Genome	Phylum	gene	new category	Mechanism	Sim	van/tet	Evalue	Cov
fig|6666666.644323.peg.439	WP_018893623	GCA_003242865.1_ASM324286v1	Candidatus Absconditabacteria	aac	aminoglycosides	Inactivating enzymes	29.9		1.12007e-05	62.6
fig|6666666.644323.peg.679	KFD15114	GCA_003242865.1_ASM324286v1	Candidatus Absconditabacteria	aac	aminoglycosides	Inactivating enzymes	26.32		7.10296e-05	48.1
fig|6666666.646637.peg.252	ESP99889	GCA_003260355.1_ASM326035v1	Candidatus Absconditabacteria	aac	aminoglycosides	Inactivating enzymes	36.15		1.49421e-12	81.2
fig|6666666.652566.peg.393	AHN92771	GCA_013333605.1_ASM1333360v1	Candidatus Absconditabacteria	aac	aminoglycosides	Inactivating enzymes	23.44		0.000105581	67
fig|6666666.652566.peg.553	ADQ43423	GCA_013333605.1_ASM1333360v1	Candidatus Absconditabacteria	aac	aminoglycosides	Inactivating enzymes	31.25		2.81692e-05	60
fig|6666666.652575.peg.1286	CCP45207	GCA_013333915.1_ASM1333391v1	Candidatus Absconditabacteria	aac	aminoglycosides	Inactivating enzymes	32.61		1.21627e-25	87.3
fig|6666666.652575.peg.2425	WP_049440615	GCA_013333915.1_ASM1333391v1	Candidatus Absconditabacteria	aac	aminoglycosides	Inactivating enzymes	31.82		0.000662947	53.3
fig|6666666.652575.peg.2702	WP_037790839	GCA_013333915.1_ASM1333391v1	Candidatus Absconditabacteria	aac	aminoglycosides	Inactivating enzymes	25.71		0.000122127	45.5
fig|6666666.652575.peg.3047	AAF03531	GCA_013333915.1_ASM1333391v1	Candidatus Absconditabacteria	aac	aminoglycosides	Inactivating enzymes	27.45		0.000114748	60.4
fig|6666666.652575.peg.584	KIQ65506	GCA_013333915.1_ASM1333391v1	Candidatus Absconditabacteria	aac	aminoglycosides	Inactivating enzymes	40.82		6.92494e-06	58.7
fig|6666666.646645.peg.53	ENW94573	GCA_000993135.1_ASM99313v1	Candidatus Berkelbacteria	aac	aminoglycosides	Inactivating enzymes	30.69		1.02251e-09	62.3
fig|6666666.646648.peg.569	WP_000354865	GCA_001029735.1_ASM102973v1	Candidatus Berkelbacteria	aac	aminoglycosides	Inactivating enzymes	30.59		1.02177e-07	53.5
fig|6666666.646648.peg.701	KIX79344	GCA_001029735.1_ASM102973v1	Candidatus Berkelbacteria	aac	aminoglycosides	Inactivating enzymes	32.93		8.16395e-07	45.6
fig|6666666.646649.peg.404	AAG15269	GCA_001774375.1_ASM177437v1	Candidatus Berkelbacteria	aac	aminoglycosides	Inactivating enzymes	28		0.00015871	55.9
fig|6666666.646649.peg.499	AGH30448	GCA_001774375.1_ASM177437v1	Candidatus Berkelbacteria	aac	aminoglycosides	Inactivating enzymes	37.88		0.000485193	46.2
fig|6666666.646650.peg.125	CQD12588	GCA_001774395.1_ASM177439v1	Candidatus Berkelbacteria	aac	aminoglycosides	Inactivating enzymes	32.71		1.45843e-07	64.8
fig|6666666.646650.peg.510	ABF52347	GCA_001774395.1_ASM177439v1	Candidatus Berkelbacteria	aac	aminoglycosides	Inactivating enzymes	29.09		0.000317426	67.5
fig|6666666.646652.peg.141	CQD12588	GCA_001776125.1_ASM177612v1	Candidatus Berkelbacteria	aac	aminoglycosides	Inactivating enzymes	32.71		1.45843e-07	64.8
fig|6666666.646654.peg.40	ENZ04101	GCA_001776145.1_ASM177614v1	Candidatus Berkelbacteria	aac	aminoglycosides	Inactivating enzymes	27.27		5.3423e-10	87.7
fig|6666666.646656.peg.101	ABF52347	GCA_001776175.1_ASM177617v1	Candidatus Berkelbacteria	aac	aminoglycosides	Inactivating enzymes	29.09		0.000317426	67.5
fig|6666666.646656.peg.709	CQD12588	GCA_001776175.1_ASM177617v1	Candidatus Berkelbacteria	aac	aminoglycosides	Inactivating enzymes	32.71		1.45843e-07	64.8
fig|6666666.646660.peg.263	AAD46626	GCA_001872015.1_ASM187201v1	Candidatus Berkelbacteria	aac	aminoglycosides	Inactivating enzymes	28.36		1.19623e-05	82.2
fig|6666666.646662.peg.437	BAQ22025	GCA_001872655.1_ASM187265v1	Candidatus Berkelbacteria	aac	aminoglycosides	Inactivating enzymes	24.55		1.30436e-06	74.3
fig|6666666.646672.peg.108	APB03223	GCA_002773915.1_ASM277391v1	Candidatus Berkelbacteria	aac	aminoglycosides	Inactivating enzymes	25.16		8.10745e-09	88.3
fig|6666666.646676.peg.577	KKZ18771	GCA_002773985.1_ASM277398v1	Candidatus Berkelbacteria	aac	aminoglycosides	Inactivating enzymes	23.93		1.19727e-09	75
fig|6666666.646682.peg.285	WP_051139090	GCA_002780235.1_ASM278023v1	Candidatus Berkelbacteria	aac	aminoglycosides	Inactivating enzymes	24.55		8.18938e-07	74.3
fig|6666666.646710.peg.273	WP_000354865	GCA_003509005.1_ASM350900v1	Candidatus Berkelbacteria	aac	aminoglycosides	Inactivating enzymes	30.59		1.02177e-07	53.5
fig|6666666.646710.peg.755	KIX79344	GCA_003509005.1_ASM350900v1	Candidatus Berkelbacteria	aac	aminoglycosides	Inactivating enzymes	32.93		8.16395e-07	45.6
fig|6666666.646710.peg.928	WP_117065919	GCA_003509005.1_ASM350900v1	Candidatus Berkelbacteria	aac	aminoglycosides	Inactivating enzymes	26		0.000561711	65.4
fig|6666666.646720.peg.316	AHN60086	GCA_007376565.1_ASM737656v1	Candidatus Berkelbacteria	aac	aminoglycosides	Inactivating enzymes	25.85		4.59053e-05	78.2
fig|6666666.646722.peg.110	KIX79344	GCA_007376605.1_ASM737660v1	Candidatus Berkelbacteria	aac	aminoglycosides	Inactivating enzymes	24.11		3.33412e-05	65.9
fig|6666666.646724.peg.279	AAK63041	GCA_009885355.1_ASM988535v1	Candidatus Berkelbacteria	aac	aminoglycosides	Inactivating enzymes	30.22		1.01365e-11	79.4
fig|6666666.646728.peg.399	WP_051139090	GCA_009992965.1_ASM999296v1	Candidatus Berkelbacteria	aac	aminoglycosides	Inactivating enzymes	24.55		8.18938e-07	74.3
fig|6666666.652455.peg.423	AAD03493	GCA_011333785.1_ASM1133378v1	Candidatus Berkelbacteria	aac	aminoglycosides	Inactivating enzymes	30.3		0.000114635	42.6
fig|6666666.652463.peg.391	ABF53478	GCA_011358285.1_ASM1135828v1	Candidatus Berkelbacteria	aac	aminoglycosides	Inactivating enzymes	29.8		2.96191e-06	64.1
fig|6666666.646738.peg.85	ACA23032	GCA_000994825.1_ASM99482v1	Candidate division WWE3 (Katanobacteria)	aac	aminoglycosides	Inactivating enzymes	33.33		8.65626e-05	55.7
fig|6666666.646740.peg.201	BAD12078	GCA_000995235.1_ASM99523v1	Candidate division WWE3 (Katanobacteria)	aac	aminoglycosides	Inactivating enzymes	34.95		5.69289e-06	66.5
fig|6666666.646744.peg.776	ACA23032	GCA_000996615.1_ASM99661v1	Candidate division WWE3 (Katanobacteria)	aac	aminoglycosides	Inactivating enzymes	33.33		8.65626e-05	55.7
fig|6666666.646744.peg.777	CQD12588	GCA_000996615.1_ASM99661v1	Candidate division WWE3 (Katanobacteria)	aac	aminoglycosides	Inactivating enzymes	30.61		0.000780593	47.1
fig|6666666.646746.peg.435	CQD12588	GCA_000996895.1_ASM99689v1	Candidate division WWE3 (Katanobacteria)	aac	aminoglycosides	Inactivating enzymes	30.61		0.000780593	47.1
fig|6666666.646748.peg.48	WP_064765190	GCA_000997025.1_ASM99702v1	Candidate division WWE3 (Katanobacteria)	aac	aminoglycosides	Inactivating enzymes	29.37		0.000478662	75.4
fig|6666666.646750.peg.462	CQD12588	GCA_000997145.1_ASM99714v1	Candidate division WWE3 (Katanobacteria)	aac	aminoglycosides	Inactivating enzymes	30.61		0.000780593	47.1
fig|6666666.646750.peg.463	ACA23032	GCA_000997145.1_ASM99714v1	Candidate division WWE3 (Katanobacteria)	aac	aminoglycosides	Inactivating enzymes	33.33		8.65626e-05	55.7
fig|6666666.646752.peg.491	CQD12588	GCA_000997235.1_ASM99723v1	Candidate division WWE3 (Katanobacteria)	aac	aminoglycosides	Inactivating enzymes	30.61		0.000780593	47.1
fig|6666666.646752.peg.492	ACA23032	GCA_000997235.1_ASM99723v1	Candidate division WWE3 (Katanobacteria)	aac	aminoglycosides	Inactivating enzymes	33.33		8.65626e-05	55.7
fig|6666666.646759.peg.706	CQD12588	GCA_000997545.1_ASM99754v1	Candidate division WWE3 (Katanobacteria)	aac	aminoglycosides	Inactivating enzymes	30.61		0.000780593	47.1
fig|6666666.646759.peg.707	ACA23032	GCA_000997545.1_ASM99754v1	Candidate division WWE3 (Katanobacteria)	aac	aminoglycosides	Inactivating enzymes	33.33		8.65626e-05	55.7
fig|6666666.646763.peg.727	CQD12588	GCA_000997615.1_ASM99761v1	Candidate division WWE3 (Katanobacteria)	aac	aminoglycosides	Inactivating enzymes	30.61		0.000780593	47.1
fig|6666666.646763.peg.728	ACA23032	GCA_000997615.1_ASM99761v1	Candidate division WWE3 (Katanobacteria)	aac	aminoglycosides	Inactivating enzymes	33.33		8.65626e-05	55.7
fig|6666666.646765.peg.94	RBM71843	GCA_000997745.1_ASM99774v1	Candidate division WWE3 (Katanobacteria)	aac	aminoglycosides	Inactivating enzymes	29.37		0.000497338	75.4
fig|6666666.646767.peg.557	CQD12588	GCA_000997795.1_ASM99779v1	Candidate division WWE3 (Katanobacteria)	aac	aminoglycosides	Inactivating enzymes	30.61		0.000780593	47.1
fig|6666666.646767.peg.658	WP_117044474	GCA_000997795.1_ASM99779v1	Candidate division WWE3 (Katanobacteria)	aac	aminoglycosides	Inactivating enzymes	31.58		5.59549e-05	77.2
fig|6666666.646769.peg.166	CQD12588	GCA_000997865.1_ASM99786v1	Candidate division WWE3 (Katanobacteria)	aac	aminoglycosides	Inactivating enzymes	30.61		0.000780593	47.1
fig|6666666.646769.peg.167	ACA23032	GCA_000997865.1_ASM99786v1	Candidate division WWE3 (Katanobacteria)	aac	aminoglycosides	Inactivating enzymes	33.33		8.65626e-05	55.7
fig|6666666.646779.peg.238	BAD12078	GCA_000998145.1_ASM99814v1	Candidate division WWE3 (Katanobacteria)	aac	aminoglycosides	Inactivating enzymes	34.95		5.69289e-06	66.5
fig|6666666.646783.peg.366	CQD12588	GCA_000998555.1_ASM99855v1	Candidate division WWE3 (Katanobacteria)	aac	aminoglycosides	Inactivating enzymes	30.61		0.000780593	47.1
fig|6666666.646783.peg.367	ACA23032	GCA_000998555.1_ASM99855v1	Candidate division WWE3 (Katanobacteria)	aac	aminoglycosides	Inactivating enzymes	33.33		8.65626e-05	55.7
fig|6666666.646785.peg.6	AFR33815	GCA_000998705.1_ASM99870v1	Candidate division WWE3 (Katanobacteria)	aac	aminoglycosides	Inactivating enzymes	21.69		0.000184166	53.5
fig|6666666.646789.peg.191	BAD12078	GCA_000999305.1_ASM99930v1	Candidate division WWE3 (Katanobacteria)	aac	aminoglycosides	Inactivating enzymes	34.95		5.69289e-06	66.5
fig|6666666.646792.peg.231	BAD12078	GCA_000999385.1_ASM99938v1	Candidate division WWE3 (Katanobacteria)	aac	aminoglycosides	Inactivating enzymes	34.95		5.69289e-06	66.5
fig|6666666.646794.peg.39	AFR33815	GCA_000999405.1_ASM99940v1	Candidate division WWE3 (Katanobacteria)	aac	aminoglycosides	Inactivating enzymes	21.69		0.000184166	53.5
fig|6666666.646796.peg.446	BAD12078	GCA_000999505.1_ASM99950v1	Candidate division WWE3 (Katanobacteria)	aac	aminoglycosides	Inactivating enzymes	34.95		5.69289e-06	66.5
fig|6666666.646800.peg.7	AFR33815	GCA_000999585.1_ASM99958v1	Candidate division WWE3 (Katanobacteria)	aac	aminoglycosides	Inactivating enzymes	21.69		0.000184166	53.5
fig|6666666.646804.peg.322	BAD12078	GCA_001000705.1_ASM100070v1	Candidate division WWE3 (Katanobacteria)	aac	aminoglycosides	Inactivating enzymes	34.95		5.69289e-06	66.5
fig|6666666.646820.peg.659	AZK52946	GCA_001772535.1_ASM177253v1	Candidate division WWE3 (Katanobacteria)	aac	aminoglycosides	Inactivating enzymes	30.69		4.32174e-05	64.7
fig|6666666.646830.peg.362	AAD03495	GCA_001772625.1_ASM177262v1	Candidate division WWE3 (Katanobacteria)	aac	aminoglycosides	Inactivating enzymes	24.27		0.000145375	65.6
fig|6666666.646833.peg.341	WP_026328431	GCA_001772665.1_ASM177266v1	Candidate division WWE3 (Katanobacteria)	aac	aminoglycosides	Inactivating enzymes	29.05		0.000643528	42.2
fig|6666666.646840.peg.374	CQD12588	GCA_001772715.1_ASM177271v1	Candidate division WWE3 (Katanobacteria)	aac	aminoglycosides	Inactivating enzymes	34.34		1.58969e-07	70.7
fig|6666666.646850.peg.773	ABV25531	GCA_001772815.1_ASM177281v1	Candidate division WWE3 (Katanobacteria)	aac	aminoglycosides	Inactivating enzymes	27.36		7.91479e-07	67.5
fig|6666666.646854.peg.442	AYD68572	GCA_001772865.1_ASM177286v1	Candidate division WWE3 (Katanobacteria)	aac	aminoglycosides	Inactivating enzymes	27.36		7.32917e-07	67.5
fig|6666666.646856.peg.906	AYD68572	GCA_001772885.1_ASM177288v1	Candidate division WWE3 (Katanobacteria)	aac	aminoglycosides	Inactivating enzymes	27.36		7.32917e-07	67.5
fig|6666666.646858.peg.82	EYT95687	GCA_001772895.1_ASM177289v1	Candidate division WWE3 (Katanobacteria)	aac	aminoglycosides	Inactivating enzymes	27.05		0.000285501	43.1
fig|6666666.646860.peg.175	ABV25531	GCA_001772935.1_ASM177293v1	Candidate division WWE3 (Katanobacteria)	aac	aminoglycosides	Inactivating enzymes	27.36		7.91479e-07	67.5
fig|6666666.646870.peg.458	ACA23032	GCA_001773035.1_ASM177303v1	Candidate division WWE3 (Katanobacteria)	aac	aminoglycosides	Inactivating enzymes	33.33		8.65626e-05	55.7
fig|6666666.646872.peg.65	ABF52347	GCA_001773055.1_ASM177305v1	Candidate division WWE3 (Katanobacteria)	aac	aminoglycosides	Inactivating enzymes	38.75		0.000883793	55.9
fig|6666666.646876.peg.517	WP_064765190	GCA_001773095.1_ASM177309v1	Candidate division WWE3 (Katanobacteria)	aac	aminoglycosides	Inactivating enzymes	31.18		0.000129749	55.7
fig|6666666.646876.peg.518	CQD12588	GCA_001773095.1_ASM177309v1	Candidate division WWE3 (Katanobacteria)	aac	aminoglycosides	Inactivating enzymes	30.61		0.000780593	47.1
fig|6666666.646878.peg.644	AFR33815	GCA_001773115.1_ASM177311v1	Candidate division WWE3 (Katanobacteria)	aac	aminoglycosides	Inactivating enzymes	21.69		0.000184166	53.5
fig|6666666.646882.peg.802	ABF52347	GCA_001773145.1_ASM177314v1	Candidate division WWE3 (Katanobacteria)	aac	aminoglycosides	Inactivating enzymes	38.75		0.000883793	55.9
fig|6666666.646890.peg.171	ABF52347	GCA_001773225.1_ASM177322v1	Candidate division WWE3 (Katanobacteria)	aac	aminoglycosides	Inactivating enzymes	38.75		0.000883793	55.9
fig|6666666.646895.peg.631	CQD12588	GCA_001773275.1_ASM177327v1	Candidate division WWE3 (Katanobacteria)	aac	aminoglycosides	Inactivating enzymes	30.61		0.000780593	47.1
fig|6666666.646901.peg.477	WP_064765190	GCA_001773315.1_ASM177331v1	Candidate division WWE3 (Katanobacteria)	aac	aminoglycosides	Inactivating enzymes	31.18		0.000129749	55.7
fig|6666666.646901.peg.478	CQD12588	GCA_001773315.1_ASM177331v1	Candidate division WWE3 (Katanobacteria)	aac	aminoglycosides	Inactivating enzymes	30.61		0.000780593	47.1
fig|6666666.646905.peg.665	RBM71843	GCA_001773385.1_ASM177338v1	Candidate division WWE3 (Katanobacteria)	aac	aminoglycosides	Inactivating enzymes	29.37		0.000497338	75.4
fig|6666666.646911.peg.319	WP_000354865	GCA_002305205.1_ASM230520v1	Candidate division WWE3 (Katanobacteria)	aac	aminoglycosides	Inactivating enzymes	29.7		0.000249992	65.2
fig|6666666.646932.peg.293	AAX16006	GCA_002774775.1_ASM277477v1	Candidate division WWE3 (Katanobacteria)	aac	aminoglycosides	Inactivating enzymes	26.32		8.28119e-06	42.4
fig|6666666.646936.peg.737	AAA21889	GCA_002780085.1_ASM278008v1	Candidate division WWE3 (Katanobacteria)	aac	aminoglycosides	Inactivating enzymes	27.27		9.58804e-05	65.8
fig|6666666.646946.peg.844	AAD03496	GCA_002791395.1_ASM279139v1	Candidate division WWE3 (Katanobacteria)	aac	aminoglycosides	Inactivating enzymes	28.72		1.78481e-06	61
fig|6666666.646957.peg.521	AUV57982	GCA_002791955.1_ASM279195v1	Candidate division WWE3 (Katanobacteria)	aac	aminoglycosides	Inactivating enzymes	24.39		4.32536e-05	62.5
fig|6666666.646965.peg.412	ACA23032	GCA_003449415.1_ASM344941v1	Candidate division WWE3 (Katanobacteria)	aac	aminoglycosides	Inactivating enzymes	33.33		8.65626e-05	55.7
fig|6666666.646965.peg.413	CQD12588	GCA_003449415.1_ASM344941v1	Candidate division WWE3 (Katanobacteria)	aac	aminoglycosides	Inactivating enzymes	30.61		0.000780593	47.1
fig|6666666.646973.peg.247	ACA23032	GCA_003508415.1_ASM350841v1	Candidate division WWE3 (Katanobacteria)	aac	aminoglycosides	Inactivating enzymes	33.33		8.65626e-05	55.7
fig|6666666.646973.peg.248	CQD12588	GCA_003508415.1_ASM350841v1	Candidate division WWE3 (Katanobacteria)	aac	aminoglycosides	Inactivating enzymes	30.61		0.000780593	47.1
fig|6666666.646975.peg.87	CBI71176	GCA_003510575.1_ASM351057v1	Candidate division WWE3 (Katanobacteria)	aac	aminoglycosides	Inactivating enzymes	31.25		3.37705e-05	51.6
fig|6666666.646980.peg.399	BAD12078	GCA_003516475.1_ASM351647v1	Candidate division WWE3 (Katanobacteria)	aac	aminoglycosides	Inactivating enzymes	34.95		5.69289e-06	66.5
fig|6666666.646986.peg.841	CBI71176	GCA_003527525.1_ASM352752v1	Candidate division WWE3 (Katanobacteria)	aac	aminoglycosides	Inactivating enzymes	31.25		3.37705e-05	51.6
fig|6666666.652467.peg.578	CQD12588	GCA_011362625.1_ASM1136262v1	Candidate division WWE3 (Katanobacteria)	aac	aminoglycosides	Inactivating enzymes	31.43		2.64099e-07	66.9
fig|6666666.646997.peg.221	WP_085334908	GCA_000989505.1_ASM98950v1	Candidatus Dojkabacteria	aac	aminoglycosides	Inactivating enzymes	25.27		5.16838e-08	59.5
fig|6666666.647026.peg.407	BAO21229	GCA_000993565.1_ASM99356v1	Candidatus Dojkabacteria	aac	aminoglycosides	Inactivating enzymes	28.57		1.50024e-06	73.2
fig|6666666.647028.peg.187	CBI71176	GCA_001509035.1_ASM150903v1	Candidatus Dojkabacteria	aac	aminoglycosides	Inactivating enzymes	30.93		5.94849e-07	86.6
fig|6666666.647035.peg.860	ABF52347	GCA_001567355.1_ASM156735v1	Candidatus Dojkabacteria	aac	aminoglycosides	Inactivating enzymes	32.35		4.2693e-10	66.2
fig|6666666.647074.peg.284	ENW19086	GCA_002784725.1_ASM278472v1	Candidatus Dojkabacteria	aac	aminoglycosides	Inactivating enzymes	34.02		8.42276e-07	67.8
fig|6666666.647076.peg.523	ENW19086	GCA_002790075.1_ASM279007v1	Candidatus Dojkabacteria	aac	aminoglycosides	Inactivating enzymes	34.02		8.42276e-07	67.8
fig|6666666.647078.peg.14	ENW19086	GCA_002793355.1_ASM279335v1	Candidatus Dojkabacteria	aac	aminoglycosides	Inactivating enzymes	34.02		2.97597e-07	67.8
fig|6666666.647082.peg.946	WP_026328431	GCA_003554185.1_ASM355418v1	Candidatus Dojkabacteria	aac	aminoglycosides	Inactivating enzymes	26.32		1.48411e-07	61
fig|6666666.652490.peg.561	WP_002779679	GCA_011620305.1_ASM1162030v1	Candidatus Dojkabacteria	aac	aminoglycosides	Inactivating enzymes	24.86		0.00064149	67.5
fig|6666666.652490.peg.63	ABL71428	GCA_011620305.1_ASM1162030v1	Candidatus Dojkabacteria	aac	aminoglycosides	Inactivating enzymes	29.93		8.67184e-07	84
fig|6666666.652516.peg.193	WP_002779679	GCA_012842045.1_ASM1284204v1	Candidatus Dojkabacteria	aac	aminoglycosides	Inactivating enzymes	27.57		2.15203e-10	71.1
fig|6666666.652516.peg.416	WP_000354853	GCA_012842045.1_ASM1284204v1	Candidatus Dojkabacteria	aac	aminoglycosides	Inactivating enzymes	21.21		8.32095e-06	83
fig|6666666.647092.peg.230	WP_051139090	GCA_001777515.1_ASM177751v1	Candidatus Doudnabacteria	aac	aminoglycosides	Inactivating enzymes	24.31		8.70702e-11	81.4
fig|6666666.647092.peg.436	WP_049440615	GCA_001777515.1_ASM177751v1	Candidatus Doudnabacteria	aac	aminoglycosides	Inactivating enzymes	31.31		2.04179e-10	88.4
fig|6666666.647098.peg.611	AAX38178	GCA_001777575.1_ASM177757v1	Candidatus Doudnabacteria	aac	aminoglycosides	Inactivating enzymes	30.77		7.86739e-35	87
fig|6666666.647100.peg.360	WP_051139090	GCA_001777585.1_ASM177758v1	Candidatus Doudnabacteria	aac	aminoglycosides	Inactivating enzymes	25.77		2.2229e-09	94.8
fig|6666666.647100.peg.704	CBI71176	GCA_001777585.1_ASM177758v1	Candidatus Doudnabacteria	aac	aminoglycosides	Inactivating enzymes	60.84		2.63446e-52	95.3
fig|6666666.647102.peg.969	WP_049440615	GCA_001777615.1_ASM177761v1	Candidatus Doudnabacteria	aac	aminoglycosides	Inactivating enzymes	31.31		2.04179e-10	88.4
fig|6666666.647110.peg.443	WP_051139090	GCA_001777695.1_ASM177769v1	Candidatus Doudnabacteria	aac	aminoglycosides	Inactivating enzymes	24.31		8.70702e-11	81.4
fig|6666666.647114.peg.734	WP_051139090	GCA_001777735.1_ASM177773v1	Candidatus Doudnabacteria	aac	aminoglycosides	Inactivating enzymes	24.31		8.70702e-11	81.4
fig|6666666.647114.peg.907	AIL09067	GCA_001777735.1_ASM177773v1	Candidatus Doudnabacteria	aac	aminoglycosides	Inactivating enzymes	30.3		1.24038e-09	88.4
fig|6666666.644344.peg.345	AAX38178	GCA_001777785.1_ASM177778v1	Candidatus Doudnabacteria	aac	aminoglycosides	Inactivating enzymes	26.67		1.09549e-05	84
fig|6666666.644349.peg.125	AAX38178	GCA_001777815.1_ASM177781v1	Candidatus Doudnabacteria	aac	aminoglycosides	Inactivating enzymes	30.77		7.86739e-35	87
fig|6666666.644362.peg.464	WP_051139090	GCA_001777875.1_ASM177787v1	Candidatus Doudnabacteria	aac	aminoglycosides	Inactivating enzymes	24.31		8.70702e-11	81.4
fig|6666666.644362.peg.803	EMI48985	GCA_001777875.1_ASM177787v1	Candidatus Doudnabacteria	aac	aminoglycosides	Inactivating enzymes	28.26		3.566e-09	82.1
fig|6666666.644366.peg.475	EMF61681	GCA_001779845.1_ASM177984v1	Candidatus Doudnabacteria	aac	aminoglycosides	Inactivating enzymes	31.63		3.57444e-10	89.1
fig|6666666.644366.peg.747	WP_019655053	GCA_001779845.1_ASM177984v1	Candidatus Doudnabacteria	aac	aminoglycosides	Inactivating enzymes	29.46		0.00017734	87.8
fig|6666666.644378.peg.625	WP_049440615	GCA_001779925.1_ASM177992v1	Candidatus Doudnabacteria	aac	aminoglycosides	Inactivating enzymes	32.38		2.85354e-08	92.9
fig|6666666.644385.peg.607	EMF61681	GCA_001779975.1_ASM177997v1	Candidatus Doudnabacteria	aac	aminoglycosides	Inactivating enzymes	35.06		5.29753e-10	86.5
fig|6666666.644407.peg.927	EMI48985	GCA_001780065.1_ASM178006v1	Candidatus Doudnabacteria	aac	aminoglycosides	Inactivating enzymes	28.26		3.566e-09	82.1
fig|6666666.644415.peg.539	WP_051139090	GCA_001780115.1_ASM178011v1	Candidatus Doudnabacteria	aac	aminoglycosides	Inactivating enzymes	24.31		8.70702e-11	81.4
fig|6666666.644415.peg.896	WP_049440615	GCA_001780115.1_ASM178011v1	Candidatus Doudnabacteria	aac	aminoglycosides	Inactivating enzymes	31.31		2.04179e-10	88.4
fig|6666666.644423.peg.123	WP_051139090	GCA_002773685.1_ASM277368v1	Candidatus Doudnabacteria	aac	aminoglycosides	Inactivating enzymes	28.48		1.51576e-09	90.8
fig|6666666.644423.peg.561	WP_049440615	GCA_002773685.1_ASM277368v1	Candidatus Doudnabacteria	aac	aminoglycosides	Inactivating enzymes	28.57		2.9318e-08	94.6
fig|6666666.644432.peg.753	KWV61377	GCA_003151625.1_20120700_P3D	Candidatus Doudnabacteria	aac	aminoglycosides	Inactivating enzymes	29.94		1.03868e-18	94.4
fig|6666666.644436.peg.284	KFF87932	GCA_003232645.1_ASM323264v1	Candidatus Doudnabacteria	aac	aminoglycosides	Inactivating enzymes	31.34		9.06822e-08	61.5
fig|6666666.652465.peg.653	AAK63041	GCA_011358605.1_ASM1135860v1	Candidatus Doudnabacteria	aac	aminoglycosides	Inactivating enzymes	30.63		1.00227e-11	92
fig|6666666.644491.peg.1055	KHO40870	GCA_000989585.1_ASM98958v1	Candidatus Peregrinibacteria	aac	aminoglycosides	Inactivating enzymes	40.15		3.03929e-37	57.8
fig|6666666.644500.peg.387	ENZ04101	GCA_000992695.1_ASM99269v1	Candidatus Peregrinibacteria	aac	aminoglycosides	Inactivating enzymes	32.32		2.85446e-13	57.2
fig|6666666.644505.peg.803	ABJ90433	GCA_000992775.1_ASM99277v1	Candidatus Peregrinibacteria	aac	aminoglycosides	Inactivating enzymes	29.45		9.59028e-12	84.4
fig|6666666.644509.peg.1064	KWV61377	GCA_000993595.1_ASM99359v1	Candidatus Peregrinibacteria	aac	aminoglycosides	Inactivating enzymes	39.24		3.22356e-15	45.7
fig|6666666.644514.peg.904	WP_049440615	GCA_000993615.1_ASM99361v1	Candidatus Peregrinibacteria	aac	aminoglycosides	Inactivating enzymes	22.92		0.000123368	80
fig|6666666.644518.peg.337	WP_049440615	GCA_000995295.1_ASM99529v1	Candidatus Peregrinibacteria	aac	aminoglycosides	Inactivating enzymes	22.92		0.000123368	80
fig|6666666.644539.peg.736	CAI46940	GCA_001004735.1_ASM100473v1	Candidatus Peregrinibacteria	aac	aminoglycosides	Inactivating enzymes	25.19		7.19428e-05	82.3
fig|6666666.644554.peg.934	WP_000959805	GCA_001430755.1_ASM143075v1	Candidatus Peregrinibacteria	aac	aminoglycosides	Inactivating enzymes	32.3		6.13059e-18	91.5
fig|6666666.644554.peg.939	AAA25680	GCA_001430755.1_ASM143075v1	Candidatus Peregrinibacteria	aac	aminoglycosides	Inactivating enzymes	28.29		2.53562e-07	96.2
fig|6666666.644558.peg.934	WP_000959805	GCA_001430805.1_ASM143080v1	Candidatus Peregrinibacteria	aac	aminoglycosides	Inactivating enzymes	32.3		6.13059e-18	91.5
fig|6666666.644558.peg.939	AAA25680	GCA_001430805.1_ASM143080v1	Candidatus Peregrinibacteria	aac	aminoglycosides	Inactivating enzymes	28.29		2.53562e-07	96.2
fig|6666666.644562.peg.934	WP_000959805	GCA_001430845.1_ASM143084v1	Candidatus Peregrinibacteria	aac	aminoglycosides	Inactivating enzymes	32.3		6.13059e-18	91.5
fig|6666666.644562.peg.939	AAA25680	GCA_001430845.1_ASM143084v1	Candidatus Peregrinibacteria	aac	aminoglycosides	Inactivating enzymes	28.29		2.53562e-07	96.2
fig|6666666.644566.peg.929	WP_000959805	GCA_001430885.1_ASM143088v1	Candidatus Peregrinibacteria	aac	aminoglycosides	Inactivating enzymes	32.3		6.13059e-18	91.5
fig|6666666.644566.peg.934	AAA25680	GCA_001430885.1_ASM143088v1	Candidatus Peregrinibacteria	aac	aminoglycosides	Inactivating enzymes	28.29		2.53562e-07	96.2
fig|6666666.644570.peg.930	WP_000959805	GCA_001430905.1_ASM143090v1	Candidatus Peregrinibacteria	aac	aminoglycosides	Inactivating enzymes	32.3		6.13059e-18	91.5
fig|6666666.644570.peg.935	AAA25680	GCA_001430905.1_ASM143090v1	Candidatus Peregrinibacteria	aac	aminoglycosides	Inactivating enzymes	28.29		2.53562e-07	96.2
fig|6666666.644604.peg.666	APB03223	GCA_001787585.1_ASM178758v1	Candidatus Peregrinibacteria	aac	aminoglycosides	Inactivating enzymes	25		9.23728e-08	87.2
fig|6666666.644617.peg.77	WP_000959805	GCA_001787635.1_ASM178763v1	Candidatus Peregrinibacteria	aac	aminoglycosides	Inactivating enzymes	30.83		2.5594e-11	77.8
fig|6666666.644621.peg.975	AJC61747	GCA_001787675.1_ASM178767v1	Candidatus Peregrinibacteria	aac	aminoglycosides	Inactivating enzymes	37.63		7.53036e-09	52
fig|6666666.644626.peg.879	BAQ22025	GCA_001787695.1_ASM178769v1	Candidatus Peregrinibacteria	aac	aminoglycosides	Inactivating enzymes	30.83		1.43067e-11	77.8
fig|6666666.644630.peg.1029	AJC61747	GCA_001787705.1_ASM178770v1	Candidatus Peregrinibacteria	aac	aminoglycosides	Inactivating enzymes	37.63		7.45453e-09	52
fig|6666666.644644.peg.361	AAA25680	GCA_001787775.1_ASM178777v1	Candidatus Peregrinibacteria	aac	aminoglycosides	Inactivating enzymes	28.29		2.53562e-07	96.2
fig|6666666.644644.peg.366	WP_051139090	GCA_001787775.1_ASM178777v1	Candidatus Peregrinibacteria	aac	aminoglycosides	Inactivating enzymes	31.87		2.45366e-15	90.9
fig|6666666.644650.peg.1191	CAI46940	GCA_001787795.1_ASM178779v1	Candidatus Peregrinibacteria	aac	aminoglycosides	Inactivating enzymes	25.19		7.19428e-05	82.3
fig|6666666.644667.peg.1213	KFB54973	GCA_001788725.1_ASM178872v1	Candidatus Peregrinibacteria	aac	aminoglycosides	Inactivating enzymes	40.15		2.87965e-37	57.8
fig|6666666.644672.peg.247	KFB54973	GCA_001788755.1_ASM178875v1	Candidatus Peregrinibacteria	aac	aminoglycosides	Inactivating enzymes	40.15		2.87965e-37	57.8
fig|6666666.644682.peg.316	WP_031084431	GCA_001788795.1_ASM178879v1	Candidatus Peregrinibacteria	aac	aminoglycosides	Inactivating enzymes	28.46		5.55699e-05	45.9
fig|6666666.644682.peg.582	WP_055545096	GCA_001788795.1_ASM178879v1	Candidatus Peregrinibacteria	aac	aminoglycosides	Inactivating enzymes	29.86		1.04693e-05	82.3
fig|6666666.644686.peg.265	EST37714	GCA_001788805.1_ASM178880v1	Candidatus Peregrinibacteria	aac	aminoglycosides	Inactivating enzymes	26.61		3.77461e-05	85.8
fig|6666666.644686.peg.740	WP_031084431	GCA_001788805.1_ASM178880v1	Candidatus Peregrinibacteria	aac	aminoglycosides	Inactivating enzymes	28.46		5.55699e-05	45.9
fig|6666666.644690.peg.283	KHO40870	GCA_001788835.1_ASM178883v1	Candidatus Peregrinibacteria	aac	aminoglycosides	Inactivating enzymes	40.15		3.03929e-37	57.8
fig|6666666.644700.peg.792	EST37714	GCA_001788875.1_ASM178887v1	Candidatus Peregrinibacteria	aac	aminoglycosides	Inactivating enzymes	26.43		3.05371e-05	80
fig|6666666.644712.peg.743	AAD52985	GCA_001788925.1_ASM178892v1	Candidatus Peregrinibacteria	aac	aminoglycosides	Inactivating enzymes	31.43		7.02547e-06	53.6
fig|6666666.644712.peg.786	WP_046502149	GCA_001788925.1_ASM178892v1	Candidatus Peregrinibacteria	aac	aminoglycosides	Inactivating enzymes	34.65		2.39368e-07	70.9
fig|6666666.644712.peg.9	KVS21672	GCA_001788925.1_ASM178892v1	Candidatus Peregrinibacteria	aac	aminoglycosides	Inactivating enzymes	25.9		1.22628e-06	78.1
fig|6666666.644721.peg.346	BAQ22025	GCA_001788965.1_ASM178896v1	Candidatus Peregrinibacteria	aac	aminoglycosides	Inactivating enzymes	30.83		1.43067e-11	77.8
fig|6666666.644725.peg.513	WP_049440615	GCA_001788995.1_ASM178899v1	Candidatus Peregrinibacteria	aac	aminoglycosides	Inactivating enzymes	31.43		1.29979e-05	53.6
fig|6666666.644725.peg.567	KVS21672	GCA_001788995.1_ASM178899v1	Candidatus Peregrinibacteria	aac	aminoglycosides	Inactivating enzymes	25.9		1.22628e-06	78.1
fig|6666666.644742.peg.756	CAI46940	GCA_001789075.1_ASM178907v1	Candidatus Peregrinibacteria	aac	aminoglycosides	Inactivating enzymes	25.19		7.19428e-05	82.3
fig|6666666.644751.peg.314	WP_000959805	GCA_001789115.1_ASM178911v1	Candidatus Peregrinibacteria	aac	aminoglycosides	Inactivating enzymes	32.3		6.13059e-18	91.5
fig|6666666.644751.peg.320	AAA25680	GCA_001789115.1_ASM178911v1	Candidatus Peregrinibacteria	aac	aminoglycosides	Inactivating enzymes	28.29		2.53562e-07	96.2
fig|6666666.644755.peg.884	CAI46940	GCA_001789125.1_ASM178912v1	Candidatus Peregrinibacteria	aac	aminoglycosides	Inactivating enzymes	25.19		7.19428e-05	82.3
fig|6666666.644764.peg.575	CAI46940	GCA_001789165.1_ASM178916v1	Candidatus Peregrinibacteria	aac	aminoglycosides	Inactivating enzymes	25.19		7.19428e-05	82.3
fig|6666666.644776.peg.14	ATL63228	GCA_001873565.1_ASM187356v1	Candidatus Peregrinibacteria	aac	aminoglycosides	Inactivating enzymes	25.81		8.80727e-11	88.1
fig|6666666.644776.peg.678	CQD12588	GCA_001873565.1_ASM187356v1	Candidatus Peregrinibacteria	aac	aminoglycosides	Inactivating enzymes	28.57		2.23517e-07	55.3
fig|6666666.644782.peg.283	KIX79344	GCA_002305925.1_ASM230592v1	Candidatus Peregrinibacteria	aac	aminoglycosides	Inactivating enzymes	27.42		1.52314e-10	70.5
fig|6666666.644791.peg.1022	ACH43055	GCA_002327505.1_ASM232750v1	Candidatus Peregrinibacteria	aac	aminoglycosides	Inactivating enzymes	30.65		1.295e-06	82.7
fig|6666666.644791.peg.236	KHF78826	GCA_002327505.1_ASM232750v1	Candidatus Peregrinibacteria	aac	aminoglycosides	Inactivating enzymes	26.76		4.56423e-07	42.8
fig|6666666.644804.peg.570	ALO40181	GCA_002434705.1_ASM243470v1	Candidatus Peregrinibacteria	aac	aminoglycosides	Inactivating enzymes	34.07		7.39988e-11	86.5
fig|6666666.644808.peg.39	AFR33815	GCA_002436205.1_ASM243620v1	Candidatus Peregrinibacteria	aac	aminoglycosides	Inactivating enzymes	29.58		0.00012232	44.9
fig|6666666.644808.peg.478	ACH43055	GCA_002436205.1_ASM243620v1	Candidatus Peregrinibacteria	aac	aminoglycosides	Inactivating enzymes	30.65		1.295e-06	82.7
fig|6666666.644808.peg.512	KHF78826	GCA_002436205.1_ASM243620v1	Candidatus Peregrinibacteria	aac	aminoglycosides	Inactivating enzymes	26.76		4.56423e-07	42.8
fig|6666666.644821.peg.759	WP_000354853	GCA_002772535.1_ASM277253v1	Candidatus Peregrinibacteria	aac	aminoglycosides	Inactivating enzymes	31.33		0.000940649	57.2
fig|6666666.644834.peg.446	WP_049440615	GCA_002772745.1_ASM277274v1	Candidatus Peregrinibacteria	aac	aminoglycosides	Inactivating enzymes	29.41		2.08679e-05	62.6
fig|6666666.644834.peg.726	AHN92771	GCA_002772745.1_ASM277274v1	Candidatus Peregrinibacteria	aac	aminoglycosides	Inactivating enzymes	43.03		5.13687e-33	87.8
fig|6666666.644843.peg.268	KDF29949	GCA_002772785.1_ASM277278v1	Candidatus Peregrinibacteria	aac	aminoglycosides	Inactivating enzymes	38.46		4.69112e-06	55.8
fig|6666666.644852.peg.734	ATL63228	GCA_002773865.1_ASM277386v1	Candidatus Peregrinibacteria	aac	aminoglycosides	Inactivating enzymes	25.81		8.80727e-11	88.1
fig|6666666.644859.peg.10	ATL63228	GCA_002783025.1_ASM278302v1	Candidatus Peregrinibacteria	aac	aminoglycosides	Inactivating enzymes	25.81		8.80727e-11	88.1
fig|6666666.644859.peg.184	CQD12588	GCA_002783025.1_ASM278302v1	Candidatus Peregrinibacteria	aac	aminoglycosides	Inactivating enzymes	28.57		2.23517e-07	55.3
fig|6666666.644863.peg.841	BAD12078	GCA_002787035.1_ASM278703v1	Candidatus Peregrinibacteria	aac	aminoglycosides	Inactivating enzymes	28.57		9.77579e-06	60.1
fig|6666666.644881.peg.472	AGY30800	GCA_002789455.1_ASM278945v1	Candidatus Peregrinibacteria	aac	aminoglycosides	Inactivating enzymes	34.88		2.01802e-05	56.6
fig|6666666.644886.peg.1120	KDF29949	GCA_002790955.1_ASM279095v1	Candidatus Peregrinibacteria	aac	aminoglycosides	Inactivating enzymes	38.46		4.69112e-06	55.8
fig|6666666.644890.peg.1384	AAX38178	GCA_002792495.1_ASM279249v1	Candidatus Peregrinibacteria	aac	aminoglycosides	Inactivating enzymes	30.56		1.45834e-25	86.3
fig|6666666.644890.peg.5	WP_026328431	GCA_002792495.1_ASM279249v1	Candidatus Peregrinibacteria	aac	aminoglycosides	Inactivating enzymes	27.27		2.50043e-12	86
fig|6666666.644890.peg.551	BAQ22025	GCA_002792495.1_ASM279249v1	Candidatus Peregrinibacteria	aac	aminoglycosides	Inactivating enzymes	28.28		1.8225e-06	85.8
fig|6666666.644895.peg.543	ABN10340	GCA_002792505.1_ASM279250v1	Candidatus Peregrinibacteria	aac	aminoglycosides	Inactivating enzymes	32.26		0.000134634	44
fig|6666666.644895.peg.677	WP_049440615	GCA_002792505.1_ASM279250v1	Candidatus Peregrinibacteria	aac	aminoglycosides	Inactivating enzymes	26.32		3.40998e-05	75.5
fig|6666666.644903.peg.1243	AAX38178	GCA_002796025.1_ASM279602v1	Candidatus Peregrinibacteria	aac	aminoglycosides	Inactivating enzymes	33.49		2.62274e-24	76.3
fig|6666666.644907.peg.801	AAX16011	GCA_002796065.1_ASM279606v1	Candidatus Peregrinibacteria	aac	aminoglycosides	Inactivating enzymes	32.26		3.78013e-05	75.6
fig|6666666.644907.peg.88	WP_049440615	GCA_002796065.1_ASM279606v1	Candidatus Peregrinibacteria	aac	aminoglycosides	Inactivating enzymes	26.32		3.40998e-05	75.5
fig|6666666.644921.peg.10	AHN92771	GCA_003154375.1_20120700_E2X	Candidatus Peregrinibacteria	aac	aminoglycosides	Inactivating enzymes	29.17		8.79479e-08	72.7
fig|6666666.644921.peg.1085	WP_000354865	GCA_003154375.1_20120700_E2X	Candidatus Peregrinibacteria	aac	aminoglycosides	Inactivating enzymes	25		3.0361e-05	61.1
fig|6666666.644945.peg.904	ENZ04101	GCA_003488815.1_ASM348881v1	Candidatus Peregrinibacteria	aac	aminoglycosides	Inactivating enzymes	32.32		2.85446e-13	57.2
fig|6666666.644948.peg.974	WP_051449075	GCA_003500185.1_ASM350018v1	Candidatus Peregrinibacteria	aac	aminoglycosides	Inactivating enzymes	26.32		0.000476779	84.2
fig|6666666.644948.peg.980	WP_051139090	GCA_003500185.1_ASM350018v1	Candidatus Peregrinibacteria	aac	aminoglycosides	Inactivating enzymes	31.87		2.45366e-15	90.9
fig|6666666.644953.peg.1029	WP_000959805	GCA_003509365.1_ASM350936v1	Candidatus Peregrinibacteria	aac	aminoglycosides	Inactivating enzymes	32.3		6.13059e-18	91.5
fig|6666666.644953.peg.1034	AAA25680	GCA_003509365.1_ASM350936v1	Candidatus Peregrinibacteria	aac	aminoglycosides	Inactivating enzymes	28.29		2.53562e-07	96.2
fig|6666666.644956.peg.93	CAK55563	GCA_003521425.1_ASM352142v1	Candidatus Peregrinibacteria	aac	aminoglycosides	Inactivating enzymes	34.07		5.96689e-11	86.5
fig|6666666.644960.peg.507	WP_049440615	GCA_003541495.1_ASM354149v1	Candidatus Peregrinibacteria	aac	aminoglycosides	Inactivating enzymes	22.92		0.000123368	80
fig|6666666.644964.peg.821	CQD12588	GCA_003557025.1_ASM355702v1	Candidatus Peregrinibacteria	aac	aminoglycosides	Inactivating enzymes	25.19		6.27912e-07	84.9
fig|6666666.644968.peg.67	WP_002779679	GCA_003557185.1_ASM355718v1	Candidatus Peregrinibacteria	aac	aminoglycosides	Inactivating enzymes	23.68		1.47766e-05	50
fig|6666666.644980.peg.499	AJC61747	GCA_007375695.1_ASM737569v1	Candidatus Peregrinibacteria	aac	aminoglycosides	Inactivating enzymes	35.63		5.16876e-08	48.6
fig|6666666.644984.peg.88	AJC61747	GCA_007375735.1_ASM737573v1	Candidatus Peregrinibacteria	aac	aminoglycosides	Inactivating enzymes	33.33		0.000278036	71.5
fig|6666666.644990.peg.4	AAB63533	GCA_007376205.1_ASM737620v1	Candidatus Peregrinibacteria	aac	aminoglycosides	Inactivating enzymes	34.78		1.64636e-06	67.6
fig|6666666.644994.peg.1199	AHN92771	GCA_007376635.1_ASM737663v1	Candidatus Peregrinibacteria	aac	aminoglycosides	Inactivating enzymes	27.33		2.63451e-08	89.9
fig|6666666.644994.peg.283	WP_002779679	GCA_007376635.1_ASM737663v1	Candidatus Peregrinibacteria	aac	aminoglycosides	Inactivating enzymes	35.23		1.04317e-44	85.4
fig|6666666.645007.peg.960	KOX34026	GCA_009995075.1_ASM999507v1	Candidatus Peregrinibacteria	aac	aminoglycosides	Inactivating enzymes	26.8		2.06792e-10	80.5
fig|6666666.652503.peg.89	AIL09067	GCA_012515645.1_ASM1251564v1	Candidatus Peregrinibacteria	aac	aminoglycosides	Inactivating enzymes	31.03		1.04738e-06	72
fig|6666666.645021.peg.477	CBI71176	ASM1001451v1	Candidatus Saccharibacteria	aac	aminoglycosides	Inactivating enzymes	34.62		2.23696e-06	73.2
fig|6666666.645029.peg.1270	APO28592	ASM1001464v1	Candidatus Saccharibacteria	aac	aminoglycosides	Inactivating enzymes	28.81		8.05094e-13	80.3
fig|6666666.645040.peg.632	AJC61747	ASM1001468v1	Candidatus Saccharibacteria	aac	aminoglycosides	Inactivating enzymes	29.67		4.09374e-11	51.4
fig|6666666.645048.peg.139	KOX34026	ASM1020211v1	Candidatus Saccharibacteria	aac	aminoglycosides	Inactivating enzymes	32.11		6.68064e-05	59.6
fig|6666666.645048.peg.664	ADQ43423	ASM1020211v1	Candidatus Saccharibacteria	aac	aminoglycosides	Inactivating enzymes	33.33		4.77161e-06	57.9
fig|6666666.645056.peg.333	CQD12588	ASM1020246v1	Candidatus Saccharibacteria	aac	aminoglycosides	Inactivating enzymes	34.92		7.17215e-06	56.8
fig|6666666.645056.peg.576	ADQ43423	ASM1020246v1	Candidatus Saccharibacteria	aac	aminoglycosides	Inactivating enzymes	34.52		1.01977e-06	57.9
fig|6666666.645060.peg.331	WP_049440615	ASM1020264v1	Candidatus Saccharibacteria	aac	aminoglycosides	Inactivating enzymes	35.29		9.37183e-06	50.9
fig|6666666.645060.peg.593	ADQ43423	ASM1020264v1	Candidatus Saccharibacteria	aac	aminoglycosides	Inactivating enzymes	34.52		1.60716e-06	57.9
fig|6666666.645086.peg.388	ENW94573	ASM977762v1	Candidatus Saccharibacteria	aac	aminoglycosides	Inactivating enzymes	32.04		2.5309e-08	62.4
fig|6666666.645086.peg.568	WP_140423191	ASM977762v1	Candidatus Saccharibacteria	aac	aminoglycosides	Inactivating enzymes	39.24		5.22066e-06	44.6
fig|6666666.645099.peg.166	AGY30798	ASM977867v1	Candidatus Saccharibacteria	aac	aminoglycosides	Inactivating enzymes	26.09		7.24915e-26	89.9
fig|6666666.645106.peg.538	BAO05514	ASM978323v1	Candidatus Saccharibacteria	aac	aminoglycosides	Inactivating enzymes	30.26		7.65374e-06	52.1
fig|6666666.645110.peg.522	CNK13080	ASM978330v1	Candidatus Saccharibacteria	aac	aminoglycosides	Inactivating enzymes	31.4		3.92014e-05	57.7
fig|6666666.645114.peg.378	BAD12078	ASM978509v1	Candidatus Saccharibacteria	aac	aminoglycosides	Inactivating enzymes	25.2		3.62194e-05	63.5
fig|6666666.645122.peg.24	ENW95138	ASM978619v1	Candidatus Saccharibacteria	aac	aminoglycosides	Inactivating enzymes	26.04		3.06478e-06	67.1
fig|6666666.645122.peg.441	ADO50680	ASM978619v1	Candidatus Saccharibacteria	aac	aminoglycosides	Inactivating enzymes	29.17		4.00883e-05	64
fig|6666666.645135.peg.533	KOQ68998	ASM983968v1	Candidatus Saccharibacteria	aac	aminoglycosides	Inactivating enzymes	38.71		2.27365e-08	47
fig|6666666.645140.peg.329	AAD02244	ASM992965v1	Candidatus Saccharibacteria	aac	aminoglycosides	Inactivating enzymes	100		1.44665e-144	88.9
fig|6666666.645140.peg.332	CAI46940	ASM992965v1	Candidatus Saccharibacteria	aac	aminoglycosides	Inactivating enzymes	100		2.50349e-123	100
fig|6666666.645171.peg.114	EOT29546	GCA_000392435.1_ASM39243v1	Candidatus Saccharibacteria	aac	aminoglycosides	Inactivating enzymes	26.47		0.000599858	65
fig|6666666.645176.peg.213	KFD15114	GCA_000463895.2_ASM46389v2	Candidatus Saccharibacteria	aac	aminoglycosides	Inactivating enzymes	33.33		8.7825e-05	60.8
fig|6666666.645176.peg.500	ADQ43423	GCA_000463895.2_ASM46389v2	Candidatus Saccharibacteria	aac	aminoglycosides	Inactivating enzymes	33.33		9.37183e-06	66.5
fig|6666666.645218.peg.246	WP_000959805	GCA_001790385.1_ASM179038v1	Candidatus Saccharibacteria	aac	aminoglycosides	Inactivating enzymes	24.56		8.31825e-05	63
fig|6666666.645231.peg.295	ABF52347	GCA_001790445.1_ASM179044v1	Candidatus Saccharibacteria	aac	aminoglycosides	Inactivating enzymes	29		4.41951e-05	68
fig|6666666.645231.peg.466	ABL71428	GCA_001790445.1_ASM179044v1	Candidatus Saccharibacteria	aac	aminoglycosides	Inactivating enzymes	28.99		4.00209e-07	95.8
fig|6666666.645235.peg.296	ENW19086	GCA_001790455.1_ASM179045v1	Candidatus Saccharibacteria	aac	aminoglycosides	Inactivating enzymes	30.33		0.000549104	86.5
fig|6666666.645287.peg.190	ALE97986	GCA_002280165.1_ASM228016v1	Candidatus Saccharibacteria	aac	aminoglycosides	Inactivating enzymes	30.59		1.41675e-05	55.6
fig|6666666.645316.peg.169	BAP12403	GCA_002299795.1_ASM229979v1	Candidatus Saccharibacteria	aac	aminoglycosides	Inactivating enzymes	34.74		0.000555937	52.2
fig|6666666.645320.peg.691	WP_071593229	GCA_002304675.1_ASM230467v1	Candidatus Saccharibacteria	aac	aminoglycosides	Inactivating enzymes	31.96		0.000508527	68.3
fig|6666666.645324.peg.493	BAD12078	GCA_002304695.1_ASM230469v1	Candidatus Saccharibacteria	aac	aminoglycosides	Inactivating enzymes	31.67		4.44859e-05	83.9
fig|6666666.645328.peg.4	ETX44633	GCA_002309075.1_ASM230907v1	Candidatus Saccharibacteria	aac	aminoglycosides	Inactivating enzymes	29.82		7.60553e-10	78.1
fig|6666666.645355.peg.738	BAD12078	GCA_002335175.1_ASM233517v1	Candidatus Saccharibacteria	aac	aminoglycosides	Inactivating enzymes	31.67		4.44859e-05	83.9
fig|6666666.645371.peg.70	EOT29546	GCA_002337155.1_ASM233715v1	Candidatus Saccharibacteria	aac	aminoglycosides	Inactivating enzymes	26.47		0.000599858	65
fig|6666666.645380.peg.406	CAA39038	GCA_002343565.1_ASM234356v1	Candidatus Saccharibacteria	aac	aminoglycosides	Inactivating enzymes	31.96		0.000564323	68.3
fig|6666666.645391.peg.546	BAD12078	GCA_002344735.1_ASM234473v1	Candidatus Saccharibacteria	aac	aminoglycosides	Inactivating enzymes	31.67		4.44859e-05	83.9
fig|6666666.645395.peg.283	CAA39038	GCA_002348605.1_ASM234860v1	Candidatus Saccharibacteria	aac	aminoglycosides	Inactivating enzymes	31.96		0.000564323	68.3
fig|6666666.645407.peg.945	ADO50680	GCA_002351365.1_ASM235136v1	Candidatus Saccharibacteria	aac	aminoglycosides	Inactivating enzymes	35.48		6.01403e-08	77.5
fig|6666666.645411.peg.289	ADQ43423	GCA_002361425.1_ASM236142v1	Candidatus Saccharibacteria	aac	aminoglycosides	Inactivating enzymes	32.09		4.18014e-07	91.2
fig|6666666.645415.peg.248	AUV57982	GCA_002363125.1_ASM236312v1	Candidatus Saccharibacteria	aac	aminoglycosides	Inactivating enzymes	31.79		3.51338e-09	72.2
fig|6666666.645427.peg.2	AIM23676	GCA_002371895.1_ASM237189v1	Candidatus Saccharibacteria	aac	aminoglycosides	Inactivating enzymes	27.91		5.42498e-05	58.1
fig|6666666.645439.peg.196	OCO95380	GCA_002391075.1_ASM239107v1	Candidatus Saccharibacteria	aac	aminoglycosides	Inactivating enzymes	34.17		1.49629e-07	48
fig|6666666.645439.peg.420	BAO35700	GCA_002391075.1_ASM239107v1	Candidatus Saccharibacteria	aac	aminoglycosides	Inactivating enzymes	25.97		0.00054685	54.2
fig|6666666.645446.peg.712	AEZ05106	GCA_002404125.1_ASM240412v1	Candidatus Saccharibacteria	aac	aminoglycosides	Inactivating enzymes	34.57		0.000395973	56.6
fig|6666666.645446.peg.835	AIA09165	GCA_002404125.1_ASM240412v1	Candidatus Saccharibacteria	aac	aminoglycosides	Inactivating enzymes	30.77		1.80254e-07	85.6
fig|6666666.645492.peg.459	ACT99625	GCA_002413865.1_ASM241386v1	Candidatus Saccharibacteria	aac	aminoglycosides	Inactivating enzymes	34.57		0.000395973	56.6
fig|6666666.645492.peg.861	AIA09165	GCA_002413865.1_ASM241386v1	Candidatus Saccharibacteria	aac	aminoglycosides	Inactivating enzymes	30.77		1.80254e-07	85.6
fig|6666666.645508.peg.393	BAD12078	GCA_002425115.1_ASM242511v1	Candidatus Saccharibacteria	aac	aminoglycosides	Inactivating enzymes	31.67		4.44859e-05	83.9
fig|6666666.645521.peg.252	AFP97029	GCA_002427855.1_ASM242785v1	Candidatus Saccharibacteria	aac	aminoglycosides	Inactivating enzymes	30.56		2.5596e-08	86.2
fig|6666666.645540.peg.357	BAD12078	GCA_002433925.1_ASM243392v1	Candidatus Saccharibacteria	aac	aminoglycosides	Inactivating enzymes	31.67		4.44859e-05	83.9
fig|6666666.645546.peg.482	CAA39038	GCA_002434015.1_ASM243401v1	Candidatus Saccharibacteria	aac	aminoglycosides	Inactivating enzymes	31.96		0.000564323	68.3
fig|6666666.645570.peg.389	WP_002779679	GCA_002482925.1_ASM248292v1	Candidatus Saccharibacteria	aac	aminoglycosides	Inactivating enzymes	32.94		4.43161e-29	80.8
fig|6666666.645589.peg.628	CAD53575	GCA_002742955.1_ASM274295v1	Candidatus Saccharibacteria	aac	aminoglycosides	Inactivating enzymes	34.4		1.0439e-18	81.7
fig|6666666.645597.peg.372	CAD53575	GCA_002746885.1_ASM274688v1	Candidatus Saccharibacteria	aac	aminoglycosides	Inactivating enzymes	34.4		1.0439e-18	81.7
fig|6666666.645617.peg.322	ENU94191	GCA_002839415.1_ASM283941v1	Candidatus Saccharibacteria	aac	aminoglycosides	Inactivating enzymes	36.67		0.00037438	42
fig|6666666.645617.peg.480	WP_055545096	GCA_002839415.1_ASM283941v1	Candidatus Saccharibacteria	aac	aminoglycosides	Inactivating enzymes	29.76		0.000278654	46.7
fig|6666666.645621.peg.467	WP_049440615	GCA_002861585.1_ASM286158v1	Candidatus Saccharibacteria	aac	aminoglycosides	Inactivating enzymes	30.84		6.38548e-05	62.6
fig|6666666.645621.peg.889	AUV57982	GCA_002861585.1_ASM286158v1	Candidatus Saccharibacteria	aac	aminoglycosides	Inactivating enzymes	31.28		9.17916e-13	58.9
fig|6666666.645629.peg.505	WP_041550454	GCA_003022325.1_ASM302232v1	Candidatus Saccharibacteria	aac	aminoglycosides	Inactivating enzymes	25.18		1.12953e-06	46.6
fig|6666666.645639.peg.839	WP_029391459	GCA_003153395.1_20120700_P3D	Candidatus Saccharibacteria	aac	aminoglycosides	Inactivating enzymes	34		0.000557411	56.8
fig|6666666.645654.peg.213	AUV57982	GCA_003233215.1_ASM323321v1	Candidatus Saccharibacteria	aac	aminoglycosides	Inactivating enzymes	26.64		8.21012e-10	67.7
fig|6666666.645690.peg.323	KOO82158	GCA_003563675.1_ASM355876v1	Candidatus Saccharibacteria	aac	aminoglycosides	Inactivating enzymes	36.71		0.000687634	76.7
fig|6666666.645696.peg.137	WP_049440615	GCA_003566755.1_ASM356675v1	Candidatus Saccharibacteria	aac	aminoglycosides	Inactivating enzymes	35.64		4.32813e-05	60.5
fig|6666666.645699.peg.1131	AHN92771	GCA_003638915.1_ASM363891v1	Candidatus Saccharibacteria	aac	aminoglycosides	Inactivating enzymes	25		3.76077e-06	63.4
fig|6666666.645699.peg.1230	ADQ43423	GCA_003638915.1_ASM363891v1	Candidatus Saccharibacteria	aac	aminoglycosides	Inactivating enzymes	31.63		1.17747e-05	61.3
fig|6666666.645711.peg.420	4DT8_A	GCA_003962975.1_ASM396297v1	Candidatus Saccharibacteria	aac	aminoglycosides	Inactivating enzymes	29.27		1.92083e-20	83.7
fig|6666666.645726.peg.28	CQD12588	GCA_004138395.1_ASM413839v1	Candidatus Saccharibacteria	aac	aminoglycosides	Inactivating enzymes	23.77		0.000105552	84.1
fig|6666666.645726.peg.460	AAA88548	GCA_004138395.1_ASM413839v1	Candidatus Saccharibacteria	aac	aminoglycosides	Inactivating enzymes	25		1.33122e-07	81.5
fig|6666666.645728.peg.21	KIQ65506	GCA_004138405.1_ASM413840v1	Candidatus Saccharibacteria	aac	aminoglycosides	Inactivating enzymes	26.17		0.000144476	62.9
fig|6666666.645728.peg.24	WP_071593229	GCA_004138405.1_ASM413840v1	Candidatus Saccharibacteria	aac	aminoglycosides	Inactivating enzymes	32.35		4.21778e-05	42
fig|6666666.645728.peg.356	WP_049440615	GCA_004138405.1_ASM413840v1	Candidatus Saccharibacteria	aac	aminoglycosides	Inactivating enzymes	25.23		9.09007e-06	64.8
fig|6666666.645734.peg.426	BAQ22025	GCA_004138455.1_ASM413845v1	Candidatus Saccharibacteria	aac	aminoglycosides	Inactivating enzymes	30.66		7.75454e-05	74.9
fig|6666666.645747.peg.855	ABF53478	GCA_004294965.1_ASM429496v1	Candidatus Saccharibacteria	aac	aminoglycosides	Inactivating enzymes	29.31		1.43574e-14	67.8
fig|6666666.645750.peg.1250	SAX77841	GCA_004554425.1_ASM455442v1	Candidatus Saccharibacteria	aac	aminoglycosides	Inactivating enzymes	26.32		2.69299e-07	67.3
fig|6666666.645750.peg.266	ESP99889	GCA_004554425.1_ASM455442v1	Candidatus Saccharibacteria	aac	aminoglycosides	Inactivating enzymes	35.29		2.41466e-06	59
fig|6666666.645758.peg.332	AAD52985	GCA_005697215.1_ASM569721v1	Candidatus Saccharibacteria	aac	aminoglycosides	Inactivating enzymes	35.29		7.10026e-06	50.9
fig|6666666.645788.peg.276	ADO50680	GCA_007845135.1_ASM784513v1	Candidatus Saccharibacteria	aac	aminoglycosides	Inactivating enzymes	34.72		7.79485e-05	40.2
fig|6666666.645791.peg.288	ACY07912	GCA_007845165.1_ASM784516v1	Candidatus Saccharibacteria	aac	aminoglycosides	Inactivating enzymes	36.84		2.05118e-08	65.1
fig|6666666.645797.peg.623	KLJ03806	GCA_007845195.1_ASM784519v1	Candidatus Saccharibacteria	aac	aminoglycosides	Inactivating enzymes	28.74		4.96527e-05	45.8
fig|6666666.645797.peg.825	WP_049440615	GCA_007845195.1_ASM784519v1	Candidatus Saccharibacteria	aac	aminoglycosides	Inactivating enzymes	27.1		2.91942e-07	64.8
fig|6666666.645799.peg.78	AUV57982	GCA_007845205.1_ASM784520v1	Candidatus Saccharibacteria	aac	aminoglycosides	Inactivating enzymes	26.15		1.47252e-09	76.2
fig|6666666.645802.peg.715	AAD52985	GCA_007845255.1_ASM784525v1	Candidatus Saccharibacteria	aac	aminoglycosides	Inactivating enzymes	32.11		2.0475e-06	65.3
fig|6666666.645806.peg.496	WP_055545096	GCA_007845265.1_ASM784526v1	Candidatus Saccharibacteria	aac	aminoglycosides	Inactivating enzymes	26.13		6.02022e-05	58.4
fig|6666666.645812.peg.372	AHN92771	GCA_007845295.1_ASM784529v1	Candidatus Saccharibacteria	aac	aminoglycosides	Inactivating enzymes	29.03		8.99695e-08	65.3
fig|6666666.645818.peg.480	AHN92771	GCA_007845345.1_ASM784534v1	Candidatus Saccharibacteria	aac	aminoglycosides	Inactivating enzymes	29.03		8.99695e-08	65.3
fig|6666666.645820.peg.411	BAD11815	GCA_007845355.1_ASM784535v1	Candidatus Saccharibacteria	aac	aminoglycosides	Inactivating enzymes	26.13		9.70817e-05	58.4
fig|6666666.645848.peg.302	BAO05514	GCA_007845545.1_ASM784554v1	Candidatus Saccharibacteria	aac	aminoglycosides	Inactivating enzymes	35.9		7.14848e-06	40.2
fig|6666666.652491.peg.1291	WP_000354853	GCA_011772635.1_ASM1177263v1	Candidatus Saccharibacteria	aac	aminoglycosides	Inactivating enzymes	30.63		4.06102e-08	83.5
fig|6666666.652493.peg.1140	APB03223	GCA_011775205.1_ASM1177520v1	Candidatus Saccharibacteria	aac	aminoglycosides	Inactivating enzymes	24.62		0.000133462	40.8
fig|6666666.652497.peg.63	BAD10948	GCA_012510635.1_ASM1251063v1	Candidatus Saccharibacteria	aac	aminoglycosides	Inactivating enzymes	29.51		2.92487e-06	66.3
fig|6666666.652520.peg.326	CQD12588	GCA_013098515.1_ASM1309851v1	Candidatus Saccharibacteria	aac	aminoglycosides	Inactivating enzymes	33.33		1.49128e-05	52.1
fig|6666666.652520.peg.570	ADQ43423	GCA_013098515.1_ASM1309851v1	Candidatus Saccharibacteria	aac	aminoglycosides	Inactivating enzymes	34.52		1.01977e-06	57.9
fig|6666666.652523.peg.328	WP_049440615	GCA_013099015.1_ASM1309901v1	Candidatus Saccharibacteria	aac	aminoglycosides	Inactivating enzymes	30.77		1.74533e-06	70.1
fig|6666666.652523.peg.584	ADQ43423	GCA_013099015.1_ASM1309901v1	Candidatus Saccharibacteria	aac	aminoglycosides	Inactivating enzymes	33.33		3.28853e-06	57.9
fig|6666666.652524.peg.576	ADQ43423	GCA_013099195.1_ASM1309919v1	Candidatus Saccharibacteria	aac	aminoglycosides	Inactivating enzymes	34.52		1.01977e-06	57.9
fig|6666666.652525.peg.334	AAD52985	GCA_013100805.1_ASM1310080v1	Candidatus Saccharibacteria	aac	aminoglycosides	Inactivating enzymes	35.29		7.46127e-06	50.9
fig|6666666.652525.peg.596	ADQ43423	GCA_013100805.1_ASM1310080v1	Candidatus Saccharibacteria	aac	aminoglycosides	Inactivating enzymes	33.33		4.75894e-05	57.9
fig|6666666.652526.peg.386	AAD52985	GCA_013100825.1_ASM1310082v1	Candidatus Saccharibacteria	aac	aminoglycosides	Inactivating enzymes	35.29		2.54972e-06	50.9
fig|6666666.652526.peg.628	ADQ43423	GCA_013100825.1_ASM1310082v1	Candidatus Saccharibacteria	aac	aminoglycosides	Inactivating enzymes	34.52		1.01977e-06	57.9
fig|6666666.652527.peg.325	CAD53575	GCA_013100845.1_ASM1310084v1	Candidatus Saccharibacteria	aac	aminoglycosides	Inactivating enzymes	31.3		0.00013887	68.9
fig|6666666.652527.peg.570	ADQ43423	GCA_013100845.1_ASM1310084v1	Candidatus Saccharibacteria	aac	aminoglycosides	Inactivating enzymes	34.52		2.02717e-06	57.9
fig|6666666.652544.peg.266	AAX38178	GCA_013289705.1_ASM1328970v1	Candidatus Saccharibacteria	aac	aminoglycosides	Inactivating enzymes	27.47		8.48304e-19	78.7
fig|6666666.652544.peg.846	ENX20722	GCA_013289705.1_ASM1328970v1	Candidatus Saccharibacteria	aac	aminoglycosides	Inactivating enzymes	37.5		2.95486e-05	67.1
fig|6666666.652548.peg.396	AAX16006	GCA_013332965.1_ASM1333296v1	Candidatus Saccharibacteria	aac	aminoglycosides	Inactivating enzymes	33		2.67822e-08	68.5
fig|6666666.652556.peg.235	ACY07912	GCA_013333205.1_ASM1333320v1	Candidatus Saccharibacteria	aac	aminoglycosides	Inactivating enzymes	36.84		5.10643e-08	65.1
fig|6666666.652556.peg.344	BAP12403	GCA_013333205.1_ASM1333320v1	Candidatus Saccharibacteria	aac	aminoglycosides	Inactivating enzymes	25.71		9.38437e-05	61
fig|6666666.652560.peg.428	CQH02469	GCA_013333415.1_ASM1333341v1	Candidatus Saccharibacteria	aac	aminoglycosides	Inactivating enzymes	26.09		8.73555e-06	93.2
fig|6666666.652563.peg.625	WP_049189080	GCA_013333515.1_ASM1333351v1	Candidatus Saccharibacteria	aac	aminoglycosides	Inactivating enzymes	32.35		3.02446e-07	50.5
fig|6666666.652573.peg.1449	CCP45207	GCA_013333815.1_ASM1333381v1	Candidatus Saccharibacteria	aac	aminoglycosides	Inactivating enzymes	33.52		8.1991e-28	86.3
fig|6666666.652573.peg.643	WP_085334908	GCA_013333815.1_ASM1333381v1	Candidatus Saccharibacteria	aac	aminoglycosides	Inactivating enzymes	40.98		0.000245913	43.6
fig|6666666.652599.peg.327	CAD53575	GCA_013394755.1_ASM1339475v1	Candidatus Saccharibacteria	aac	aminoglycosides	Inactivating enzymes	31.3		0.00013887	68.9
fig|6666666.652599.peg.573	ADQ43423	GCA_013394755.1_ASM1339475v1	Candidatus Saccharibacteria	aac	aminoglycosides	Inactivating enzymes	34.52		2.02717e-06	57.9
fig|6666666.645917.peg.638	WP_002779679	GCA_002783265.1_ASM278326v1	Candidatus Gracilibacteria	aac	aminoglycosides	Inactivating enzymes	34.27		1.06e-16	60.3
fig|6666666.645943.peg.634	AAA87229	GCA_003488625.1_ASM348862v1	Candidatus Gracilibacteria	aac	aminoglycosides	Inactivating enzymes	36.76		0.000374169	53.5
fig|6666666.645964.peg.922	ESP99889	GCA_003638815.1_ASM363881v1	Candidatus Gracilibacteria	aac	aminoglycosides	Inactivating enzymes	34.23		2.17245e-05	79.3
fig|6666666.645995.peg.328	AIT97187	GCA_000402195.1_ASM40219v1	Candidatus Microgenomates	aac	aminoglycosides	Inactivating enzymes	31.87		1.68014e-08	58
fig|6666666.645998.peg.337	WP_049440615	GCA_000402395.1_ASM40239v1	Candidatus Microgenomates	aac	aminoglycosides	Inactivating enzymes	27.27		1.0546e-08	71.9
fig|6666666.646006.peg.205	AIL09067	GCA_000404925.1_ASM40492v1	Candidatus Microgenomates	aac	aminoglycosides	Inactivating enzymes	31.25		2.703e-06	61.9
fig|6666666.646006.peg.367	ADQ43423	GCA_000404925.1_ASM40492v1	Candidatus Microgenomates	aac	aminoglycosides	Inactivating enzymes	33.33		4.32486e-06	95.7
fig|6666666.646014.peg.606	WP_002779679	GCA_000989165.1_ASM98916v1	Candidatus Microgenomates	aac	aminoglycosides	Inactivating enzymes	27.41		1.98153e-06	79.2
fig|6666666.646017.peg.82	WP_002779679	GCA_000989245.1_ASM98924v1	Candidatus Microgenomates	aac	aminoglycosides	Inactivating enzymes	27.41		1.98153e-06	79.2
fig|6666666.646023.peg.387	WP_002779679	GCA_000989325.1_ASM98932v1	Candidatus Microgenomates	aac	aminoglycosides	Inactivating enzymes	27.41		1.98153e-06	79.2
fig|6666666.646032.peg.200	ABF53478	GCA_000989445.1_ASM98944v1	Candidatus Microgenomates	aac	aminoglycosides	Inactivating enzymes	26.78		2.0128e-07	74
fig|6666666.646051.peg.22	ABL71428	GCA_000989785.1_ASM98978v1	Candidatus Microgenomates	aac	aminoglycosides	Inactivating enzymes	26.26		0.00019582	58.2
fig|6666666.646056.peg.149	BAD12078	GCA_000989845.1_ASM98984v1	Candidatus Microgenomates	aac	aminoglycosides	Inactivating enzymes	32.52		2.13756e-06	80.9
fig|6666666.646056.peg.158	AAX16006	GCA_000989845.1_ASM98984v1	Candidatus Microgenomates	aac	aminoglycosides	Inactivating enzymes	26.67		7.44752e-08	57
fig|6666666.646061.peg.147	AAL20537	GCA_000989855.1_ASM98985v1	Candidatus Microgenomates	aac	aminoglycosides	Inactivating enzymes	35.62		6.55485e-06	48
fig|6666666.646061.peg.156	AAA90937	GCA_000989855.1_ASM98985v1	Candidatus Microgenomates	aac	aminoglycosides	Inactivating enzymes	26.67		7.44752e-08	57
fig|6666666.646064.peg.18	AAA90937	GCA_000989865.1_ASM98986v1	Candidatus Microgenomates	aac	aminoglycosides	Inactivating enzymes	26.67		7.44752e-08	57
fig|6666666.646064.peg.28	BAD12078	GCA_000989865.1_ASM98986v1	Candidatus Microgenomates	aac	aminoglycosides	Inactivating enzymes	32.52		2.13756e-06	80.9
fig|6666666.646072.peg.148	NP_460578	GCA_000990005.1_ASM99000v1	Candidatus Microgenomates	aac	aminoglycosides	Inactivating enzymes	35.62		6.55485e-06	48
fig|6666666.646072.peg.157	AAX16006	GCA_000990005.1_ASM99000v1	Candidatus Microgenomates	aac	aminoglycosides	Inactivating enzymes	26.67		7.44752e-08	57
fig|6666666.646075.peg.374	ABL71428	GCA_000990055.1_ASM99005v1	Candidatus Microgenomates	aac	aminoglycosides	Inactivating enzymes	26.26		0.00019582	58.2
fig|6666666.646082.peg.122	ENW95138	GCA_000990205.1_ASM99020v1	Candidatus Microgenomates	aac	aminoglycosides	Inactivating enzymes	29.55		1.01165e-09	91.7
fig|6666666.646094.peg.912	CQD12588	GCA_000990445.1_ASM99044v1	Candidatus Microgenomates	aac	aminoglycosides	Inactivating enzymes	29.51		1.19048e-06	80.3
fig|6666666.646097.peg.565	CQD12588	GCA_000990465.1_ASM99046v1	Candidatus Microgenomates	aac	aminoglycosides	Inactivating enzymes	27.59		1.02054e-06	53.7
fig|6666666.646104.peg.532	CQD12588	GCA_000990565.1_ASM99056v1	Candidatus Microgenomates	aac	aminoglycosides	Inactivating enzymes	27.59		1.02054e-06	53.7
fig|6666666.646104.peg.609	AAX16011	GCA_000990565.1_ASM99056v1	Candidatus Microgenomates	aac	aminoglycosides	Inactivating enzymes	37.36		1.22926e-05	82
fig|6666666.646107.peg.236	WP_002779679	GCA_000990655.1_ASM99065v1	Candidatus Microgenomates	aac	aminoglycosides	Inactivating enzymes	27.41		1.98153e-06	79.2
fig|6666666.646136.peg.678	WP_029391459	GCA_000991695.1_ASM99169v1	Candidatus Microgenomates	aac	aminoglycosides	Inactivating enzymes	29.09		4.74604e-10	75.3
fig|6666666.646136.peg.938	WP_140423191	GCA_000991695.1_ASM99169v1	Candidatus Microgenomates	aac	aminoglycosides	Inactivating enzymes	34.94		7.58107e-06	48.3
fig|6666666.646142.peg.1106	WP_029391459	GCA_000991895.1_ASM99189v1	Candidatus Microgenomates	aac	aminoglycosides	Inactivating enzymes	29.09		4.74604e-10	75.3
fig|6666666.646142.peg.119	WP_063840319	GCA_000991895.1_ASM99189v1	Candidatus Microgenomates	aac	aminoglycosides	Inactivating enzymes	32.53		3.94061e-05	48.3
fig|6666666.646145.peg.454	ABL71428	GCA_000992095.1_ASM99209v1	Candidatus Microgenomates	aac	aminoglycosides	Inactivating enzymes	26.26		0.00019582	58.2
fig|6666666.646161.peg.60	WP_000354853	GCA_000992365.1_ASM99236v1	Candidatus Microgenomates	aac	aminoglycosides	Inactivating enzymes	28.57		9.10143e-10	58
fig|6666666.646176.peg.391	AAT49072	GCA_000992645.1_ASM99264v1	Candidatus Microgenomates	aac	aminoglycosides	Inactivating enzymes	31.75		2.94437e-07	40.9
fig|6666666.646179.peg.298	CAI46940	GCA_000992725.1_ASM99272v1	Candidatus Microgenomates	aac	aminoglycosides	Inactivating enzymes	31.51		1.71565e-14	91.8
fig|6666666.646196.peg.1102	AFR33815	GCA_000992925.1_ASM99292v1	Candidatus Microgenomates	aac	aminoglycosides	Inactivating enzymes	27.71		5.14524e-07	53.9
fig|6666666.646205.peg.917	AAX38178	GCA_000993085.1_ASM99308v1	Candidatus Microgenomates	aac	aminoglycosides	Inactivating enzymes	29.11		1.88484e-08	48.2
fig|6666666.646234.peg.103	AGY30798	GCA_000993365.1_ASM99336v1	Candidatus Microgenomates	aac	aminoglycosides	Inactivating enzymes	34.95		1.41441e-06	59.5
fig|6666666.646234.peg.390	BAD12078	GCA_000993365.1_ASM99336v1	Candidatus Microgenomates	aac	aminoglycosides	Inactivating enzymes	30.51		9.51042e-06	78.1
fig|6666666.646237.peg.678	AGY30798	GCA_000993405.1_ASM99340v1	Candidatus Microgenomates	aac	aminoglycosides	Inactivating enzymes	34.95		1.41441e-06	59.5
fig|6666666.646246.peg.918	KWV61377	GCA_000993685.1_ASM99368v1	Candidatus Microgenomates	aac	aminoglycosides	Inactivating enzymes	29.85		0.000422972	82.7
fig|6666666.646249.peg.14	ABF52347	GCA_000993855.1_ASM99385v1	Candidatus Microgenomates	aac	aminoglycosides	Inactivating enzymes	29.69		3.3122e-08	88.9
fig|6666666.646261.peg.511	KKZ18771	GCA_000994045.1_ASM99404v1	Candidatus Microgenomates	aac	aminoglycosides	Inactivating enzymes	25.38		9.54525e-10	91.5
fig|6666666.646264.peg.420	BAD12078	GCA_000994095.1_ASM99409v1	Candidatus Microgenomates	aac	aminoglycosides	Inactivating enzymes	28.12		4.62083e-06	78.5
fig|6666666.646270.peg.240	CAI46940	GCA_000994125.1_ASM99412v1	Candidatus Microgenomates	aac	aminoglycosides	Inactivating enzymes	31.76		7.6639e-05	56.7
fig|6666666.646270.peg.725	WP_019655053	GCA_000994125.1_ASM99412v1	Candidatus Microgenomates	aac	aminoglycosides	Inactivating enzymes	28.95		7.64107e-05	64.8
fig|6666666.646276.peg.92	ETX44633	GCA_000994225.1_ASM99422v1	Candidatus Microgenomates	aac	aminoglycosides	Inactivating enzymes	24.62		7.99814e-10	91.5
fig|6666666.646281.peg.17	CAI46940	GCA_000994325.1_ASM99432v1	Candidatus Microgenomates	aac	aminoglycosides	Inactivating enzymes	32.08		7.48514e-10	69.7
fig|6666666.646281.peg.616	AAA87229	GCA_000994325.1_ASM99432v1	Candidatus Microgenomates	aac	aminoglycosides	Inactivating enzymes	25.25		3.08835e-05	53.5
fig|6666666.646287.peg.321	ETX44633	GCA_000994395.1_ASM99439v1	Candidatus Microgenomates	aac	aminoglycosides	Inactivating enzymes	24.62		7.99814e-10	91.5
fig|6666666.646296.peg.547	BAD12078	GCA_000994545.1_ASM99454v1	Candidatus Microgenomates	aac	aminoglycosides	Inactivating enzymes	28.12		4.62083e-06	78.5
fig|6666666.646305.peg.1156	AAK63041	GCA_000994655.1_ASM99465v1	Candidatus Microgenomates	aac	aminoglycosides	Inactivating enzymes	37.14		8.96176e-19	76.5
fig|6666666.646305.peg.821	BAM46120	GCA_000994655.1_ASM99465v1	Candidatus Microgenomates	aac	aminoglycosides	Inactivating enzymes	29.21		0.000590693	79.5
fig|6666666.646309.peg.238	ETX44633	GCA_000994745.1_ASM99474v1	Candidatus Microgenomates	aac	aminoglycosides	Inactivating enzymes	24.62		7.99814e-10	91.5
fig|6666666.646315.peg.255	WP_000354865	GCA_000994895.1_ASM99489v1	Candidatus Microgenomates	aac	aminoglycosides	Inactivating enzymes	28.57		8.46578e-10	58
fig|6666666.646330.peg.1251	CNH39072	GCA_000995105.1_ASM99510v1	Candidatus Microgenomates	aac	aminoglycosides	Inactivating enzymes	25.98		7.92914e-08	90.1
fig|6666666.646330.peg.1520	AFP97029	GCA_000995105.1_ASM99510v1	Candidatus Microgenomates	aac	aminoglycosides	Inactivating enzymes	37.23		6.36393e-07	65.3
fig|6666666.646333.peg.200	BAD12078	GCA_000995185.1_ASM99518v1	Candidatus Microgenomates	aac	aminoglycosides	Inactivating enzymes	30.14		3.67049e-05	47.4
fig|6666666.646347.peg.327	ADX02779	GCA_000995415.1_ASM99541v1	Candidatus Microgenomates	aac	aminoglycosides	Inactivating enzymes	31.58		0.000287154	44.7
fig|6666666.646350.peg.786	CNE19069	GCA_000995445.1_ASM99544v1	Candidatus Microgenomates	aac	aminoglycosides	Inactivating enzymes	25.19		2.31876e-06	92.9
fig|6666666.646354.peg.184	WP_049440615	GCA_000995465.1_ASM99546v1	Candidatus Microgenomates	aac	aminoglycosides	Inactivating enzymes	23.36		1.73091e-05	69
fig|6666666.646358.peg.626	AAA87229	GCA_000995475.1_ASM99547v1	Candidatus Microgenomates	aac	aminoglycosides	Inactivating enzymes	25.25		3.08835e-05	53.5
fig|6666666.646367.peg.853	ADQ43423	GCA_000995665.1_ASM99566v1	Candidatus Microgenomates	aac	aminoglycosides	Inactivating enzymes	33.05		1.43316e-07	72.4
fig|6666666.646379.peg.975	EMF61681	GCA_000995995.1_ASM99599v1	Candidatus Microgenomates	aac	aminoglycosides	Inactivating enzymes	32		1.1536e-07	70.9
fig|6666666.646383.peg.313	AAK63041	GCA_000996065.1_ASM99606v1	Candidatus Microgenomates	aac	aminoglycosides	Inactivating enzymes	37.14		8.96176e-19	76.5
fig|6666666.646383.peg.889	BAM46120	GCA_000996065.1_ASM99606v1	Candidatus Microgenomates	aac	aminoglycosides	Inactivating enzymes	29.21		0.000590693	79.5
fig|6666666.646386.peg.18	WP_054914207	GCA_000996145.1_ASM99614v1	Candidatus Microgenomates	aac	aminoglycosides	Inactivating enzymes	26.9		1.05885e-10	90.6
fig|6666666.646394.peg.525	ENW94573	GCA_000996345.2_ASM99634v2	Candidatus Microgenomates	aac	aminoglycosides	Inactivating enzymes	26.92		3.29189e-07	92.2
fig|6666666.646397.peg.25	BAO21229	GCA_000996425.1_ASM99642v1	Candidatus Microgenomates	aac	aminoglycosides	Inactivating enzymes	22.73		2.49963e-05	71
fig|6666666.646404.peg.1129	BAM46120	GCA_000996505.1_ASM99650v1	Candidatus Microgenomates	aac	aminoglycosides	Inactivating enzymes	29.21		0.000590693	79.5
fig|6666666.646404.peg.948	AAK63041	GCA_000996505.1_ASM99650v1	Candidatus Microgenomates	aac	aminoglycosides	Inactivating enzymes	37.14		8.96176e-19	76.5
fig|6666666.646410.peg.505	BAD12078	GCA_000996555.1_ASM99655v1	Candidatus Microgenomates	aac	aminoglycosides	Inactivating enzymes	28.12		4.62083e-06	78.5
fig|6666666.646416.peg.452	AAA87229	GCA_000996665.1_ASM99666v1	Candidatus Microgenomates	aac	aminoglycosides	Inactivating enzymes	25.25		3.08835e-05	53.5
fig|6666666.646425.peg.374	ETX44633	GCA_000996865.1_ASM99686v1	Candidatus Microgenomates	aac	aminoglycosides	Inactivating enzymes	24.62		7.99814e-10	91.5
fig|6666666.646447.peg.607	BAD12078	GCA_000997385.1_ASM99738v1	Candidatus Microgenomates	aac	aminoglycosides	Inactivating enzymes	28.12		4.62083e-06	78.5
fig|6666666.646454.peg.862	AAK63041	GCA_000997505.1_ASM99750v1	Candidatus Microgenomates	aac	aminoglycosides	Inactivating enzymes	37.14		8.96176e-19	76.5
fig|6666666.646457.peg.578	AAA87229	GCA_000997565.1_ASM99756v1	Candidatus Microgenomates	aac	aminoglycosides	Inactivating enzymes	25.25		3.08835e-05	53.5
fig|6666666.646464.peg.713	APO28592	GCA_000997915.1_ASM99791v1	Candidatus Microgenomates	aac	aminoglycosides	Inactivating enzymes	28.24		0.000980917	40.2
fig|6666666.646467.peg.384	AAA87229	GCA_000997955.1_ASM99795v1	Candidatus Microgenomates	aac	aminoglycosides	Inactivating enzymes	25.25		3.08835e-05	53.5
fig|6666666.646476.peg.1268	AAC14729	GCA_000998235.1_ASM99823v1	Candidatus Microgenomates	aac	aminoglycosides	Inactivating enzymes	40.74		0.000514006	44.5
fig|6666666.646476.peg.337	ADX02779	GCA_000998235.1_ASM99823v1	Candidatus Microgenomates	aac	aminoglycosides	Inactivating enzymes	32.88		0.000182523	60.3
fig|6666666.646479.peg.440	CAI46940	GCA_000998275.1_ASM99827v1	Candidatus Microgenomates	aac	aminoglycosides	Inactivating enzymes	32.08		7.48514e-10	69.7
fig|6666666.646479.peg.604	AAA87229	GCA_000998275.1_ASM99827v1	Candidatus Microgenomates	aac	aminoglycosides	Inactivating enzymes	25.25		3.08835e-05	53.5
fig|6666666.646482.peg.186	AAD52985	GCA_000998305.1_ASM99830v1	Candidatus Microgenomates	aac	aminoglycosides	Inactivating enzymes	33.9		0.00014509	72.4
fig|6666666.646485.peg.477	AGU13987	GCA_000998355.1_ASM99835v1	Candidatus Microgenomates	aac	aminoglycosides	Inactivating enzymes	38.05		9.39899e-05	72.4
fig|6666666.646495.peg.698	CAA91010	GCA_000998605.1_ASM99860v1	Candidatus Microgenomates	aac	aminoglycosides	Inactivating enzymes	31.58		0.000339137	44.7
fig|6666666.646504.peg.942	CAA91010	GCA_000998825.1_ASM99882v1	Candidatus Microgenomates	aac	aminoglycosides	Inactivating enzymes	31.58		0.000339137	44.7
fig|6666666.646508.peg.1149	CQD12588	GCA_000998865.1_ASM99886v1	Candidatus Microgenomates	aac	aminoglycosides	Inactivating enzymes	22.73		8.11709e-08	69.6
fig|6666666.646524.peg.565	BAD12078	GCA_000999115.1_ASM99911v1	Candidatus Microgenomates	aac	aminoglycosides	Inactivating enzymes	30.14		3.67049e-05	47.4
fig|6666666.646531.peg.153	ADQ43423	GCA_000999595.1_ASM99959v1	Candidatus Microgenomates	aac	aminoglycosides	Inactivating enzymes	33.05		1.43316e-07	72.4
fig|6666666.646549.peg.519	EEH69174	GCA_001000345.1_ASM100034v1	Candidatus Microgenomates	aac	aminoglycosides	Inactivating enzymes	26.42		0.000128541	64.2
fig|6666666.646557.peg.676	AIT97187	GCA_001000465.1_ASM100046v1	Candidatus Microgenomates	aac	aminoglycosides	Inactivating enzymes	31.62		2.75005e-10	90.1
fig|6666666.646559.peg.376	CAI46940	GCA_001000475.1_ASM100047v1	Candidatus Microgenomates	aac	aminoglycosides	Inactivating enzymes	34.29		0.000930475	45.2
fig|6666666.646567.peg.726	AHN92771	GCA_001000745.1_ASM100074v1	Candidatus Microgenomates	aac	aminoglycosides	Inactivating enzymes	25.17		0.000925367	67.7
fig|6666666.646596.peg.257	WP_002779679	GCA_001001445.1_ASM100144v1	Candidatus Microgenomates	aac	aminoglycosides	Inactivating enzymes	23.95		9.60277e-09	75.1
fig|6666666.646600.peg.418	CAI46940	GCA_001001475.1_ASM100147v1	Candidatus Microgenomates	aac	aminoglycosides	Inactivating enzymes	34.29		0.000930475	45.2
fig|6666666.646609.peg.516	EEH69174	GCA_001001575.1_ASM100157v1	Candidatus Microgenomates	aac	aminoglycosides	Inactivating enzymes	26.42		0.000128541	64.2
fig|6666666.646620.peg.502	CQD12588	GCA_001001885.1_ASM100188v1	Candidatus Microgenomates	aac	aminoglycosides	Inactivating enzymes	29.92		4.41077e-06	81.4
fig|6666666.646620.peg.823	CCP42991	GCA_001001885.1_ASM100188v1	Candidatus Microgenomates	aac	aminoglycosides	Inactivating enzymes	23.81		3.80386e-05	78.6
fig|6666666.646620.peg.978	CAI46940	GCA_001001885.1_ASM100188v1	Candidatus Microgenomates	aac	aminoglycosides	Inactivating enzymes	32.33		3.91598e-12	80.1
fig|6666666.646623.peg.28	CQD12588	GCA_001001955.1_ASM100195v1	Candidatus Microgenomates	aac	aminoglycosides	Inactivating enzymes	29.92		4.41077e-06	81.4
fig|6666666.646623.peg.791	CAI46940	GCA_001001955.1_ASM100195v1	Candidatus Microgenomates	aac	aminoglycosides	Inactivating enzymes	32.33		3.91598e-12	80.1
fig|6666666.647120.peg.756	CAA35921	GCA_001002135.1_ASM100213v1	Candidatus Microgenomates	aac	aminoglycosides	Inactivating enzymes	45.33		2.11884e-07	44.4
fig|6666666.647122.peg.440	AAX38178	GCA_001002205.1_ASM100220v1	Candidatus Microgenomates	aac	aminoglycosides	Inactivating enzymes	29.75		1.4063e-20	83.7
fig|6666666.647126.peg.494	AAX38178	GCA_001002285.1_ASM100228v1	Candidatus Microgenomates	aac	aminoglycosides	Inactivating enzymes	31.69		2.16378e-08	57.7
fig|6666666.647128.peg.524	ABF52347	GCA_001002295.1_ASM100229v1	Candidatus Microgenomates	aac	aminoglycosides	Inactivating enzymes	35.48		0.000596219	53.4
fig|6666666.647128.peg.809	WP_002779679	GCA_001002295.1_ASM100229v1	Candidatus Microgenomates	aac	aminoglycosides	Inactivating enzymes	23.95		9.60277e-09	75.1
fig|6666666.647141.peg.152	CAI46940	GCA_001002445.1_ASM100244v1	Candidatus Microgenomates	aac	aminoglycosides	Inactivating enzymes	34.29		0.000930475	45.2
fig|6666666.647150.peg.27	CQD12588	GCA_001002615.1_ASM100261v1	Candidatus Microgenomates	aac	aminoglycosides	Inactivating enzymes	29.92		4.41077e-06	81.4
fig|6666666.647152.peg.850	CAI46940	GCA_001002655.1_ASM100265v1	Candidatus Microgenomates	aac	aminoglycosides	Inactivating enzymes	28.12		0.000643227	57.8
fig|6666666.647154.peg.713	AIT97187	GCA_001002785.1_ASM100278v1	Candidatus Microgenomates	aac	aminoglycosides	Inactivating enzymes	31.62		2.75005e-10	90.1
fig|6666666.647166.peg.440	ADQ43423	GCA_001003245.1_ASM100324v1	Candidatus Microgenomates	aac	aminoglycosides	Inactivating enzymes	30.23		0.000459391	82.7
fig|6666666.647168.peg.25	ABF52347	GCA_001003265.1_ASM100326v1	Candidatus Microgenomates	aac	aminoglycosides	Inactivating enzymes	33.09		5.25809e-09	80.5
fig|6666666.647170.peg.749	CAD53575	GCA_001003305.1_ASM100330v1	Candidatus Microgenomates	aac	aminoglycosides	Inactivating enzymes	24.3		1.84483e-05	69.5
fig|6666666.647174.peg.928	WP_002779679	GCA_001003345.1_ASM100334v1	Candidatus Microgenomates	aac	aminoglycosides	Inactivating enzymes	28.05		8.9031e-07	53.9
fig|6666666.647182.peg.147	WP_002779679	GCA_001003565.1_ASM100356v1	Candidatus Microgenomates	aac	aminoglycosides	Inactivating enzymes	28.05		8.9031e-07	53.9
fig|6666666.647188.peg.249	CQD12588	GCA_001003755.1_ASM100375v1	Candidatus Microgenomates	aac	aminoglycosides	Inactivating enzymes	29.92		4.41077e-06	81.4
fig|6666666.647188.peg.527	CCP42991	GCA_001003755.1_ASM100375v1	Candidatus Microgenomates	aac	aminoglycosides	Inactivating enzymes	23.81		3.80386e-05	78.6
fig|6666666.647195.peg.1052	CQD12588	GCA_001029675.1_ASM102967v1	Candidatus Microgenomates	aac	aminoglycosides	Inactivating enzymes	29.92		4.41077e-06	81.4
fig|6666666.647195.peg.21	CAI46940	GCA_001029675.1_ASM102967v1	Candidatus Microgenomates	aac	aminoglycosides	Inactivating enzymes	32.33		3.91598e-12	80.1
fig|6666666.647195.peg.289	CCP42991	GCA_001029675.1_ASM102967v1	Candidatus Microgenomates	aac	aminoglycosides	Inactivating enzymes	23.81		3.80386e-05	78.6
fig|6666666.644313.peg.941	WP_002779679	GCA_001773725.1_ASM177372v1	Candidatus Microgenomates	aac	aminoglycosides	Inactivating enzymes	25		0.000119998	63.8
fig|6666666.644321.peg.1204	CQD12588	GCA_001773775.1_ASM177377v1	Candidatus Microgenomates	aac	aminoglycosides	Inactivating enzymes	24.79		7.43698e-05	73.6
fig|6666666.644335.peg.1028	WP_031658562	GCA_001774275.1_ASM177427v1	Candidatus Microgenomates	aac	aminoglycosides	Inactivating enzymes	23.81		2.61431e-05	78.6
fig|6666666.644335.peg.272	CQD12588	GCA_001774275.1_ASM177427v1	Candidatus Microgenomates	aac	aminoglycosides	Inactivating enzymes	29.92		4.41077e-06	81.4
fig|6666666.644335.peg.932	CAI46940	GCA_001774275.1_ASM177427v1	Candidatus Microgenomates	aac	aminoglycosides	Inactivating enzymes	32.33		3.91598e-12	80.1
fig|6666666.644338.peg.1085	WP_031658562	GCA_001774295.1_ASM177429v1	Candidatus Microgenomates	aac	aminoglycosides	Inactivating enzymes	23.81		2.61431e-05	78.6
fig|6666666.644338.peg.477	CQD12588	GCA_001774295.1_ASM177429v1	Candidatus Microgenomates	aac	aminoglycosides	Inactivating enzymes	29.92		4.41077e-06	81.4
fig|6666666.644343.peg.165	AAB17563	GCA_001774315.1_ASM177431v1	Candidatus Microgenomates	aac	aminoglycosides	Inactivating enzymes	23.81		3.80386e-05	78.6
fig|6666666.644343.peg.401	CAI46940	GCA_001774315.1_ASM177431v1	Candidatus Microgenomates	aac	aminoglycosides	Inactivating enzymes	32.33		3.91598e-12	80.1
fig|6666666.644343.peg.640	CQD12588	GCA_001774315.1_ASM177431v1	Candidatus Microgenomates	aac	aminoglycosides	Inactivating enzymes	29.92		4.41077e-06	81.4
fig|6666666.644347.peg.188	WP_031658562	GCA_001774335.1_ASM177433v1	Candidatus Microgenomates	aac	aminoglycosides	Inactivating enzymes	23.81		2.61431e-05	78.6
fig|6666666.644347.peg.268	CQD12588	GCA_001774335.1_ASM177433v1	Candidatus Microgenomates	aac	aminoglycosides	Inactivating enzymes	29.92		4.41077e-06	81.4
fig|6666666.644353.peg.133	WP_031658562	GCA_001774345.1_ASM177434v1	Candidatus Microgenomates	aac	aminoglycosides	Inactivating enzymes	23.81		2.61431e-05	78.6
fig|6666666.644353.peg.85	CQD12588	GCA_001774345.1_ASM177434v1	Candidatus Microgenomates	aac	aminoglycosides	Inactivating enzymes	29.92		4.41077e-06	81.4
fig|6666666.644353.peg.895	CAI46940	GCA_001774345.1_ASM177434v1	Candidatus Microgenomates	aac	aminoglycosides	Inactivating enzymes	32.33		3.91598e-12	80.1
fig|6666666.644357.peg.731	KIX79344	GCA_001774535.1_ASM177453v1	Candidatus Microgenomates	aac	aminoglycosides	Inactivating enzymes	29.55		0.000142658	50
fig|6666666.644365.peg.313	AAX38178	GCA_001774575.1_ASM177457v1	Candidatus Microgenomates	aac	aminoglycosides	Inactivating enzymes	29.75		1.4063e-20	83.7
fig|6666666.644369.peg.194	AIT97187	GCA_001774585.1_ASM177458v1	Candidatus Microgenomates	aac	aminoglycosides	Inactivating enzymes	31.62		2.75005e-10	90.1
fig|6666666.647213.peg.355	KOQ68998	GCA_001774705.1_ASM177470v1	Candidatus Microgenomates	aac	aminoglycosides	Inactivating enzymes	23.85		3.23615e-07	82.8
fig|6666666.647213.peg.915	EXB26010	GCA_001774705.1_ASM177470v1	Candidatus Microgenomates	aac	aminoglycosides	Inactivating enzymes	28.12		1.03041e-05	45.1
fig|6666666.647217.peg.107	ETX44633	GCA_001774755.1_ASM177475v1	Candidatus Microgenomates	aac	aminoglycosides	Inactivating enzymes	24.62		7.99814e-10	91.5
fig|6666666.647221.peg.763	BAD12078	GCA_001774785.1_ASM177478v1	Candidatus Microgenomates	aac	aminoglycosides	Inactivating enzymes	30.43		9.10341e-06	57.1
fig|6666666.647223.peg.137	AHN92771	GCA_001774815.1_ASM177481v1	Candidatus Microgenomates	aac	aminoglycosides	Inactivating enzymes	27.37		0.000185513	55.2
fig|6666666.647225.peg.1005	ABD81100	GCA_001774835.1_ASM177483v1	Candidatus Microgenomates	aac	aminoglycosides	Inactivating enzymes	27.01		3.80457e-05	86.2
fig|6666666.647225.peg.443	BAO35700	GCA_001774835.1_ASM177483v1	Candidatus Microgenomates	aac	aminoglycosides	Inactivating enzymes	24.8		6.37157e-09	88
fig|6666666.647230.peg.310	WP_051208285	GCA_001774865.1_ASM177486v1	Candidatus Microgenomates	aac	aminoglycosides	Inactivating enzymes	34.65		0.000201824	54.6
fig|6666666.647235.peg.680	ETX44633	GCA_001774935.1_ASM177493v1	Candidatus Microgenomates	aac	aminoglycosides	Inactivating enzymes	24.62		7.99814e-10	91.5
fig|6666666.647239.peg.230	BAO35700	GCA_001774975.1_ASM177497v1	Candidatus Microgenomates	aac	aminoglycosides	Inactivating enzymes	24.8		6.37157e-09	88
fig|6666666.647239.peg.627	BAD12078	GCA_001774975.1_ASM177497v1	Candidatus Microgenomates	aac	aminoglycosides	Inactivating enzymes	30.43		9.10341e-06	57.1
fig|6666666.647243.peg.620	KKZ18771	GCA_001775005.1_ASM177500v1	Candidatus Microgenomates	aac	aminoglycosides	Inactivating enzymes	25.38		9.54525e-10	91.5
fig|6666666.647245.peg.771	WP_085334908	GCA_001775025.1_ASM177502v1	Candidatus Microgenomates	aac	aminoglycosides	Inactivating enzymes	35.53		1.56754e-08	53.9
fig|6666666.647245.peg.939	AAA25680	GCA_001775025.1_ASM177502v1	Candidatus Microgenomates	aac	aminoglycosides	Inactivating enzymes	23.68		4.50153e-05	93.8
fig|6666666.647250.peg.1000	BAO35700	GCA_001775075.1_ASM177507v1	Candidatus Microgenomates	aac	aminoglycosides	Inactivating enzymes	24.8		6.37157e-09	88
fig|6666666.647252.peg.1067	CNH39072	GCA_001775085.1_ASM177508v1	Candidatus Microgenomates	aac	aminoglycosides	Inactivating enzymes	25.19		1.32728e-06	92.9
fig|6666666.647254.peg.562	ETX44633	GCA_001775095.1_ASM177509v1	Candidatus Microgenomates	aac	aminoglycosides	Inactivating enzymes	24.62		7.99814e-10	91.5
fig|6666666.647257.peg.145	ETX44633	GCA_001775135.1_ASM177513v1	Candidatus Microgenomates	aac	aminoglycosides	Inactivating enzymes	24.62		7.99814e-10	91.5
fig|6666666.647259.peg.210	ETX44633	GCA_001775155.1_ASM177515v1	Candidatus Microgenomates	aac	aminoglycosides	Inactivating enzymes	24.62		7.99814e-10	91.5
fig|6666666.647261.peg.814	ETX44633	GCA_001775165.1_ASM177516v1	Candidatus Microgenomates	aac	aminoglycosides	Inactivating enzymes	24.62		7.99814e-10	91.5
fig|6666666.647263.peg.946	ETX44633	GCA_001775175.1_ASM177517v1	Candidatus Microgenomates	aac	aminoglycosides	Inactivating enzymes	24.62		7.99814e-10	91.5
fig|6666666.647265.peg.769	WP_019453091	GCA_001775215.1_ASM177521v1	Candidatus Microgenomates	aac	aminoglycosides	Inactivating enzymes	26.36		1.19984e-09	90.8
fig|6666666.647267.peg.36	ETX44633	GCA_001775235.1_ASM177523v1	Candidatus Microgenomates	aac	aminoglycosides	Inactivating enzymes	24.62		7.99814e-10	91.5
fig|6666666.647279.peg.441	AAB63533	GCA_001775595.1_ASM177559v1	Candidatus Microgenomates	aac	aminoglycosides	Inactivating enzymes	36.05		0.000195778	52.8
fig|6666666.647279.peg.85	WP_002779679	GCA_001775595.1_ASM177559v1	Candidatus Microgenomates	aac	aminoglycosides	Inactivating enzymes	26.56		0.000886967	58.7
fig|6666666.647281.peg.770	WP_002779679	GCA_001775605.1_ASM177560v1	Candidatus Microgenomates	aac	aminoglycosides	Inactivating enzymes	25		0.000119998	63.8
fig|6666666.647292.peg.403	AHN92771	GCA_001776045.1_ASM177604v1	Candidatus Microgenomates	aac	aminoglycosides	Inactivating enzymes	26.5		0.000465196	62.2
fig|6666666.647292.peg.415	AAA26685	GCA_001776045.1_ASM177604v1	Candidatus Microgenomates	aac	aminoglycosides	Inactivating enzymes	23.63		2.11334e-09	67.7
fig|6666666.647294.peg.165	CQD12588	GCA_001776075.1_ASM177607v1	Candidatus Microgenomates	aac	aminoglycosides	Inactivating enzymes	29.92		4.41077e-06	81.4
fig|6666666.647294.peg.596	CAI46940	GCA_001776075.1_ASM177607v1	Candidatus Microgenomates	aac	aminoglycosides	Inactivating enzymes	32.33		3.91598e-12	80.1
fig|6666666.647294.peg.919	WP_031658562	GCA_001776075.1_ASM177607v1	Candidatus Microgenomates	aac	aminoglycosides	Inactivating enzymes	23.81		2.61431e-05	78.6
fig|6666666.647296.peg.238	BAD00738	GCA_001776095.1_ASM177609v1	Candidatus Microgenomates	aac	aminoglycosides	Inactivating enzymes	33.78		0.000727598	54
fig|6666666.647298.peg.587	CAO78542	GCA_001776115.1_ASM177611v1	Candidatus Microgenomates	aac	aminoglycosides	Inactivating enzymes	33.78		0.000685944	54
fig|6666666.647300.peg.189	WP_051139090	GCA_001776225.1_ASM177622v1	Candidatus Microgenomates	aac	aminoglycosides	Inactivating enzymes	35.06		4.11727e-17	88
fig|6666666.647306.peg.177	AIT97187	GCA_001776285.1_ASM177628v1	Candidatus Microgenomates	aac	aminoglycosides	Inactivating enzymes	31.62		2.75005e-10	90.1
fig|6666666.647306.peg.190	WP_002779679	GCA_001776285.1_ASM177628v1	Candidatus Microgenomates	aac	aminoglycosides	Inactivating enzymes	34.95		9.86531e-46	94.4
fig|6666666.647308.peg.148	WP_029391459	GCA_001776315.1_ASM177631v1	Candidatus Microgenomates	aac	aminoglycosides	Inactivating enzymes	28.95		8.41044e-07	85.4
fig|6666666.647310.peg.426	ENU30617	GCA_001776335.1_ASM177633v1	Candidatus Microgenomates	aac	aminoglycosides	Inactivating enzymes	26.92		2.21797e-09	92.2
fig|6666666.647314.peg.327	CNH39072	GCA_001776375.1_ASM177637v1	Candidatus Microgenomates	aac	aminoglycosides	Inactivating enzymes	25.19		1.32728e-06	92.9
fig|6666666.647316.peg.1024	BAD12078	GCA_001776395.1_ASM177639v1	Candidatus Microgenomates	aac	aminoglycosides	Inactivating enzymes	30.43		9.10341e-06	57.1
fig|6666666.647316.peg.219	BAO35700	GCA_001776395.1_ASM177639v1	Candidatus Microgenomates	aac	aminoglycosides	Inactivating enzymes	24.8		6.37157e-09	88
fig|6666666.647316.peg.717	ABD81100	GCA_001776395.1_ASM177639v1	Candidatus Microgenomates	aac	aminoglycosides	Inactivating enzymes	27.01		3.80457e-05	86.2
fig|6666666.647324.peg.84	AHN92771	GCA_001776475.1_ASM177647v1	Candidatus Microgenomates	aac	aminoglycosides	Inactivating enzymes	27.37		0.000185513	55.2
fig|6666666.647326.peg.66	BAD12078	GCA_001776495.1_ASM177649v1	Candidatus Microgenomates	aac	aminoglycosides	Inactivating enzymes	30.43		9.10341e-06	57.1
fig|6666666.647326.peg.815	ABD81100	GCA_001776495.1_ASM177649v1	Candidatus Microgenomates	aac	aminoglycosides	Inactivating enzymes	27.01		3.80457e-05	86.2
fig|6666666.647328.peg.384	CNH39072	GCA_001776505.1_ASM177650v1	Candidatus Microgenomates	aac	aminoglycosides	Inactivating enzymes	25.19		1.32728e-06	92.9
fig|6666666.647333.peg.1050	BAO35700	GCA_001776545.1_ASM177654v1	Candidatus Microgenomates	aac	aminoglycosides	Inactivating enzymes	24.8		6.37157e-09	88
fig|6666666.647333.peg.771	ABD81100	GCA_001776545.1_ASM177654v1	Candidatus Microgenomates	aac	aminoglycosides	Inactivating enzymes	27.01		3.80457e-05	86.2
fig|6666666.647335.peg.395	ETX44633	GCA_001776575.1_ASM177657v1	Candidatus Microgenomates	aac	aminoglycosides	Inactivating enzymes	24.62		7.99814e-10	91.5
fig|6666666.647337.peg.642	KVJ93461	GCA_001776585.1_ASM177658v1	Candidatus Microgenomates	aac	aminoglycosides	Inactivating enzymes	28.4		4.49878e-05	52.6
fig|6666666.647351.peg.440	AAC14729	GCA_001776735.1_ASM177673v1	Candidatus Microgenomates	aac	aminoglycosides	Inactivating enzymes	32.95		1.51108e-06	61.5
fig|6666666.647351.peg.62	WP_002779679	GCA_001776735.1_ASM177673v1	Candidatus Microgenomates	aac	aminoglycosides	Inactivating enzymes	31.96		6.81227e-45	97.7
fig|6666666.647356.peg.641	ENX36670	GCA_001776775.1_ASM177677v1	Candidatus Microgenomates	aac	aminoglycosides	Inactivating enzymes	28.17		2.97506e-06	41
fig|6666666.647358.peg.41	WP_063840319	GCA_001776785.1_ASM177678v1	Candidatus Microgenomates	aac	aminoglycosides	Inactivating enzymes	32.53		3.94061e-05	48.3
fig|6666666.647374.peg.219	AAA72107	GCA_001776945.1_ASM177694v1	Candidatus Microgenomates	aac	aminoglycosides	Inactivating enzymes	32.95		1.51108e-06	61.5
fig|6666666.647374.peg.797	WP_002779679	GCA_001776945.1_ASM177694v1	Candidatus Microgenomates	aac	aminoglycosides	Inactivating enzymes	31.96		6.81227e-45	97.7
fig|6666666.647379.peg.970	WP_085334908	GCA_001776985.1_ASM177698v1	Candidatus Microgenomates	aac	aminoglycosides	Inactivating enzymes	30.99		1.74784e-07	41
fig|6666666.647383.peg.217	WP_140423191	GCA_001777025.1_ASM177702v1	Candidatus Microgenomates	aac	aminoglycosides	Inactivating enzymes	34.94		7.58107e-06	48.3
fig|6666666.647383.peg.565	WP_029391459	GCA_001777025.1_ASM177702v1	Candidatus Microgenomates	aac	aminoglycosides	Inactivating enzymes	29.09		4.74604e-10	75.3
fig|6666666.647392.peg.912	ENX36670	GCA_001777105.1_ASM177710v1	Candidatus Microgenomates	aac	aminoglycosides	Inactivating enzymes	28.17		2.97506e-06	41
fig|6666666.647400.peg.77	ENX36670	GCA_001777395.1_ASM177739v1	Candidatus Microgenomates	aac	aminoglycosides	Inactivating enzymes	28.17		2.97506e-06	41
fig|6666666.647407.peg.425	WP_002779679	GCA_001777455.1_ASM177745v1	Candidatus Microgenomates	aac	aminoglycosides	Inactivating enzymes	31.96		6.81227e-45	97.7
fig|6666666.647407.peg.568	AAC14729	GCA_001777455.1_ASM177745v1	Candidatus Microgenomates	aac	aminoglycosides	Inactivating enzymes	32.95		1.51108e-06	61.5
fig|6666666.647407.peg.703	AAA25680	GCA_001777455.1_ASM177745v1	Candidatus Microgenomates	aac	aminoglycosides	Inactivating enzymes	25.36		1.2837e-06	83.1
fig|6666666.647413.peg.509	BAD14386	GCA_001779015.1_ASM177901v1	Candidatus Microgenomates	aac	aminoglycosides	Inactivating enzymes	38.67		0.000599736	45.5
fig|6666666.647413.peg.720	APB03223	GCA_001779015.1_ASM177901v1	Candidatus Microgenomates	aac	aminoglycosides	Inactivating enzymes	24.22		2.66769e-09	90.4
fig|6666666.647415.peg.49	CQD12588	GCA_001779035.1_ASM177903v1	Candidatus Microgenomates	aac	aminoglycosides	Inactivating enzymes	27.45		3.27065e-05	66.2
fig|6666666.647415.peg.500	CQH02469	GCA_001779035.1_ASM177903v1	Candidatus Microgenomates	aac	aminoglycosides	Inactivating enzymes	25.44		0.000571906	69.9
fig|6666666.647421.peg.347	KOO82158	GCA_001779065.1_ASM177906v1	Candidatus Microgenomates	aac	aminoglycosides	Inactivating enzymes	25.24		5.22345e-06	56.3
fig|6666666.647430.peg.1240	AJC61747	GCA_001779095.1_ASM177909v1	Candidatus Microgenomates	aac	aminoglycosides	Inactivating enzymes	40.2		1.1923e-10	57.6
fig|6666666.647430.peg.1490	CQD12588	GCA_001779095.1_ASM177909v1	Candidatus Microgenomates	aac	aminoglycosides	Inactivating enzymes	35.94		2.27307e-05	47.1
fig|6666666.647430.peg.486	WP_085334908	GCA_001779095.1_ASM177909v1	Candidatus Microgenomates	aac	aminoglycosides	Inactivating enzymes	35.19		2.24216e-09	68.8
fig|6666666.647438.peg.388	AAC14729	GCA_001779145.1_ASM177914v1	Candidatus Microgenomates	aac	aminoglycosides	Inactivating enzymes	28.44		1.12212e-05	73.2
fig|6666666.647440.peg.874	ADX02779	GCA_001779175.1_ASM177917v1	Candidatus Microgenomates	aac	aminoglycosides	Inactivating enzymes	31.58		0.000287154	44.7
fig|6666666.647454.peg.623	AGH30448	GCA_001779275.1_ASM177927v1	Candidatus Microgenomates	aac	aminoglycosides	Inactivating enzymes	23.42		0.000374504	71.2
fig|6666666.647462.peg.671	WP_002779679	GCA_001779375.1_ASM177937v1	Candidatus Microgenomates	aac	aminoglycosides	Inactivating enzymes	28.05		8.9031e-07	53.9
fig|6666666.647471.peg.1042	ADO50680	GCA_001779455.1_ASM177945v1	Candidatus Microgenomates	aac	aminoglycosides	Inactivating enzymes	34.82		3.26971e-06	75.2
fig|6666666.647487.peg.930	WP_002779679	GCA_001780865.1_ASM178086v1	Candidatus Microgenomates	aac	aminoglycosides	Inactivating enzymes	23.77		1.42514e-12	77.7
fig|6666666.647492.peg.332	EOH90388	GCA_001780905.1_ASM178090v1	Candidatus Microgenomates	aac	aminoglycosides	Inactivating enzymes	32.56		7.39553e-06	71.7
fig|6666666.647492.peg.387	AAD03492	GCA_001780905.1_ASM178090v1	Candidatus Microgenomates	aac	aminoglycosides	Inactivating enzymes	29.69		2.81182e-08	77.1
fig|6666666.647495.peg.1004	CQD12588	GCA_001780955.1_ASM178095v1	Candidatus Microgenomates	aac	aminoglycosides	Inactivating enzymes	25.74		2.85975e-06	93.2
fig|6666666.647495.peg.301	KIQ65506	GCA_001780955.1_ASM178095v1	Candidatus Microgenomates	aac	aminoglycosides	Inactivating enzymes	26.14		0.000194616	82.7
fig|6666666.647495.peg.931	EOR09207	GCA_001780955.1_ASM178095v1	Candidatus Microgenomates	aac	aminoglycosides	Inactivating enzymes	39.02		9.87614e-06	44.6
fig|6666666.647505.peg.332	ABL71428	GCA_001781025.1_ASM178102v1	Candidatus Microgenomates	aac	aminoglycosides	Inactivating enzymes	29.63		2.82516e-07	87.7
fig|6666666.647505.peg.572	WP_085334908	GCA_001781025.1_ASM178102v1	Candidatus Microgenomates	aac	aminoglycosides	Inactivating enzymes	35.87		5.91637e-11	59
fig|6666666.647505.peg.590	CAA26235	GCA_001781025.1_ASM178102v1	Candidatus Microgenomates	aac	aminoglycosides	Inactivating enzymes	28		5.98383e-07	48.1
fig|6666666.647518.peg.312	WP_079459897	GCA_001782085.1_ASM178208v1	Candidatus Microgenomates	aac	aminoglycosides	Inactivating enzymes	33.91		1.88959e-06	69.7
fig|6666666.647522.peg.494	AAX38178	GCA_001782125.1_ASM178212v1	Candidatus Microgenomates	aac	aminoglycosides	Inactivating enzymes	25.49		4.34218e-05	46.4
fig|6666666.647530.peg.228	AAG45714	GCA_001782165.1_ASM178216v1	Candidatus Microgenomates	aac	aminoglycosides	Inactivating enzymes	32.86		3.79488e-06	99.3
fig|6666666.647530.peg.767	AAD03491	GCA_001782165.1_ASM178216v1	Candidatus Microgenomates	aac	aminoglycosides	Inactivating enzymes	27.69		5.03509e-07	50
fig|6666666.647534.peg.1113	CQD12588	GCA_001782195.1_ASM178219v1	Candidatus Microgenomates	aac	aminoglycosides	Inactivating enzymes	28.72		0.00021491	71.8
fig|6666666.647534.peg.463	WP_000959805	GCA_001782195.1_ASM178219v1	Candidatus Microgenomates	aac	aminoglycosides	Inactivating enzymes	28.57		0.00015056	83.2
fig|6666666.647544.peg.279	WP_079459897	GCA_001782295.1_ASM178229v1	Candidatus Microgenomates	aac	aminoglycosides	Inactivating enzymes	33.91		1.88959e-06	69.7
fig|6666666.647546.peg.829	AFR33815	GCA_001782315.1_ASM178231v1	Candidatus Microgenomates	aac	aminoglycosides	Inactivating enzymes	28.75		3.32076e-06	55.6
fig|6666666.647584.peg.318	ATL63228	GCA_001782645.1_ASM178264v1	Candidatus Microgenomates	aac	aminoglycosides	Inactivating enzymes	28.3		3.0906e-05	47.7
fig|6666666.647591.peg.1016	ABF53478	GCA_001782715.1_ASM178271v1	Candidatus Microgenomates	aac	aminoglycosides	Inactivating enzymes	27.09		6.49125e-08	61.1
fig|6666666.647602.peg.463	WP_046502149	GCA_001783735.1_ASM178373v1	Candidatus Microgenomates	aac	aminoglycosides	Inactivating enzymes	27.62		1.63979e-08	58.7
fig|6666666.647606.peg.483	CQD12588	GCA_001783795.1_ASM178379v1	Candidatus Microgenomates	aac	aminoglycosides	Inactivating enzymes	28.1		0.000247113	92.4
fig|6666666.647621.peg.390	AAC25500	GCA_001783905.1_ASM178390v1	Candidatus Microgenomates	aac	aminoglycosides	Inactivating enzymes	31.87		1.30945e-06	49.7
fig|6666666.647625.peg.1367	4DT8_A	GCA_001783955.1_ASM178395v1	Candidatus Microgenomates	aac	aminoglycosides	Inactivating enzymes	29.22		9.80706e-06	47.2
fig|6666666.647627.peg.445	ABN10340	GCA_001783975.1_ASM178397v1	Candidatus Microgenomates	aac	aminoglycosides	Inactivating enzymes	41.77		1.30556e-06	47.9
fig|6666666.647629.peg.90	AAD03491	GCA_001783985.1_ASM178398v1	Candidatus Microgenomates	aac	aminoglycosides	Inactivating enzymes	27.69		5.03509e-07	50
fig|6666666.647631.peg.325	CQD12588	GCA_001783995.1_ASM178399v1	Candidatus Microgenomates	aac	aminoglycosides	Inactivating enzymes	28.72		0.00021491	71.8
fig|6666666.647631.peg.647	AFR33815	GCA_001783995.1_ASM178399v1	Candidatus Microgenomates	aac	aminoglycosides	Inactivating enzymes	28.75		3.32076e-06	55.6
fig|6666666.644399.peg.386	WP_002779679	GCA_001786475.1_ASM178647v1	Candidatus Microgenomates	aac	aminoglycosides	Inactivating enzymes	34.88		4.48525e-43	87.5
fig|6666666.644399.peg.452	WP_000354853	GCA_001786475.1_ASM178647v1	Candidatus Microgenomates	aac	aminoglycosides	Inactivating enzymes	30		2.69767e-05	55.9
fig|6666666.644403.peg.47	WP_000354853	GCA_001786485.1_ASM178648v1	Candidatus Microgenomates	aac	aminoglycosides	Inactivating enzymes	30		2.69767e-05	55.9
fig|6666666.644411.peg.156	WP_049440615	GCA_001787375.1_ASM178737v1	Candidatus Microgenomates	aac	aminoglycosides	Inactivating enzymes	29		8.70686e-05	63.7
fig|6666666.644411.peg.421	EST37714	GCA_001787375.1_ASM178737v1	Candidatus Microgenomates	aac	aminoglycosides	Inactivating enzymes	25.71		1.23182e-07	62.1
fig|6666666.644414.peg.514	WP_000354853	GCA_001787385.1_ASM178738v1	Candidatus Microgenomates	aac	aminoglycosides	Inactivating enzymes	30		2.69767e-05	55.9
fig|6666666.644417.peg.215	EST37714	GCA_001787395.1_ASM178739v1	Candidatus Microgenomates	aac	aminoglycosides	Inactivating enzymes	25.71		1.23182e-07	62.1
fig|6666666.644417.peg.470	WP_049440615	GCA_001787395.1_ASM178739v1	Candidatus Microgenomates	aac	aminoglycosides	Inactivating enzymes	29		8.70686e-05	63.7
fig|6666666.644421.peg.184	WP_049440615	GCA_001787405.1_ASM178740v1	Candidatus Microgenomates	aac	aminoglycosides	Inactivating enzymes	29		8.70686e-05	63.7
fig|6666666.644421.peg.340	WP_037790839	GCA_001787405.1_ASM178740v1	Candidatus Microgenomates	aac	aminoglycosides	Inactivating enzymes	23.81		1.06792e-06	62.1
fig|6666666.644431.peg.158	CBI71176	GCA_001787915.1_ASM178791v1	Candidatus Microgenomates	aac	aminoglycosides	Inactivating enzymes	39.47		3.47502e-05	53.9
fig|6666666.644431.peg.338	WP_047467383	GCA_001787915.1_ASM178791v1	Candidatus Microgenomates	aac	aminoglycosides	Inactivating enzymes	32.26		0.000603297	50.8
fig|6666666.644435.peg.384	BAD12078	GCA_001787935.1_ASM178793v1	Candidatus Microgenomates	aac	aminoglycosides	Inactivating enzymes	25.77		4.13434e-07	63.4
fig|6666666.644457.peg.1143	BAD12078	GCA_001788035.1_ASM178803v1	Candidatus Microgenomates	aac	aminoglycosides	Inactivating enzymes	29.33		0.000117379	51.4
fig|6666666.644457.peg.482	CAI46940	GCA_001788035.1_ASM178803v1	Candidatus Microgenomates	aac	aminoglycosides	Inactivating enzymes	36.46		7.03729e-10	64.9
fig|6666666.644461.peg.441	EJY45308	GCA_001788045.1_ASM178804v1	Candidatus Microgenomates	aac	aminoglycosides	Inactivating enzymes	31.25		1.75586e-06	83.7
fig|6666666.644461.peg.875	AAG45714	GCA_001788045.1_ASM178804v1	Candidatus Microgenomates	aac	aminoglycosides	Inactivating enzymes	32.86		3.79488e-06	99.3
fig|6666666.644465.peg.25	WP_049440615	GCA_001788055.1_ASM178805v1	Candidatus Microgenomates	aac	aminoglycosides	Inactivating enzymes	24.55		2.61503e-07	71.9
fig|6666666.644465.peg.787	AAC41391	GCA_001788055.1_ASM178805v1	Candidatus Microgenomates	aac	aminoglycosides	Inactivating enzymes	23.57		4.75575e-09	99.3
fig|6666666.644465.peg.797	CAJ32498	GCA_001788055.1_ASM178805v1	Candidatus Microgenomates	aac	aminoglycosides	Inactivating enzymes	31.71		0.00068973	59
fig|6666666.644471.peg.409	CQD12588	GCA_001788095.1_ASM178809v1	Candidatus Microgenomates	aac	aminoglycosides	Inactivating enzymes	26.09		8.15315e-07	63.9
fig|6666666.644471.peg.807	CCP42991	GCA_001788095.1_ASM178809v1	Candidatus Microgenomates	aac	aminoglycosides	Inactivating enzymes	24.76		3.1969e-06	53.8
fig|6666666.644471.peg.985	CBI71176	GCA_001788095.1_ASM178809v1	Candidatus Microgenomates	aac	aminoglycosides	Inactivating enzymes	39.47		3.47502e-05	53.9
fig|6666666.644484.peg.42	EOT40837	GCA_001788135.1_ASM178813v1	Candidatus Microgenomates	aac	aminoglycosides	Inactivating enzymes	37.04		2.27999e-05	70.6
fig|6666666.644490.peg.372	APO28592	GCA_001788195.1_ASM178819v1	Candidatus Microgenomates	aac	aminoglycosides	Inactivating enzymes	29.39		6.68546e-06	74.3
fig|6666666.644490.peg.402	WP_049440615	GCA_001788195.1_ASM178819v1	Candidatus Microgenomates	aac	aminoglycosides	Inactivating enzymes	27.14		6.3608e-05	50.7
fig|6666666.644503.peg.126	ABL71428	GCA_001788235.1_ASM178823v1	Candidatus Microgenomates	aac	aminoglycosides	Inactivating enzymes	29.69		9.62473e-07	84.2
fig|6666666.644503.peg.407	WP_029391459	GCA_001788235.1_ASM178823v1	Candidatus Microgenomates	aac	aminoglycosides	Inactivating enzymes	28.12		4.78839e-05	51.6
fig|6666666.644511.peg.473	BAD12078	GCA_001788295.1_ASM178829v1	Candidatus Microgenomates	aac	aminoglycosides	Inactivating enzymes	34.23		1.95561e-11	72.1
fig|6666666.644515.peg.955	ERH70569	GCA_001788305.1_ASM178830v1	Candidatus Microgenomates	aac	aminoglycosides	Inactivating enzymes	29.89		5.49922e-07	58.4
fig|6666666.644520.peg.77	BAD12078	GCA_001788325.1_ASM178832v1	Candidatus Microgenomates	aac	aminoglycosides	Inactivating enzymes	34.23		1.95561e-11	72.1
fig|6666666.644524.peg.879	CQD12588	GCA_001788355.1_ASM178835v1	Candidatus Microgenomates	aac	aminoglycosides	Inactivating enzymes	36.76		0.000936486	40.2
fig|6666666.644528.peg.484	BAD12078	GCA_001788375.1_ASM178837v1	Candidatus Microgenomates	aac	aminoglycosides	Inactivating enzymes	34.23		1.95561e-11	72.1
fig|6666666.644532.peg.237	EST37714	GCA_001788645.1_ASM178864v1	Candidatus Microgenomates	aac	aminoglycosides	Inactivating enzymes	25.71		1.23182e-07	62.1
fig|6666666.644532.peg.657	WP_049440615	GCA_001788645.1_ASM178864v1	Candidatus Microgenomates	aac	aminoglycosides	Inactivating enzymes	29		8.70686e-05	63.7
fig|6666666.644547.peg.384	WP_002779679	GCA_001789325.1_ASM178932v1	Candidatus Microgenomates	aac	aminoglycosides	Inactivating enzymes	26.9		2.24459e-10	64.2
fig|6666666.644565.peg.76	CAI46944	GCA_001789405.1_ASM178940v1	Candidatus Microgenomates	aac	aminoglycosides	Inactivating enzymes	29.73		0.000150695	79.9
fig|6666666.644569.peg.732	CCP42991	GCA_001789435.1_ASM178943v1	Candidatus Microgenomates	aac	aminoglycosides	Inactivating enzymes	24.76		3.1969e-06	53.8
fig|6666666.644569.peg.995	CBI71176	GCA_001789435.1_ASM178943v1	Candidatus Microgenomates	aac	aminoglycosides	Inactivating enzymes	39.47		3.47502e-05	53.9
fig|6666666.644573.peg.771	AAF03531	GCA_001789445.1_ASM178944v1	Candidatus Microgenomates	aac	aminoglycosides	Inactivating enzymes	26.8		0.000296057	58.8
fig|6666666.644585.peg.466	ABL71428	GCA_001789515.1_ASM178951v1	Candidatus Microgenomates	aac	aminoglycosides	Inactivating enzymes	29.69		9.62473e-07	84.2
fig|6666666.644585.peg.663	WP_026328431	GCA_001789515.1_ASM178951v1	Candidatus Microgenomates	aac	aminoglycosides	Inactivating enzymes	28.12		1.84626e-05	51.6
fig|6666666.644598.peg.1135	ADQ43423	GCA_001789555.1_ASM178955v1	Candidatus Microgenomates	aac	aminoglycosides	Inactivating enzymes	26.13		1.99483e-05	80.4
fig|6666666.644598.peg.997	AAX38178	GCA_001789555.1_ASM178955v1	Candidatus Microgenomates	aac	aminoglycosides	Inactivating enzymes	33.33		2.05192e-06	47.9
fig|6666666.644602.peg.316	WP_037790839	GCA_001789595.1_ASM178959v1	Candidatus Microgenomates	aac	aminoglycosides	Inactivating enzymes	35.29		0.000103887	45.7
fig|6666666.644615.peg.706	AAA87229	GCA_001789645.1_ASM178964v1	Candidatus Microgenomates	aac	aminoglycosides	Inactivating enzymes	30.47		1.38236e-11	90.8
fig|6666666.644619.peg.21	ABN10340	GCA_001789675.1_ASM178967v1	Candidatus Microgenomates	aac	aminoglycosides	Inactivating enzymes	31.76		0.000146825	51.2
fig|6666666.644628.peg.481	CBI71176	GCA_001789715.1_ASM178971v1	Candidatus Microgenomates	aac	aminoglycosides	Inactivating enzymes	39.47		3.47502e-05	53.9
fig|6666666.644647.peg.635	CQD12588	GCA_001789805.1_ASM178980v1	Candidatus Microgenomates	aac	aminoglycosides	Inactivating enzymes	29.67		8.19166e-06	61.1
fig|6666666.644647.peg.983	AHN92771	GCA_001789805.1_ASM178980v1	Candidatus Microgenomates	aac	aminoglycosides	Inactivating enzymes	25.75		4.20032e-05	89.8
fig|6666666.644652.peg.326	WP_026328431	GCA_001789815.1_ASM178981v1	Candidatus Microgenomates	aac	aminoglycosides	Inactivating enzymes	29.79		4.09403e-06	50.5
fig|6666666.644660.peg.862	CBI71176	GCA_001789875.1_ASM178987v1	Candidatus Microgenomates	aac	aminoglycosides	Inactivating enzymes	39.47		3.47502e-05	53.9
fig|6666666.644664.peg.628	WP_140423191	GCA_001789885.1_ASM178988v1	Candidatus Microgenomates	aac	aminoglycosides	Inactivating enzymes	31.76		6.09345e-25	82.5
fig|6666666.644668.peg.477	WP_049440615	GCA_001789895.1_ASM178989v1	Candidatus Microgenomates	aac	aminoglycosides	Inactivating enzymes	24.55		2.36298e-07	71.9
fig|6666666.644668.peg.920	CQD12588	GCA_001789895.1_ASM178989v1	Candidatus Microgenomates	aac	aminoglycosides	Inactivating enzymes	27.78		4.10132e-10	89.4
fig|6666666.644668.peg.929	CAI46944	GCA_001789895.1_ASM178989v1	Candidatus Microgenomates	aac	aminoglycosides	Inactivating enzymes	29.73		0.000150695	79.9
fig|6666666.644679.peg.655	CQD12588	GCA_001789965.1_ASM178996v1	Candidatus Microgenomates	aac	aminoglycosides	Inactivating enzymes	33.06		5.46167e-07	79.6
fig|6666666.644683.peg.586	AHN92771	GCA_001789995.1_ASM178999v1	Candidatus Microgenomates	aac	aminoglycosides	Inactivating enzymes	25.75		4.20032e-05	89.8
fig|6666666.644683.peg.733	CQD12588	GCA_001789995.1_ASM178999v1	Candidatus Microgenomates	aac	aminoglycosides	Inactivating enzymes	29.67		8.19166e-06	61.1
fig|6666666.644687.peg.143	CBI71176	GCA_001790005.1_ASM179000v1	Candidatus Microgenomates	aac	aminoglycosides	Inactivating enzymes	39.47		3.47502e-05	53.9
fig|6666666.644692.peg.293	CQD12588	GCA_001790035.1_ASM179003v1	Candidatus Microgenomates	aac	aminoglycosides	Inactivating enzymes	33.06		5.46167e-07	79.6
fig|6666666.644695.peg.879	CQD12588	GCA_001790045.1_ASM179004v1	Candidatus Microgenomates	aac	aminoglycosides	Inactivating enzymes	36.76		0.000936486	40.2
fig|6666666.644699.peg.134	BAD12078	GCA_001790075.1_ASM179007v1	Candidatus Microgenomates	aac	aminoglycosides	Inactivating enzymes	34.23		1.95561e-11	72.1
fig|6666666.644703.peg.879	CQD12588	GCA_001790095.1_ASM179009v1	Candidatus Microgenomates	aac	aminoglycosides	Inactivating enzymes	36.76		0.000936486	40.2
fig|6666666.644707.peg.879	CQD12588	GCA_001790115.1_ASM179011v1	Candidatus Microgenomates	aac	aminoglycosides	Inactivating enzymes	36.76		0.000936486	40.2
fig|6666666.644711.peg.182	BAD12078	GCA_001790125.1_ASM179012v1	Candidatus Microgenomates	aac	aminoglycosides	Inactivating enzymes	34.23		1.95561e-11	72.1
fig|6666666.644715.peg.972	AIA46829	GCA_001790155.1_ASM179015v1	Candidatus Microgenomates	aac	aminoglycosides	Inactivating enzymes	29.69		7.08867e-07	43
fig|6666666.644719.peg.652	BAD12078	GCA_001790165.1_ASM179016v1	Candidatus Microgenomates	aac	aminoglycosides	Inactivating enzymes	34.23		1.95561e-11	72.1
fig|6666666.644724.peg.879	CQD12588	GCA_001790195.1_ASM179019v1	Candidatus Microgenomates	aac	aminoglycosides	Inactivating enzymes	36.76		0.000936486	40.2
fig|6666666.644729.peg.709	CAI46940	GCA_001790735.1_ASM179073v1	Candidatus Microgenomates	aac	aminoglycosides	Inactivating enzymes	30.72		1.52697e-15	84.5
fig|6666666.644736.peg.773	CAI46940	GCA_001790765.1_ASM179076v1	Candidatus Microgenomates	aac	aminoglycosides	Inactivating enzymes	30.72		1.52697e-15	84.5
fig|6666666.644740.peg.275	WP_000354853	GCA_001790895.1_ASM179089v1	Candidatus Microgenomates	aac	aminoglycosides	Inactivating enzymes	26.6		5.73726e-05	59.1
fig|6666666.644744.peg.705	CAI46940	GCA_001790905.1_ASM179090v1	Candidatus Microgenomates	aac	aminoglycosides	Inactivating enzymes	30.72		1.52697e-15	84.5
fig|6666666.644752.peg.401	AUV57982	GCA_001791835.1_ASM179183v1	Candidatus Microgenomates	aac	aminoglycosides	Inactivating enzymes	30.73		1.1665e-19	65.9
fig|6666666.644758.peg.263	ESP99889	GCA_001791885.1_ASM179188v1	Candidatus Microgenomates	aac	aminoglycosides	Inactivating enzymes	31.36		1.50038e-05	79.2
fig|6666666.644769.peg.457	BAO05514	GCA_001791955.1_ASM179195v1	Candidatus Microgenomates	aac	aminoglycosides	Inactivating enzymes	28.21		3.90411e-05	48.4
fig|6666666.644773.peg.1204	ABF53478	GCA_001791965.1_ASM179196v1	Candidatus Microgenomates	aac	aminoglycosides	Inactivating enzymes	27.8		6.29476e-15	71.7
fig|6666666.644773.peg.1291	KOU01101	GCA_001791965.1_ASM179196v1	Candidatus Microgenomates	aac	aminoglycosides	Inactivating enzymes	25		2.83547e-06	48.6
fig|6666666.644781.peg.333	BAD12078	GCA_001792005.1_ASM179200v1	Candidatus Microgenomates	aac	aminoglycosides	Inactivating enzymes	33.59		4.36388e-08	97.7
fig|6666666.644798.peg.45	ELB23361	GCA_001792075.1_ASM179207v1	Candidatus Microgenomates	aac	aminoglycosides	Inactivating enzymes	31.03		8.53781e-06	70.3
fig|6666666.644798.peg.580	WP_049440615	GCA_001792075.1_ASM179207v1	Candidatus Microgenomates	aac	aminoglycosides	Inactivating enzymes	28.12		9.42124e-05	51.6
fig|6666666.644802.peg.138	CBI71176	GCA_001792115.1_ASM179211v1	Candidatus Microgenomates	aac	aminoglycosides	Inactivating enzymes	31.33		0.000626995	57.2
fig|6666666.644802.peg.786	WP_002779679	GCA_001792115.1_ASM179211v1	Candidatus Microgenomates	aac	aminoglycosides	Inactivating enzymes	30.43		8.71269e-08	55.9
fig|6666666.644810.peg.677	CBI71176	GCA_001792155.1_ASM179215v1	Candidatus Microgenomates	aac	aminoglycosides	Inactivating enzymes	31.33		0.000626995	57.2
fig|6666666.644829.peg.837	EMF61681	GCA_001792255.1_ASM179225v1	Candidatus Microgenomates	aac	aminoglycosides	Inactivating enzymes	31		1.00247e-10	61.3
fig|6666666.644838.peg.354	NP_460578	GCA_001792295.1_ASM179229v1	Candidatus Microgenomates	aac	aminoglycosides	Inactivating enzymes	28.57		8.46578e-10	58
fig|6666666.644850.peg.1167	WP_000959805	GCA_001792345.1_ASM179234v1	Candidatus Microgenomates	aac	aminoglycosides	Inactivating enzymes	30.86		0.000185991	47.4
fig|6666666.644850.peg.156	EST37714	GCA_001792345.1_ASM179234v1	Candidatus Microgenomates	aac	aminoglycosides	Inactivating enzymes	35.58		8.08716e-07	69.8
fig|6666666.644855.peg.85	CAI46940	GCA_001792375.1_ASM179237v1	Candidatus Microgenomates	aac	aminoglycosides	Inactivating enzymes	29.9		2.77154e-06	63.8
fig|6666666.644860.peg.1192	AIL09067	GCA_001792385.1_ASM179238v1	Candidatus Microgenomates	aac	aminoglycosides	Inactivating enzymes	25.77		5.19812e-05	59.1
fig|6666666.644864.peg.1119	ELB23361	GCA_001792415.1_ASM179241v1	Candidatus Microgenomates	aac	aminoglycosides	Inactivating enzymes	31.03		8.53781e-06	70.3
fig|6666666.644873.peg.892	ENW95138	GCA_001792455.1_ASM179245v1	Candidatus Microgenomates	aac	aminoglycosides	Inactivating enzymes	30.39		6.30187e-08	64.6
fig|6666666.644878.peg.655	AAP43642	GCA_001792465.1_ASM179246v1	Candidatus Microgenomates	aac	aminoglycosides	Inactivating enzymes	27.16		0.000282254	53.6
fig|6666666.644884.peg.118	ADQ43423	GCA_001792515.1_ASM179251v1	Candidatus Microgenomates	aac	aminoglycosides	Inactivating enzymes	25.77		1.95755e-05	59.1
fig|6666666.644884.peg.956	WP_002779679	GCA_001792515.1_ASM179251v1	Candidatus Microgenomates	aac	aminoglycosides	Inactivating enzymes	27.86		2.80376e-07	68.8
fig|6666666.644889.peg.1020	EPI08854	GCA_001792535.1_ASM179253v1	Candidatus Microgenomates	aac	aminoglycosides	Inactivating enzymes	31.03		1.31179e-05	70.3
fig|6666666.644893.peg.630	EST37714	GCA_001792545.1_ASM179254v1	Candidatus Microgenomates	aac	aminoglycosides	Inactivating enzymes	35.58		8.08716e-07	69.8
fig|6666666.644893.peg.669	WP_000959805	GCA_001792545.1_ASM179254v1	Candidatus Microgenomates	aac	aminoglycosides	Inactivating enzymes	30.86		0.000185991	47.4
fig|6666666.644898.peg.1157	CAI46940	GCA_001792575.1_ASM179257v1	Candidatus Microgenomates	aac	aminoglycosides	Inactivating enzymes	29.9		2.77154e-06	63.8
fig|6666666.644902.peg.275	AIL09067	GCA_001792585.1_ASM179258v1	Candidatus Microgenomates	aac	aminoglycosides	Inactivating enzymes	25.77		5.19812e-05	59.1
fig|6666666.644914.peg.980	ELB23361	GCA_001792935.1_ASM179293v1	Candidatus Microgenomates	aac	aminoglycosides	Inactivating enzymes	31.03		8.53781e-06	70.3
fig|6666666.644922.peg.299	AZK52946	GCA_001792995.1_ASM179299v1	Candidatus Microgenomates	aac	aminoglycosides	Inactivating enzymes	28.75		1.17339e-05	54.8
fig|6666666.644930.peg.572	BAO06172	GCA_001793015.1_ASM179301v1	Candidatus Microgenomates	aac	aminoglycosides	Inactivating enzymes	34.88		0.000146554	60.1
fig|6666666.644930.peg.892	WP_049440615	GCA_001793015.1_ASM179301v1	Candidatus Microgenomates	aac	aminoglycosides	Inactivating enzymes	32		1.75686e-11	61.3
fig|6666666.644938.peg.695	WP_000354865	GCA_001793075.1_ASM179307v1	Candidatus Microgenomates	aac	aminoglycosides	Inactivating enzymes	28.57		8.46578e-10	58
fig|6666666.644946.peg.853	CAI46940	GCA_001793095.1_ASM179309v1	Candidatus Microgenomates	aac	aminoglycosides	Inactivating enzymes	29.9		2.77154e-06	63.8
fig|6666666.644950.peg.312	ESP99889	GCA_001793105.1_ASM179310v1	Candidatus Microgenomates	aac	aminoglycosides	Inactivating enzymes	31.36		1.50038e-05	79.2
fig|6666666.644954.peg.1037	EMF61681	GCA_001793155.1_ASM179315v1	Candidatus Microgenomates	aac	aminoglycosides	Inactivating enzymes	25.77		2.29296e-05	59.1
fig|6666666.644958.peg.8	ELB23361	GCA_001793165.1_ASM179316v1	Candidatus Microgenomates	aac	aminoglycosides	Inactivating enzymes	31.03		8.53781e-06	70.3
fig|6666666.644962.peg.87	CBI71176	GCA_001793175.1_ASM179317v1	Candidatus Microgenomates	aac	aminoglycosides	Inactivating enzymes	31.33		0.000626995	57.2
fig|6666666.644962.peg.887	WP_002779679	GCA_001793175.1_ASM179317v1	Candidatus Microgenomates	aac	aminoglycosides	Inactivating enzymes	30.43		8.71269e-08	55.9
fig|6666666.644979.peg.598	ADQ43423	GCA_001793265.1_ASM179326v1	Candidatus Microgenomates	aac	aminoglycosides	Inactivating enzymes	25.77		1.95755e-05	59.1
fig|6666666.644983.peg.323	EPI08854	GCA_001793275.1_ASM179327v1	Candidatus Microgenomates	aac	aminoglycosides	Inactivating enzymes	31.03		1.31179e-05	70.3
fig|6666666.644987.peg.906	WP_002779679	GCA_001793315.1_ASM179331v1	Candidatus Microgenomates	aac	aminoglycosides	Inactivating enzymes	27.41		1.98153e-06	79.2
fig|6666666.645010.peg.437	WP_002779679	GCA_001793425.1_ASM179342v1	Candidatus Microgenomates	aac	aminoglycosides	Inactivating enzymes	27.41		1.98153e-06	79.2
fig|6666666.645038.peg.200	WP_002779679	GCA_001793555.1_ASM179355v1	Candidatus Microgenomates	aac	aminoglycosides	Inactivating enzymes	27.41		1.98153e-06	79.2
fig|6666666.645053.peg.426	WP_002779679	GCA_001793635.1_ASM179363v1	Candidatus Microgenomates	aac	aminoglycosides	Inactivating enzymes	27.41		1.98153e-06	79.2
fig|6666666.645081.peg.168	WP_019722502	GCA_001803445.1_ASM180344v1	Candidatus Microgenomates	aac	aminoglycosides	Inactivating enzymes	26.32		0.000208599	50
fig|6666666.645085.peg.233	WP_002779679	GCA_001803465.1_ASM180346v1	Candidatus Microgenomates	aac	aminoglycosides	Inactivating enzymes	30.22		1.68675e-33	90
fig|6666666.645085.peg.864	WP_051449075	GCA_001803465.1_ASM180346v1	Candidatus Microgenomates	aac	aminoglycosides	Inactivating enzymes	33.33		1.74846e-15	97.4
fig|6666666.645153.peg.338	AAD03493	GCA_001816635.1_ASM181663v1	Candidatus Microgenomates	aac	aminoglycosides	Inactivating enzymes	31.73		2.08952e-07	57.8
fig|6666666.645157.peg.249	CNK13080	GCA_001816645.1_ASM181664v1	Candidatus Microgenomates	aac	aminoglycosides	Inactivating enzymes	29.27		3.07481e-08	87.2
fig|6666666.645161.peg.789	AAD03492	GCA_001816655.1_ASM181665v1	Candidatus Microgenomates	aac	aminoglycosides	Inactivating enzymes	27.91		1.04118e-09	87.8
fig|6666666.645173.peg.531	WP_029391459	GCA_001816725.1_ASM181672v1	Candidatus Microgenomates	aac	aminoglycosides	Inactivating enzymes	32.22		4.01239e-06	50.6
fig|6666666.645213.peg.798	AAA26549	GCA_001816915.1_ASM181691v1	Candidatus Microgenomates	aac	aminoglycosides	Inactivating enzymes	31.68		4.31326e-07	70.1
fig|6666666.645227.peg.454	ABL71235	GCA_001816985.1_ASM181698v1	Candidatus Microgenomates	aac	aminoglycosides	Inactivating enzymes	26.92		0.000108619	85.5
fig|6666666.645234.peg.424	APB03223	GCA_001871285.1_ASM187128v1	Candidatus Microgenomates	aac	aminoglycosides	Inactivating enzymes	30.86		0.00020231	49.7
fig|6666666.645251.peg.507	EOH60829	GCA_001872335.1_ASM187233v1	Candidatus Microgenomates	aac	aminoglycosides	Inactivating enzymes	41.1		0.000464357	44.8
fig|6666666.645251.peg.555	CBI71176	GCA_001872335.1_ASM187233v1	Candidatus Microgenomates	aac	aminoglycosides	Inactivating enzymes	31.63		0.00061705	46.4
fig|6666666.645265.peg.205	CQD12588	GCA_001873595.1_ASM187359v1	Candidatus Microgenomates	aac	aminoglycosides	Inactivating enzymes	34.38		1.53861e-11	68.1
fig|6666666.645277.peg.13	AGH30448	GCA_002293705.1_ASM229370v1	Candidatus Microgenomates	aac	aminoglycosides	Inactivating enzymes	26.19		2.01561e-05	86.3
fig|6666666.645281.peg.1019	CAI46940	GCA_002293715.1_ASM229371v1	Candidatus Microgenomates	aac	aminoglycosides	Inactivating enzymes	28.37		3.57381e-09	82.9
fig|6666666.645281.peg.1085	ALO40181	GCA_002293715.1_ASM229371v1	Candidatus Microgenomates	aac	aminoglycosides	Inactivating enzymes	23.31		4.62175e-06	73.9
fig|6666666.645293.peg.500	BAD12078	GCA_002329205.1_ASM232920v1	Candidatus Microgenomates	aac	aminoglycosides	Inactivating enzymes	22.22		0.000509299	62.7
fig|6666666.645306.peg.126	ALO40181	GCA_002343365.1_ASM234336v1	Candidatus Microgenomates	aac	aminoglycosides	Inactivating enzymes	21.74		3.63037e-05	80.7
fig|6666666.645306.peg.464	CAI46940	GCA_002343365.1_ASM234336v1	Candidatus Microgenomates	aac	aminoglycosides	Inactivating enzymes	28.97		2.57838e-13	82.9
fig|6666666.645310.peg.129	CAI46940	GCA_002343605.1_ASM234360v1	Candidatus Microgenomates	aac	aminoglycosides	Inactivating enzymes	28.37		3.57381e-09	82.9
fig|6666666.645310.peg.864	ALO40181	GCA_002343605.1_ASM234360v1	Candidatus Microgenomates	aac	aminoglycosides	Inactivating enzymes	23.31		4.63056e-06	77.8
fig|6666666.645314.peg.514	CAI46940	GCA_002344045.1_ASM234404v1	Candidatus Microgenomates	aac	aminoglycosides	Inactivating enzymes	28.37		3.57381e-09	82.9
fig|6666666.645314.peg.988	CAK55563	GCA_002344045.1_ASM234404v1	Candidatus Microgenomates	aac	aminoglycosides	Inactivating enzymes	25.21		6.26537e-06	69.6
fig|6666666.645327.peg.499	CAI46940	GCA_002348835.1_ASM234883v1	Candidatus Microgenomates	aac	aminoglycosides	Inactivating enzymes	28.37		3.57381e-09	82.9
fig|6666666.645327.peg.745	CAK55563	GCA_002348835.1_ASM234883v1	Candidatus Microgenomates	aac	aminoglycosides	Inactivating enzymes	25.21		6.26537e-06	69.6
fig|6666666.645334.peg.631	ABL71428	GCA_002402535.1_ASM240253v1	Candidatus Microgenomates	aac	aminoglycosides	Inactivating enzymes	34.02		2.2175e-08	61.8
fig|6666666.645362.peg.211	CAI46940	GCA_002430675.1_ASM243067v1	Candidatus Microgenomates	aac	aminoglycosides	Inactivating enzymes	28.37		3.57381e-09	82.9
fig|6666666.645362.peg.865	CAK55563	GCA_002430675.1_ASM243067v1	Candidatus Microgenomates	aac	aminoglycosides	Inactivating enzymes	25.21		6.26537e-06	69.6
fig|6666666.645366.peg.1090	CAK55563	GCA_002430725.1_ASM243072v1	Candidatus Microgenomates	aac	aminoglycosides	Inactivating enzymes	25.21		6.26537e-06	69.6
fig|6666666.645366.peg.724	CAI46940	GCA_002430725.1_ASM243072v1	Candidatus Microgenomates	aac	aminoglycosides	Inactivating enzymes	28.37		3.57381e-09	82.9
fig|6666666.645374.peg.1069	ALO40181	GCA_002433875.1_ASM243387v1	Candidatus Microgenomates	aac	aminoglycosides	Inactivating enzymes	23.31		4.63056e-06	77.8
fig|6666666.645374.peg.447	CAI46940	GCA_002433875.1_ASM243387v1	Candidatus Microgenomates	aac	aminoglycosides	Inactivating enzymes	28.37		3.57381e-09	82.9
fig|6666666.645378.peg.1057	CAI46940	GCA_002433895.1_ASM243389v1	Candidatus Microgenomates	aac	aminoglycosides	Inactivating enzymes	28.97		2.57838e-13	82.9
fig|6666666.645378.peg.252	APB03223	GCA_002433895.1_ASM243389v1	Candidatus Microgenomates	aac	aminoglycosides	Inactivating enzymes	27.83		2.10813e-05	67.3
fig|6666666.645383.peg.455	CAI46940	GCA_002433945.1_ASM243394v1	Candidatus Microgenomates	aac	aminoglycosides	Inactivating enzymes	28.37		3.57381e-09	82.9
fig|6666666.645383.peg.954	CAK55563	GCA_002433945.1_ASM243394v1	Candidatus Microgenomates	aac	aminoglycosides	Inactivating enzymes	25.21		6.26537e-06	69.6
fig|6666666.645396.peg.735	CQD12588	GCA_002770715.1_ASM277071v1	Candidatus Microgenomates	aac	aminoglycosides	Inactivating enzymes	34.38		1.53861e-11	68.1
fig|6666666.645404.peg.474	AAG45714	GCA_002771325.1_ASM277132v1	Candidatus Microgenomates	aac	aminoglycosides	Inactivating enzymes	31.31		5.29941e-05	57.6
fig|6666666.645412.peg.1079	CQD12588	GCA_002771645.1_ASM277164v1	Candidatus Microgenomates	aac	aminoglycosides	Inactivating enzymes	24.43		2.47589e-06	85.1
fig|6666666.645412.peg.686	AAF68257	GCA_002771645.1_ASM277164v1	Candidatus Microgenomates	aac	aminoglycosides	Inactivating enzymes	27.35		1.61252e-06	76.5
fig|6666666.645412.peg.890	4DT8_A	GCA_002771645.1_ASM277164v1	Candidatus Microgenomates	aac	aminoglycosides	Inactivating enzymes	33.16		2.1971e-08	72.5
fig|6666666.645416.peg.1269	APB03223	GCA_002772175.1_ASM277217v1	Candidatus Microgenomates	aac	aminoglycosides	Inactivating enzymes	30.86		0.00020231	49.7
fig|6666666.645421.peg.536	ADH03009	GCA_002772455.1_ASM277245v1	Candidatus Microgenomates	aac	aminoglycosides	Inactivating enzymes	27.35		1.34551e-06	76.5
fig|6666666.645425.peg.483	WP_002779679	GCA_002772505.1_ASM277250v1	Candidatus Microgenomates	aac	aminoglycosides	Inactivating enzymes	26.26		5.02706e-05	60.9
fig|6666666.645428.peg.602	BAD95494	GCA_002772645.1_ASM277264v1	Candidatus Microgenomates	aac	aminoglycosides	Inactivating enzymes	34.34		2.98658e-05	52.1
fig|6666666.645433.peg.541	BAD12078	GCA_002772675.1_ASM277267v1	Candidatus Microgenomates	aac	aminoglycosides	Inactivating enzymes	34		4.5029e-09	57.8
fig|6666666.645457.peg.193	WP_046502149	GCA_002773215.1_ASM277321v1	Candidatus Microgenomates	aac	aminoglycosides	Inactivating enzymes	26.67		1.47728e-07	57.1
fig|6666666.645457.peg.471	CQD12588	GCA_002773215.1_ASM277321v1	Candidatus Microgenomates	aac	aminoglycosides	Inactivating enzymes	30.53		3.30721e-05	58.3
fig|6666666.645472.peg.347	WP_000959805	GCA_002773945.1_ASM277394v1	Candidatus Microgenomates	aac	aminoglycosides	Inactivating enzymes	31.33		4.0824e-25	89.2
fig|6666666.645509.peg.133	CAO78542	GCA_002779295.1_ASM277929v1	Candidatus Microgenomates	aac	aminoglycosides	Inactivating enzymes	35.62		4.2087e-06	51.8
fig|6666666.645525.peg.593	CQD12588	GCA_002779965.1_ASM277996v1	Candidatus Microgenomates	aac	aminoglycosides	Inactivating enzymes	32.31		4.16997e-13	83.3
fig|6666666.645538.peg.569	AGU13987	GCA_002780325.1_ASM278032v1	Candidatus Microgenomates	aac	aminoglycosides	Inactivating enzymes	24.44		0.000191677	78
fig|6666666.645541.peg.25	AAR21853	GCA_002780365.1_ASM278036v1	Candidatus Microgenomates	aac	aminoglycosides	Inactivating enzymes	31.58		2.05618e-07	86.9
fig|6666666.645545.peg.481	CQD12588	GCA_002780795.1_ASM278079v1	Candidatus Microgenomates	aac	aminoglycosides	Inactivating enzymes	32.31		4.16997e-13	83.3
fig|6666666.645566.peg.498	CAD53575	GCA_002782995.1_ASM278299v1	Candidatus Microgenomates	aac	aminoglycosides	Inactivating enzymes	28.3		6.50647e-05	69.3
fig|6666666.645569.peg.10	WP_049440615	GCA_002783105.1_ASM278310v1	Candidatus Microgenomates	aac	aminoglycosides	Inactivating enzymes	26.61		6.06752e-07	69
fig|6666666.645569.peg.677	AAX38178	GCA_002783105.1_ASM278310v1	Candidatus Microgenomates	aac	aminoglycosides	Inactivating enzymes	30.58		3.03878e-24	84
fig|6666666.645569.peg.974	CQH02469	GCA_002783105.1_ASM278310v1	Candidatus Microgenomates	aac	aminoglycosides	Inactivating enzymes	31.82		0.000157554	45.8
fig|6666666.645572.peg.363	CAI46944	GCA_002783185.1_ASM278318v1	Candidatus Microgenomates	aac	aminoglycosides	Inactivating enzymes	28.04		0.000694874	69.9
fig|6666666.645578.peg.209	AAR21614	GCA_002784505.1_ASM278450v1	Candidatus Microgenomates	aac	aminoglycosides	Inactivating enzymes	26.71		3.43719e-06	95.4
fig|6666666.645581.peg.136	AAC14729	GCA_002784585.1_ASM278458v1	Candidatus Microgenomates	aac	aminoglycosides	Inactivating enzymes	37.65		3.34968e-05	62
fig|6666666.645584.peg.220	KOO82158	GCA_002784625.1_ASM278462v1	Candidatus Microgenomates	aac	aminoglycosides	Inactivating enzymes	23.26		0.000301492	55.8
fig|6666666.645587.peg.378	ACT99625	GCA_002784865.1_ASM278486v1	Candidatus Microgenomates	aac	aminoglycosides	Inactivating enzymes	31.78		5.31334e-05	64.5
fig|6666666.645587.peg.437	BAM46120	GCA_002784865.1_ASM278486v1	Candidatus Microgenomates	aac	aminoglycosides	Inactivating enzymes	25.51		3.94125e-05	57.6
fig|6666666.645587.peg.85	AAC25500	GCA_002784865.1_ASM278486v1	Candidatus Microgenomates	aac	aminoglycosides	Inactivating enzymes	28.24		8.22468e-05	49.4
fig|6666666.645590.peg.185	CNH39072	GCA_002785015.1_ASM278501v1	Candidatus Microgenomates	aac	aminoglycosides	Inactivating enzymes	35.56		1.19908e-06	63.8
fig|6666666.645590.peg.98	CQD12588	GCA_002785015.1_ASM278501v1	Candidatus Microgenomates	aac	aminoglycosides	Inactivating enzymes	32.31		4.16997e-13	83.3
fig|6666666.645593.peg.146	ABF52347	GCA_002785065.1_ASM278506v1	Candidatus Microgenomates	aac	aminoglycosides	Inactivating enzymes	30.49		1.17562e-07	57.7
fig|6666666.645606.peg.644	EST37714	GCA_002786595.1_ASM278659v1	Candidatus Microgenomates	aac	aminoglycosides	Inactivating enzymes	28.77		2.58565e-05	88
fig|6666666.645618.peg.450	CAI46944	GCA_002787005.1_ASM278700v1	Candidatus Microgenomates	aac	aminoglycosides	Inactivating enzymes	30.84		1.53346e-06	69.9
fig|6666666.645620.peg.426	CAD53575	GCA_002787715.1_ASM278771v1	Candidatus Microgenomates	aac	aminoglycosides	Inactivating enzymes	28.3		6.50647e-05	69.3
fig|6666666.645623.peg.1120	ENW03190	GCA_002787875.1_ASM278787v1	Candidatus Microgenomates	aac	aminoglycosides	Inactivating enzymes	31.4		2.57962e-05	51.2
fig|6666666.645623.peg.465	CQD12588	GCA_002787875.1_ASM278787v1	Candidatus Microgenomates	aac	aminoglycosides	Inactivating enzymes	32.31		4.16997e-13	83.3
fig|6666666.645637.peg.458	WP_000959805	GCA_002787995.1_ASM278799v1	Candidatus Microgenomates	aac	aminoglycosides	Inactivating enzymes	36		7.0589e-13	45.2
fig|6666666.645640.peg.187	AAA03550	GCA_002788175.1_ASM278817v1	Candidatus Microgenomates	aac	aminoglycosides	Inactivating enzymes	25.53		0.000201516	52.2
fig|6666666.645640.peg.770	CAJ32498	GCA_002788175.1_ASM278817v1	Candidatus Microgenomates	aac	aminoglycosides	Inactivating enzymes	27.35		1.67868e-06	76.5
fig|6666666.645645.peg.53	WP_019722502	GCA_002788635.1_ASM278863v1	Candidatus Microgenomates	aac	aminoglycosides	Inactivating enzymes	39.73		0.00097174	44.8
fig|6666666.645658.peg.605	CQD12588	GCA_002788835.1_ASM278883v1	Candidatus Microgenomates	aac	aminoglycosides	Inactivating enzymes	32.31		4.16997e-13	83.3
fig|6666666.645664.peg.66	CCP42991	GCA_002788865.1_ASM278886v1	Candidatus Microgenomates	aac	aminoglycosides	Inactivating enzymes	35.06		4.80155e-05	41
fig|6666666.645673.peg.783	CAD53575	GCA_002789465.1_ASM278946v1	Candidatus Microgenomates	aac	aminoglycosides	Inactivating enzymes	28.3		6.50647e-05	69.3
fig|6666666.645689.peg.1014	ENW03190	GCA_002791115.1_ASM279111v1	Candidatus Microgenomates	aac	aminoglycosides	Inactivating enzymes	31.4		2.57962e-05	51.2
fig|6666666.645689.peg.353	ADO50680	GCA_002791115.1_ASM279111v1	Candidatus Microgenomates	aac	aminoglycosides	Inactivating enzymes	26.92		9.77025e-11	92.2
fig|6666666.645689.peg.977	CQD12588	GCA_002791115.1_ASM279111v1	Candidatus Microgenomates	aac	aminoglycosides	Inactivating enzymes	32.31		4.16997e-13	83.3
fig|6666666.645692.peg.681	EST37714	GCA_002791135.1_ASM279113v1	Candidatus Microgenomates	aac	aminoglycosides	Inactivating enzymes	28.77		2.58565e-05	88
fig|6666666.645698.peg.273	CQD12588	GCA_002791195.1_ASM279119v1	Candidatus Microgenomates	aac	aminoglycosides	Inactivating enzymes	35.35		4.52193e-08	55
fig|6666666.645698.peg.51	BAD00738	GCA_002791195.1_ASM279119v1	Candidatus Microgenomates	aac	aminoglycosides	Inactivating enzymes	35.62		4.51539e-06	51.8
fig|6666666.645709.peg.1050	AAR21853	GCA_002792035.1_ASM279203v1	Candidatus Microgenomates	aac	aminoglycosides	Inactivating enzymes	35.62		4.51539e-06	51.8
fig|6666666.645716.peg.1008	BAD12078	GCA_002792295.1_ASM279229v1	Candidatus Microgenomates	aac	aminoglycosides	Inactivating enzymes	20.75		0.000595809	67.1
fig|6666666.645719.peg.632	CQD12588	GCA_002792315.1_ASM279231v1	Candidatus Microgenomates	aac	aminoglycosides	Inactivating enzymes	26.98		2.1825e-05	46
fig|6666666.645719.peg.701	CBI71176	GCA_002792315.1_ASM279231v1	Candidatus Microgenomates	aac	aminoglycosides	Inactivating enzymes	35.8		0.000217552	51.6
fig|6666666.645719.peg.919	BAD12078	GCA_002792315.1_ASM279231v1	Candidatus Microgenomates	aac	aminoglycosides	Inactivating enzymes	33.66		2.17879e-05	61.6
fig|6666666.645722.peg.811	AAB17563	GCA_002792335.1_ASM279233v1	Candidatus Microgenomates	aac	aminoglycosides	Inactivating enzymes	35.06		4.80155e-05	41
fig|6666666.645742.peg.230	ADH03009	GCA_002793455.1_ASM279345v1	Candidatus Microgenomates	aac	aminoglycosides	Inactivating enzymes	27.35		1.34551e-06	76.5
fig|6666666.645748.peg.523	CAI46940	GCA_002793655.1_ASM279365v1	Candidatus Microgenomates	aac	aminoglycosides	Inactivating enzymes	34.52		2.44621e-05	64.1
fig|6666666.645766.peg.596	CQD12588	GCA_002793785.1_ASM279378v1	Candidatus Microgenomates	aac	aminoglycosides	Inactivating enzymes	32.31		4.16997e-13	83.3
fig|6666666.645773.peg.314	CQD12588	GCA_002795905.1_ASM279590v1	Candidatus Microgenomates	aac	aminoglycosides	Inactivating enzymes	34.38		1.53861e-11	68.1
fig|6666666.645776.peg.593	CBI71176	GCA_002796045.1_ASM279604v1	Candidatus Microgenomates	aac	aminoglycosides	Inactivating enzymes	32.35		0.000200348	64.6
fig|6666666.645779.peg.486	KFD15114	GCA_002796085.1_ASM279608v1	Candidatus Microgenomates	aac	aminoglycosides	Inactivating enzymes	27.27		0.000129156	76.4
fig|6666666.645779.peg.747	EOH60829	GCA_002796085.1_ASM279608v1	Candidatus Microgenomates	aac	aminoglycosides	Inactivating enzymes	41.1		0.000464357	44.8
fig|6666666.645782.peg.646	AIT97187	GCA_002796225.1_ASM279622v1	Candidatus Microgenomates	aac	aminoglycosides	Inactivating enzymes	30.11		2.7519e-06	61.6
fig|6666666.645782.peg.852	APB03223	GCA_002796225.1_ASM279622v1	Candidatus Microgenomates	aac	aminoglycosides	Inactivating enzymes	30.86		0.00020231	49.7
fig|6666666.645786.peg.191	CNK13080	GCA_003152105.1_20120700_P3D	Candidatus Microgenomates	aac	aminoglycosides	Inactivating enzymes	28.71		0.000468914	64.3
fig|6666666.645786.peg.649	CQD12588	GCA_003152105.1_20120700_P3D	Candidatus Microgenomates	aac	aminoglycosides	Inactivating enzymes	27.87		1.06675e-06	80.8
fig|6666666.645789.peg.508	WP_026328431	GCA_003173865.1_ASM317386v1	Candidatus Microgenomates	aac	aminoglycosides	Inactivating enzymes	29.9		1.0681e-08	55.7
fig|6666666.645793.peg.394	WP_085843736	GCA_003173895.1_ASM317389v1	Candidatus Microgenomates	aac	aminoglycosides	Inactivating enzymes	26.13		2.60622e-05	78.7
fig|6666666.645796.peg.195	KTK23273	GCA_003173915.1_ASM317391v1	Candidatus Microgenomates	aac	aminoglycosides	Inactivating enzymes	32.11		1.22337e-08	79.6
fig|6666666.645804.peg.227	WP_159241551	GCA_003173995.1_ASM317399v1	Candidatus Microgenomates	aac	aminoglycosides	Inactivating enzymes	28.57		2.37323e-06	52.9
fig|6666666.645804.peg.789	WP_002779679	GCA_003173995.1_ASM317399v1	Candidatus Microgenomates	aac	aminoglycosides	Inactivating enzymes	25.67		4.90349e-06	72.9
fig|6666666.645808.peg.218	AIT97187	GCA_003176165.1_ASM317616v1	Candidatus Microgenomates	aac	aminoglycosides	Inactivating enzymes	36.59		0.00095284	49.4
fig|6666666.645808.peg.426	BAD12078	GCA_003176165.1_ASM317616v1	Candidatus Microgenomates	aac	aminoglycosides	Inactivating enzymes	30.63		4.48656e-05	55
fig|6666666.645811.peg.704	WP_002779679	GCA_003230495.1_ASM323049v1	Candidatus Microgenomates	aac	aminoglycosides	Inactivating enzymes	35.12		3.47716e-33	78.8
fig|6666666.645817.peg.318	WP_031658562	GCA_003445575.1_ASM344557v1	Candidatus Microgenomates	aac	aminoglycosides	Inactivating enzymes	23.81		2.61431e-05	78.6
fig|6666666.645817.peg.355	CQD12588	GCA_003445575.1_ASM344557v1	Candidatus Microgenomates	aac	aminoglycosides	Inactivating enzymes	29.92		4.41077e-06	81.4
fig|6666666.645821.peg.35	ALS88215	GCA_003449395.1_ASM344939v1	Candidatus Microgenomates	aac	aminoglycosides	Inactivating enzymes	26.21		0.000759411	55.7
fig|6666666.645824.peg.575	ENW94573	GCA_003453575.1_ASM345357v1	Candidatus Microgenomates	aac	aminoglycosides	Inactivating enzymes	25.25		3.64823e-05	53.5
fig|6666666.645830.peg.275	CAI46940	GCA_003483145.1_ASM348314v1	Candidatus Microgenomates	aac	aminoglycosides	Inactivating enzymes	32.08		7.48514e-10	69.7
fig|6666666.645830.peg.866	AAA87229	GCA_003483145.1_ASM348314v1	Candidatus Microgenomates	aac	aminoglycosides	Inactivating enzymes	25.25		3.08835e-05	53.5
fig|6666666.645833.peg.189	CAI46940	GCA_003484145.1_ASM348414v1	Candidatus Microgenomates	aac	aminoglycosides	Inactivating enzymes	32.33		3.91598e-12	80.1
fig|6666666.645833.peg.487	CQD12588	GCA_003484145.1_ASM348414v1	Candidatus Microgenomates	aac	aminoglycosides	Inactivating enzymes	29.92		4.41077e-06	81.4
fig|6666666.645833.peg.765	WP_031658562	GCA_003484145.1_ASM348414v1	Candidatus Microgenomates	aac	aminoglycosides	Inactivating enzymes	23.81		2.61431e-05	78.6
fig|6666666.645836.peg.503	WP_002779679	GCA_003484165.1_ASM348416v1	Candidatus Microgenomates	aac	aminoglycosides	Inactivating enzymes	23.95		9.60277e-09	75.1
fig|6666666.645836.peg.569	ABF52347	GCA_003484165.1_ASM348416v1	Candidatus Microgenomates	aac	aminoglycosides	Inactivating enzymes	35.48		0.000596219	53.4
fig|6666666.645840.peg.759	EEH69174	GCA_003484695.1_ASM348469v1	Candidatus Microgenomates	aac	aminoglycosides	Inactivating enzymes	26.42		0.000128541	64.2
fig|6666666.645859.peg.576	AAX38178	GCA_003497165.1_ASM349716v1	Candidatus Microgenomates	aac	aminoglycosides	Inactivating enzymes	29.75		1.4063e-20	83.7
fig|6666666.645872.peg.12	WP_002779679	GCA_003508925.1_ASM350892v1	Candidatus Microgenomates	aac	aminoglycosides	Inactivating enzymes	27.41		1.98153e-06	79.2
fig|6666666.645875.peg.400	CQD12588	GCA_003510465.1_ASM351046v1	Candidatus Microgenomates	aac	aminoglycosides	Inactivating enzymes	29.92		4.41077e-06	81.4
fig|6666666.645875.peg.54	CAI46940	GCA_003510465.1_ASM351046v1	Candidatus Microgenomates	aac	aminoglycosides	Inactivating enzymes	32.33		3.91598e-12	80.1
fig|6666666.645878.peg.387	AAA87229	GCA_003512045.1_ASM351204v1	Candidatus Microgenomates	aac	aminoglycosides	Inactivating enzymes	25.25		3.08835e-05	53.5
fig|6666666.645878.peg.732	CAI46940	GCA_003512045.1_ASM351204v1	Candidatus Microgenomates	aac	aminoglycosides	Inactivating enzymes	32.08		7.48514e-10	69.7
fig|6666666.645895.peg.168	AAX38178	GCA_003524785.1_ASM352478v1	Candidatus Microgenomates	aac	aminoglycosides	Inactivating enzymes	31.69		2.16378e-08	57.7
fig|6666666.645898.peg.756	ABF52347	GCA_003524865.1_ASM352486v1	Candidatus Microgenomates	aac	aminoglycosides	Inactivating enzymes	33.09		5.25809e-09	80.5
fig|6666666.645901.peg.561	CAI46940	GCA_003525205.1_ASM352520v1	Candidatus Microgenomates	aac	aminoglycosides	Inactivating enzymes	32.33		3.91598e-12	80.1
fig|6666666.645901.peg.703	CCP42991	GCA_003525205.1_ASM352520v1	Candidatus Microgenomates	aac	aminoglycosides	Inactivating enzymes	23.81		3.80386e-05	78.6
fig|6666666.645901.peg.829	CQD12588	GCA_003525205.1_ASM352520v1	Candidatus Microgenomates	aac	aminoglycosides	Inactivating enzymes	29.92		4.41077e-06	81.4
fig|6666666.645905.peg.379	AAX38178	GCA_003525295.1_ASM352529v1	Candidatus Microgenomates	aac	aminoglycosides	Inactivating enzymes	31.69		2.16378e-08	57.7
fig|6666666.645905.peg.786	ABF52347	GCA_003525295.1_ASM352529v1	Candidatus Microgenomates	aac	aminoglycosides	Inactivating enzymes	35.48		0.000596219	53.4
fig|6666666.645916.peg.1014	WP_031658562	GCA_003534915.1_ASM353491v1	Candidatus Microgenomates	aac	aminoglycosides	Inactivating enzymes	23.81		2.61431e-05	78.6
fig|6666666.645916.peg.403	CAI46940	GCA_003534915.1_ASM353491v1	Candidatus Microgenomates	aac	aminoglycosides	Inactivating enzymes	32.33		3.91598e-12	80.1
fig|6666666.645916.peg.909	CQD12588	GCA_003534915.1_ASM353491v1	Candidatus Microgenomates	aac	aminoglycosides	Inactivating enzymes	29.92		4.41077e-06	81.4
fig|6666666.645922.peg.20	ENW94573	GCA_003541555.1_ASM354155v1	Candidatus Microgenomates	aac	aminoglycosides	Inactivating enzymes	25.25		3.64823e-05	53.5
fig|6666666.645925.peg.367	CAI46940	GCA_003542615.1_ASM354261v1	Candidatus Microgenomates	aac	aminoglycosides	Inactivating enzymes	30.72		1.52697e-15	84.5
fig|6666666.645932.peg.139	CQD12588	GCA_003545475.1_ASM354547v1	Candidatus Microgenomates	aac	aminoglycosides	Inactivating enzymes	29.92		4.41077e-06	81.4
fig|6666666.645932.peg.660	WP_031658562	GCA_003545475.1_ASM354547v1	Candidatus Microgenomates	aac	aminoglycosides	Inactivating enzymes	23.81		2.61431e-05	78.6
fig|6666666.645932.peg.821	CAI46940	GCA_003545475.1_ASM354547v1	Candidatus Microgenomates	aac	aminoglycosides	Inactivating enzymes	32.33		3.91598e-12	80.1
fig|6666666.645945.peg.689	WP_002779679	GCA_003599685.1_ASM359968v1	Candidatus Microgenomates	aac	aminoglycosides	Inactivating enzymes	28.64		9.58096e-10	65.7
fig|6666666.645954.peg.1017	AAK63041	GCA_003647605.1_ASM364760v1	Candidatus Microgenomates	aac	aminoglycosides	Inactivating enzymes	28.67		9.59851e-11	75.7
fig|6666666.645976.peg.186	EMI48985	GCA_007376345.1_ASM737634v1	Candidatus Microgenomates	aac	aminoglycosides	Inactivating enzymes	26.17		3.08887e-09	65.2
fig|6666666.645978.peg.396	4DT8_A	GCA_007376395.1_ASM737639v1	Candidatus Microgenomates	aac	aminoglycosides	Inactivating enzymes	31.64		1.24309e-05	53.6
fig|6666666.645992.peg.481	KOQ68998	GCA_009776965.1_ASM977696v1	Candidatus Microgenomates	aac	aminoglycosides	Inactivating enzymes	30.38		0.000183565	49.7
fig|6666666.645996.peg.247	CQD12588	GCA_009885085.1_ASM988508v1	Candidatus Microgenomates	aac	aminoglycosides	Inactivating enzymes	28.23		4.46726e-07	82.7
fig|6666666.645999.peg.1304	CAI46940	GCA_009885205.1_ASM988520v1	Candidatus Microgenomates	aac	aminoglycosides	Inactivating enzymes	25		1.94762e-06	78.1
fig|6666666.646027.peg.401	CQD12588	GCA_009993085.1_ASM999308v1	Candidatus Microgenomates	aac	aminoglycosides	Inactivating enzymes	34.38		1.53861e-11	68.1
fig|6666666.646030.peg.331	WP_019722502	GCA_009995165.1_ASM999516v1	Candidatus Microgenomates	aac	aminoglycosides	Inactivating enzymes	39.73		0.00097174	44.8
fig|6666666.646030.peg.341	CBI71176	GCA_009995165.1_ASM999516v1	Candidatus Microgenomates	aac	aminoglycosides	Inactivating enzymes	31.63		0.00061705	46.4
fig|6666666.646036.peg.629	KFD15114	GCA_009995485.1_ASM999548v1	Candidatus Microgenomates	aac	aminoglycosides	Inactivating enzymes	27.27		0.000129156	76.4
fig|6666666.646042.peg.404	EOH92539	GCA_000380885.1_ASM38088v1	Candidatus Parcubacteria	aac	aminoglycosides	Inactivating enzymes	33.88		0.000473506	75.2
fig|6666666.646048.peg.177	EOR09207	GCA_000397965.1_ASM39796v1	Candidatus Parcubacteria	aac	aminoglycosides	Inactivating enzymes	26.67		4.76629e-07	70
fig|6666666.646049.peg.34	ENZ04101	GCA_000397985.1_ASM39798v1	Candidatus Parcubacteria	aac	aminoglycosides	Inactivating enzymes	28.48		8.29042e-07	78.2
fig|6666666.646059.peg.491	APB03223	GCA_000405185.1_ASM40518v1	Candidatus Parcubacteria	aac	aminoglycosides	Inactivating enzymes	26.59		8.90144e-08	92.5
fig|6666666.646062.peg.192	WP_002779679	GCA_000505065.1_RAAC_OD1_1.0	Candidatus Parcubacteria	aac	aminoglycosides	Inactivating enzymes	24.52		8.24677e-12	67.5
fig|6666666.646068.peg.144	WP_159241551	GCA_000989265.1_ASM98926v1	Candidatus Parcubacteria	aac	aminoglycosides	Inactivating enzymes	35.06		0.000380704	57.9
fig|6666666.646071.peg.175	EMF61681	GCA_000989335.1_ASM98933v1	Candidatus Parcubacteria	aac	aminoglycosides	Inactivating enzymes	31.88		4.43876e-08	67.6
fig|6666666.646080.peg.40	AAG15269	GCA_000989435.1_ASM98943v1	Candidatus Parcubacteria	aac	aminoglycosides	Inactivating enzymes	26.36		1.23952e-05	76.4
fig|6666666.646089.peg.528	ERH70569	GCA_000989665.1_ASM98966v1	Candidatus Parcubacteria	aac	aminoglycosides	Inactivating enzymes	27.27		2.48658e-05	57.9
fig|6666666.646092.peg.238	WP_159241551	GCA_000989885.1_ASM98988v1	Candidatus Parcubacteria	aac	aminoglycosides	Inactivating enzymes	35.06		0.000380704	57.9
fig|6666666.646103.peg.404	BAQ22025	GCA_000990175.1_ASM99017v1	Candidatus Parcubacteria	aac	aminoglycosides	Inactivating enzymes	27.94		1.56225e-12	74.7
fig|6666666.646103.peg.904	AAX38178	GCA_000990175.1_ASM99017v1	Candidatus Parcubacteria	aac	aminoglycosides	Inactivating enzymes	27.75		2.97547e-18	81.6
fig|6666666.646106.peg.179	ENX58828	GCA_000990225.1_ASM99022v1	Candidatus Parcubacteria	aac	aminoglycosides	Inactivating enzymes	28		5.77832e-08	90.9
fig|6666666.646118.peg.185	AAX38178	GCA_000990355.1_ASM99035v1	Candidatus Parcubacteria	aac	aminoglycosides	Inactivating enzymes	31.25		5.51116e-23	76.7
fig|6666666.646118.peg.339	WP_049440615	GCA_000990355.1_ASM99035v1	Candidatus Parcubacteria	aac	aminoglycosides	Inactivating enzymes	25.93		1.09164e-07	90.8
fig|6666666.646121.peg.158	AAK63041	GCA_000990385.1_ASM99038v1	Candidatus Parcubacteria	aac	aminoglycosides	Inactivating enzymes	30.37		1.46988e-11	74.2
fig|6666666.646127.peg.749	AAX38178	GCA_000990485.1_ASM99048v1	Candidatus Parcubacteria	aac	aminoglycosides	Inactivating enzymes	29.2		2.11095e-23	77.9
fig|6666666.646134.peg.1089	WP_051139090	GCA_000990515.1_ASM99051v1	Candidatus Parcubacteria	aac	aminoglycosides	Inactivating enzymes	28.15		2.92076e-10	74.2
fig|6666666.646137.peg.144	WP_159241551	GCA_000990585.1_ASM99058v1	Candidatus Parcubacteria	aac	aminoglycosides	Inactivating enzymes	35.06		0.000380704	57.9
fig|6666666.646140.peg.154	EMI48985	GCA_000990595.1_ASM99059v1	Candidatus Parcubacteria	aac	aminoglycosides	Inactivating enzymes	29.79		2.07728e-05	68.6
fig|6666666.646149.peg.532	BAD11815	GCA_000990745.1_ASM99074v1	Candidatus Parcubacteria	aac	aminoglycosides	Inactivating enzymes	31.41		1.00259e-09	80
fig|6666666.646152.peg.497	WP_033268654	GCA_000990755.1_ASM99075v1	Candidatus Parcubacteria	aac	aminoglycosides	Inactivating enzymes	29.8		2.7359e-10	77.4
fig|6666666.646154.peg.496	WP_033268654	GCA_000990765.1_ASM99076v1	Candidatus Parcubacteria	aac	aminoglycosides	Inactivating enzymes	29.8		2.7359e-10	77.4
fig|6666666.646157.peg.460	KIQ65506	GCA_000990805.1_ASM99080v1	Candidatus Parcubacteria	aac	aminoglycosides	Inactivating enzymes	25.58		0.000100776	74.6
fig|6666666.646164.peg.534	WP_033268654	GCA_000990865.1_ASM99086v1	Candidatus Parcubacteria	aac	aminoglycosides	Inactivating enzymes	29.8		2.7359e-10	77.4
fig|6666666.646167.peg.821	WP_000959805	GCA_000990885.1_ASM99088v1	Candidatus Parcubacteria	aac	aminoglycosides	Inactivating enzymes	28.68		3.00204e-11	74.7
fig|6666666.646174.peg.921	WP_000959805	GCA_000990945.1_ASM99094v1	Candidatus Parcubacteria	aac	aminoglycosides	Inactivating enzymes	28.68		3.00204e-11	74.7
fig|6666666.646188.peg.590	BAD12078	GCA_000991105.1_ASM99110v1	Candidatus Parcubacteria	aac	aminoglycosides	Inactivating enzymes	24.53		2.40088e-06	67.1
fig|6666666.646200.peg.28	BAD10948	GCA_000991245.1_ASM99124v1	Candidatus Parcubacteria	aac	aminoglycosides	Inactivating enzymes	32.98		3.48137e-07	54.3
fig|6666666.646200.peg.408	EMI48985	GCA_000991245.1_ASM99124v1	Candidatus Parcubacteria	aac	aminoglycosides	Inactivating enzymes	29.79		2.07728e-05	68.6
fig|6666666.646206.peg.714	AAA25680	GCA_000991295.1_ASM99129v1	Candidatus Parcubacteria	aac	aminoglycosides	Inactivating enzymes	23.68		4.50153e-05	93.8
fig|6666666.646226.peg.2	EMI48985	GCA_000991495.1_ASM99149v1	Candidatus Parcubacteria	aac	aminoglycosides	Inactivating enzymes	29.79		2.07728e-05	68.6
fig|6666666.646226.peg.361	BAD10948	GCA_000991495.1_ASM99149v1	Candidatus Parcubacteria	aac	aminoglycosides	Inactivating enzymes	32.98		3.48137e-07	54.3
fig|6666666.646229.peg.122	KOO82158	GCA_000991525.1_ASM99152v1	Candidatus Parcubacteria	aac	aminoglycosides	Inactivating enzymes	29.79		2.31945e-05	68.6
fig|6666666.646229.peg.262	KIX79344	GCA_000991525.1_ASM99152v1	Candidatus Parcubacteria	aac	aminoglycosides	Inactivating enzymes	30.53		1.15905e-06	54.9
fig|6666666.646236.peg.715	WP_159241551	GCA_000991615.1_ASM99161v1	Candidatus Parcubacteria	aac	aminoglycosides	Inactivating enzymes	35.06		0.000380704	57.9
fig|6666666.646275.peg.152	WP_159241551	GCA_000992055.1_ASM99205v1	Candidatus Parcubacteria	aac	aminoglycosides	Inactivating enzymes	35.06		0.000380704	57.9
fig|6666666.646278.peg.541	ADQ43423	GCA_000992085.1_ASM99208v1	Candidatus Parcubacteria	aac	aminoglycosides	Inactivating enzymes	29.29		4.79016e-08	90
fig|6666666.646282.peg.645	WP_022542381	GCA_000992135.1_ASM99213v1	Candidatus Parcubacteria	aac	aminoglycosides	Inactivating enzymes	31.15		0.000490588	77.2
fig|6666666.646285.peg.154	WP_063840319	GCA_000992165.1_ASM99216v1	Candidatus Parcubacteria	aac	aminoglycosides	Inactivating enzymes	31.46		1.80024e-05	53.9
fig|6666666.646294.peg.825	WP_159241551	GCA_000992235.1_ASM99223v1	Candidatus Parcubacteria	aac	aminoglycosides	Inactivating enzymes	35.06		0.000380704	57.9
fig|6666666.646304.peg.1019	WP_026328431	GCA_000992375.1_ASM99237v1	Candidatus Parcubacteria	aac	aminoglycosides	Inactivating enzymes	28.05		0.000403614	65.6
fig|6666666.646307.peg.817	KIQ65506	GCA_000992395.1_ASM99239v1	Candidatus Parcubacteria	aac	aminoglycosides	Inactivating enzymes	29.61		1.30117e-12	81.3
fig|6666666.646322.peg.352	WP_063840319	GCA_000992565.1_ASM99256v1	Candidatus Parcubacteria	aac	aminoglycosides	Inactivating enzymes	31.46		1.80024e-05	53.9
fig|6666666.646325.peg.1054	WP_026328431	GCA_000992575.2_ASM99257v2	Candidatus Parcubacteria	aac	aminoglycosides	Inactivating enzymes	28.05		0.000403614	65.6
fig|6666666.646329.peg.1065	WP_026328431	GCA_000992615.1_ASM99261v1	Candidatus Parcubacteria	aac	aminoglycosides	Inactivating enzymes	28.05		0.000403614	65.6
fig|6666666.646332.peg.1068	WP_026328431	GCA_000992665.1_ASM99266v1	Candidatus Parcubacteria	aac	aminoglycosides	Inactivating enzymes	28.05		0.000403614	65.6
fig|6666666.646335.peg.284	AAA26549	GCA_000992685.1_ASM99268v1	Candidatus Parcubacteria	aac	aminoglycosides	Inactivating enzymes	26.56		2.22419e-05	40.5
fig|6666666.646338.peg.167	BAQ22025	GCA_000992745.1_ASM99274v1	Candidatus Parcubacteria	aac	aminoglycosides	Inactivating enzymes	21.66		5.76215e-05	89.7
fig|6666666.646342.peg.1084	WP_026328431	GCA_000992765.1_ASM99276v1	Candidatus Parcubacteria	aac	aminoglycosides	Inactivating enzymes	28.05		0.000403614	65.6
fig|6666666.646342.peg.305	BAQ22025	GCA_000992765.1_ASM99276v1	Candidatus Parcubacteria	aac	aminoglycosides	Inactivating enzymes	21.66		5.76215e-05	89.7
fig|6666666.646346.peg.244	AAK63041	GCA_000992905.1_ASM99290v1	Candidatus Parcubacteria	aac	aminoglycosides	Inactivating enzymes	23.46		3.85793e-05	82.7
fig|6666666.646363.peg.451	EOT40837	GCA_000993105.1_ASM99310v1	Candidatus Parcubacteria	aac	aminoglycosides	Inactivating enzymes	25.49		0.000641188	57
fig|6666666.646369.peg.193	AAA26549	GCA_000993375.1_ASM99337v1	Candidatus Parcubacteria	aac	aminoglycosides	Inactivating enzymes	26.56		2.22419e-05	40.5
fig|6666666.646375.peg.125	EOR09207	GCA_000993455.1_ASM99345v1	Candidatus Parcubacteria	aac	aminoglycosides	Inactivating enzymes	34.33		7.8078e-10	60.4
fig|6666666.646414.peg.543	WP_051139090	GCA_000994085.1_ASM99408v1	Candidatus Parcubacteria	aac	aminoglycosides	Inactivating enzymes	24.2		0.000153585	91.8
fig|6666666.646417.peg.639	WP_051139090	GCA_000994165.1_ASM99416v1	Candidatus Parcubacteria	aac	aminoglycosides	Inactivating enzymes	24.68		0.000834823	94.6
fig|6666666.646427.peg.613	EOR09207	GCA_000994305.1_ASM99430v1	Candidatus Parcubacteria	aac	aminoglycosides	Inactivating enzymes	34.33		7.8078e-10	60.4
fig|6666666.646442.peg.687	WP_049440615	GCA_000994485.1_ASM99448v1	Candidatus Parcubacteria	aac	aminoglycosides	Inactivating enzymes	25		4.31118e-10	90.1
fig|6666666.646445.peg.165	AAD03491	GCA_000994515.1_ASM99451v1	Candidatus Parcubacteria	aac	aminoglycosides	Inactivating enzymes	34.33		8.22931e-10	60.4
fig|6666666.646453.peg.383	EOR09207	GCA_000994625.1_ASM99462v1	Candidatus Parcubacteria	aac	aminoglycosides	Inactivating enzymes	34.33		7.8078e-10	60.4
fig|6666666.646462.peg.794	NP_460578	GCA_000994725.1_ASM99472v1	Candidatus Parcubacteria	aac	aminoglycosides	Inactivating enzymes	32.94		8.76413e-11	55.2
fig|6666666.646471.peg.380	KIQ65506	GCA_000994805.1_ASM99480v1	Candidatus Parcubacteria	aac	aminoglycosides	Inactivating enzymes	31.76		1.9556e-06	76.3
fig|6666666.646474.peg.175	EFL01423	GCA_000994865.1_ASM99486v1	Candidatus Parcubacteria	aac	aminoglycosides	Inactivating enzymes	25.42		7.11761e-05	64.8
fig|6666666.646486.peg.404	CQD12588	GCA_000994995.1_ASM99499v1	Candidatus Parcubacteria	aac	aminoglycosides	Inactivating enzymes	30.43		0.000213892	76.7
fig|6666666.646497.peg.136	EOR09207	GCA_000995205.1_ASM99520v1	Candidatus Parcubacteria	aac	aminoglycosides	Inactivating enzymes	34.33		7.8078e-10	60.4
fig|6666666.646500.peg.280	WP_051139090	GCA_000995215.1_ASM99521v1	Candidatus Parcubacteria	aac	aminoglycosides	Inactivating enzymes	24.68		0.000834823	94.6
fig|6666666.646500.peg.557	ABD81100	GCA_000995215.1_ASM99521v1	Candidatus Parcubacteria	aac	aminoglycosides	Inactivating enzymes	28.57		4.88441e-10	88.1
fig|6666666.646520.peg.265	BAQ22025	GCA_000995635.1_ASM99563v1	Candidatus Parcubacteria	aac	aminoglycosides	Inactivating enzymes	22.73		4.59192e-05	67.7
fig|6666666.646523.peg.364	EOR09207	GCA_000995705.1_ASM99570v1	Candidatus Parcubacteria	aac	aminoglycosides	Inactivating enzymes	34.33		7.8078e-10	60.4
fig|6666666.646529.peg.136	WP_049440615	GCA_000995785.1_ASM99578v1	Candidatus Parcubacteria	aac	aminoglycosides	Inactivating enzymes	25		4.31118e-10	90.1
fig|6666666.646532.peg.659	AIY63197	GCA_000995795.1_ASM99579v1	Candidatus Parcubacteria	aac	aminoglycosides	Inactivating enzymes	29.84		3.6064e-05	77
fig|6666666.646534.peg.297	WP_049440615	GCA_000995805.1_ASM99580v1	Candidatus Parcubacteria	aac	aminoglycosides	Inactivating enzymes	25		4.31118e-10	90.1
fig|6666666.646539.peg.134	APB03223	GCA_000995875.1_ASM99587v1	Candidatus Parcubacteria	aac	aminoglycosides	Inactivating enzymes	25.56		4.1718e-06	68.2
fig|6666666.646546.peg.608	ADX02779	GCA_000995965.1_ASM99596v1	Candidatus Parcubacteria	aac	aminoglycosides	Inactivating enzymes	30.77		7.761e-05	51
fig|6666666.646548.peg.511	AAK63041	GCA_000995985.1_ASM99598v1	Candidatus Parcubacteria	aac	aminoglycosides	Inactivating enzymes	28.36		3.55777e-08	83.8
fig|6666666.646548.peg.520	BAQ22025	GCA_000995985.1_ASM99598v1	Candidatus Parcubacteria	aac	aminoglycosides	Inactivating enzymes	25.71		5.8326e-12	91.6
fig|6666666.646548.peg.654	AAR21614	GCA_000995985.1_ASM99598v1	Candidatus Parcubacteria	aac	aminoglycosides	Inactivating enzymes	33.57		4.23024e-08	79.1
fig|6666666.646556.peg.839	WP_026328431	GCA_000996105.1_ASM99610v1	Candidatus Parcubacteria	aac	aminoglycosides	Inactivating enzymes	32		6.25616e-10	53.8
fig|6666666.646562.peg.113	AHN92771	GCA_000996205.1_ASM99620v1	Candidatus Parcubacteria	aac	aminoglycosides	Inactivating enzymes	33.06		1.60638e-08	75.6
fig|6666666.646562.peg.152	AAA25680	GCA_000996205.1_ASM99620v1	Candidatus Parcubacteria	aac	aminoglycosides	Inactivating enzymes	31.3		1.50678e-11	68.6
fig|6666666.646562.peg.77	AAR21853	GCA_000996205.1_ASM99620v1	Candidatus Parcubacteria	aac	aminoglycosides	Inactivating enzymes	33.57		4.23024e-08	79.1
fig|6666666.646570.peg.436	AIY63197	GCA_000996315.1_ASM99631v1	Candidatus Parcubacteria	aac	aminoglycosides	Inactivating enzymes	29.84		3.6064e-05	77
fig|6666666.646579.peg.225	WP_054914207	GCA_000996445.1_ASM99644v1	Candidatus Parcubacteria	aac	aminoglycosides	Inactivating enzymes	26.9		1.05885e-10	90.6
fig|6666666.646586.peg.450	BAP12403	GCA_000996605.1_ASM99660v1	Candidatus Parcubacteria	aac	aminoglycosides	Inactivating enzymes	34.33		2.64416e-08	72.8
fig|6666666.646588.peg.151	WP_051139090	GCA_000996685.1_ASM99668v1	Candidatus Parcubacteria	aac	aminoglycosides	Inactivating enzymes	24.68		0.000834823	94.6
fig|6666666.646593.peg.492	KMU66930	GCA_000996735.1_ASM99673v1	Candidatus Parcubacteria	aac	aminoglycosides	Inactivating enzymes	32.31		3.62099e-07	58
fig|6666666.646593.peg.739	BAQ22025	GCA_000996735.1_ASM99673v1	Candidatus Parcubacteria	aac	aminoglycosides	Inactivating enzymes	29.32		1.1602e-08	74.7
fig|6666666.646595.peg.319	KIX79344	GCA_000996765.1_ASM99676v1	Candidatus Parcubacteria	aac	aminoglycosides	Inactivating enzymes	25.45		0.000470602	65.9
fig|6666666.646612.peg.354	ABD81100	GCA_000997065.1_ASM99706v1	Candidatus Parcubacteria	aac	aminoglycosides	Inactivating enzymes	28.57		4.88441e-10	88.1
fig|6666666.646614.peg.579	CAI46940	GCA_000997135.1_ASM99713v1	Candidatus Parcubacteria	aac	aminoglycosides	Inactivating enzymes	38.64		1.59938e-09	55.3
fig|6666666.646628.peg.82	WP_051139090	GCA_000997445.1_ASM99744v1	Candidatus Parcubacteria	aac	aminoglycosides	Inactivating enzymes	24.68		0.000834823	94.6
fig|6666666.647651.peg.22	WP_051139090	GCA_000997685.1_ASM99768v1	Candidatus Parcubacteria	aac	aminoglycosides	Inactivating enzymes	30.2		9.64474e-15	91.4
fig|6666666.647658.peg.196	BAQ22025	GCA_000997765.1_ASM99776v1	Candidatus Parcubacteria	aac	aminoglycosides	Inactivating enzymes	31.85		1.77215e-16	89.2
fig|6666666.647665.peg.22	ATL63228	GCA_000997945.1_ASM99794v1	Candidatus Parcubacteria	aac	aminoglycosides	Inactivating enzymes	26.12		1.22884e-11	72.8
fig|6666666.647665.peg.536	APO28592	GCA_000997945.1_ASM99794v1	Candidatus Parcubacteria	aac	aminoglycosides	Inactivating enzymes	27.51		0.000120833	54.5
fig|6666666.647665.peg.574	WP_049440615	GCA_000997945.1_ASM99794v1	Candidatus Parcubacteria	aac	aminoglycosides	Inactivating enzymes	31.31		1.87685e-09	90.8
fig|6666666.647680.peg.327	EFL01423	GCA_000998195.1_ASM99819v1	Candidatus Parcubacteria	aac	aminoglycosides	Inactivating enzymes	26.09		8.7297e-05	59.3
fig|6666666.647684.peg.374	APO28592	GCA_000998345.1_ASM99834v1	Candidatus Parcubacteria	aac	aminoglycosides	Inactivating enzymes	29.05		1.90954e-05	53.9
fig|6666666.647699.peg.194	APB03223	GCA_000998505.1_ASM99850v1	Candidatus Parcubacteria	aac	aminoglycosides	Inactivating enzymes	33.33		1.61756e-05	80.1
fig|6666666.647701.peg.256	WP_051139090	GCA_000998515.1_ASM99851v1	Candidatus Parcubacteria	aac	aminoglycosides	Inactivating enzymes	24.68		0.000834823	94.6
fig|6666666.647701.peg.542	ABD81100	GCA_000998515.1_ASM99851v1	Candidatus Parcubacteria	aac	aminoglycosides	Inactivating enzymes	28.57		4.88441e-10	88.1
fig|6666666.647707.peg.803	BAN78519	GCA_000998635.1_ASM99863v1	Candidatus Parcubacteria	aac	aminoglycosides	Inactivating enzymes	29.41		3.96392e-07	61.3
fig|6666666.647711.peg.1005	WP_029391459	GCA_000998685.1_ASM99868v1	Candidatus Parcubacteria	aac	aminoglycosides	Inactivating enzymes	30.7		4.25131e-10	61.3
fig|6666666.647721.peg.11	CQD12588	GCA_000998905.1_ASM99890v1	Candidatus Parcubacteria	aac	aminoglycosides	Inactivating enzymes	30.43		0.000213892	76.7
fig|6666666.647734.peg.625	AAD03491	GCA_000999025.1_ASM99902v1	Candidatus Parcubacteria	aac	aminoglycosides	Inactivating enzymes	26.96		0.000111879	63.2
fig|6666666.647736.peg.571	AAX16011	GCA_000999035.1_ASM99903v1	Candidatus Parcubacteria	aac	aminoglycosides	Inactivating enzymes	28.3		1.67962e-08	93
fig|6666666.647736.peg.97	WP_030695745	GCA_000999035.1_ASM99903v1	Candidatus Parcubacteria	aac	aminoglycosides	Inactivating enzymes	30.84		7.96107e-08	56.9
fig|6666666.647743.peg.810	ADQ43423	GCA_000999185.1_ASM99918v1	Candidatus Parcubacteria	aac	aminoglycosides	Inactivating enzymes	26		1.38286e-09	90.9
fig|6666666.647753.peg.153	APB03223	GCA_000999325.1_ASM99932v1	Candidatus Parcubacteria	aac	aminoglycosides	Inactivating enzymes	33.33		1.61756e-05	80.1
fig|6666666.647755.peg.266	EMF61681	GCA_000999365.1_ASM99936v1	Candidatus Parcubacteria	aac	aminoglycosides	Inactivating enzymes	31.17		3.27048e-07	69.4
fig|6666666.647757.peg.136	WP_069453146	GCA_000999395.1_ASM99939v1	Candidatus Parcubacteria	aac	aminoglycosides	Inactivating enzymes	26.97		8.23701e-05	61
fig|6666666.647757.peg.78	KOO79896	GCA_000999395.1_ASM99939v1	Candidatus Parcubacteria	aac	aminoglycosides	Inactivating enzymes	29.27		0.000414953	55.4
fig|6666666.647765.peg.234	CQD12588	GCA_000999545.1_ASM99954v1	Candidatus Parcubacteria	aac	aminoglycosides	Inactivating enzymes	30.43		0.000213892	76.7
fig|6666666.647770.peg.13	ATL63228	GCA_000999665.1_ASM99966v1	Candidatus Parcubacteria	aac	aminoglycosides	Inactivating enzymes	26.28		2.13092e-06	85.1
fig|6666666.647783.peg.607	ADX02779	GCA_000999765.1_ASM99976v1	Candidatus Parcubacteria	aac	aminoglycosides	Inactivating enzymes	30.77		7.761e-05	51
fig|6666666.647784.peg.234	WP_051139090	GCA_000999785.1_ASM99978v1	Candidatus Parcubacteria	aac	aminoglycosides	Inactivating enzymes	23.26		3.83128e-05	66.2
fig|6666666.647788.peg.204	ATL63228	GCA_000999865.1_ASM99986v1	Candidatus Parcubacteria	aac	aminoglycosides	Inactivating enzymes	26.28		2.13092e-06	85.1
fig|6666666.647808.peg.1003	EMF61681	GCA_001000125.1_ASM100012v1	Candidatus Parcubacteria	aac	aminoglycosides	Inactivating enzymes	31.17		3.27048e-07	69.4
fig|6666666.647828.peg.751	CAA91010	GCA_001000505.1_ASM100050v1	Candidatus Parcubacteria	aac	aminoglycosides	Inactivating enzymes	35.14		5.72774e-07	46.2
fig|6666666.647833.peg.450	WP_029391459	GCA_001000585.1_ASM100058v1	Candidatus Parcubacteria	aac	aminoglycosides	Inactivating enzymes	24.65		2.7355e-06	85
fig|6666666.647845.peg.15	KWV61377	GCA_001000795.1_ASM100079v1	Candidatus Parcubacteria	aac	aminoglycosides	Inactivating enzymes	29.45		1.10419e-09	82.3
fig|6666666.647847.peg.173	KWV61377	GCA_001000815.1_ASM100081v1	Candidatus Parcubacteria	aac	aminoglycosides	Inactivating enzymes	29.45		1.10419e-09	82.3
fig|6666666.647853.peg.245	AHN92771	GCA_001000955.1_ASM100095v1	Candidatus Parcubacteria	aac	aminoglycosides	Inactivating enzymes	25.69		4.28047e-09	86.7
fig|6666666.647855.peg.253	APB03223	GCA_001001065.1_ASM100106v1	Candidatus Parcubacteria	aac	aminoglycosides	Inactivating enzymes	25.56		4.1718e-06	68.2
fig|6666666.646105.peg.498	CBI71176	GCA_001001155.1_ASM100115v1	Candidatus Parcubacteria	aac	aminoglycosides	Inactivating enzymes	29.35		1.91689e-06	47.9
fig|6666666.646113.peg.763	ABB43029	GCA_001001205.1_ASM100120v1	Candidatus Parcubacteria	aac	aminoglycosides	Inactivating enzymes	25.21		2.97769e-14	81.5
fig|6666666.646120.peg.280	EFL01423	GCA_001001285.1_ASM100128v1	Candidatus Parcubacteria	aac	aminoglycosides	Inactivating enzymes	25.42		7.11761e-05	64.8
fig|6666666.646135.peg.299	ADX02779	GCA_001001525.1_ASM100152v1	Candidatus Parcubacteria	aac	aminoglycosides	Inactivating enzymes	30.77		7.761e-05	51
fig|6666666.646150.peg.76	AEU10765	GCA_001001705.1_ASM100170v1	Candidatus Parcubacteria	aac	aminoglycosides	Inactivating enzymes	27.27		2.02968e-05	60.4
fig|6666666.646160.peg.24	WP_000959805	GCA_001001845.1_ASM100184v1	Candidatus Parcubacteria	aac	aminoglycosides	Inactivating enzymes	24.81		1.41467e-05	70.9
fig|6666666.646175.peg.114	APB03223	GCA_001002015.1_ASM100201v1	Candidatus Parcubacteria	aac	aminoglycosides	Inactivating enzymes	27.33		0.000926893	91.5
fig|6666666.646181.peg.484	ATL63228	GCA_001002095.1_ASM100209v1	Candidatus Parcubacteria	aac	aminoglycosides	Inactivating enzymes	28.15		3.79184e-07	69.2
fig|6666666.646204.peg.570	KJO93645	GCA_001002565.1_ASM100256v1	Candidatus Parcubacteria	aac	aminoglycosides	Inactivating enzymes	33.06		8.674e-06	71.3
fig|6666666.646224.peg.671	WP_051139090	GCA_001002765.1_ASM100276v1	Candidatus Parcubacteria	aac	aminoglycosides	Inactivating enzymes	26.62		2.37771e-06	79.9
fig|6666666.646244.peg.1526	ATL63228	GCA_001003045.1_ASM100304v1	Candidatus Parcubacteria	aac	aminoglycosides	Inactivating enzymes	24.84		0.000115923	86.6
fig|6666666.646248.peg.607	WP_030695745	GCA_001003065.1_ASM100306v1	Candidatus Parcubacteria	aac	aminoglycosides	Inactivating enzymes	28		0.000290543	57.5
fig|6666666.646259.peg.606	AAA21889	GCA_001003165.1_ASM100316v1	Candidatus Parcubacteria	aac	aminoglycosides	Inactivating enzymes	28.42		1.15238e-07	85.6
fig|6666666.646271.peg.124	EFL01423	GCA_001003325.1_ASM100332v1	Candidatus Parcubacteria	aac	aminoglycosides	Inactivating enzymes	34.48		1.00616e-07	61.7
fig|6666666.646283.peg.684	APB03223	GCA_001003505.1_ASM100350v1	Candidatus Parcubacteria	aac	aminoglycosides	Inactivating enzymes	29.17		0.000141614	41.6
fig|6666666.646292.peg.354	OCO95380	GCA_001003605.1_ASM100360v1	Candidatus Parcubacteria	aac	aminoglycosides	Inactivating enzymes	28.71		2.6301e-08	88.6
fig|6666666.646292.peg.479	KLJ03806	GCA_001003605.1_ASM100360v1	Candidatus Parcubacteria	aac	aminoglycosides	Inactivating enzymes	31.78		7.71084e-09	56.9
fig|6666666.646292.peg.659	ACA23032	GCA_001003605.1_ASM100360v1	Candidatus Parcubacteria	aac	aminoglycosides	Inactivating enzymes	26.81		0.000544743	88.5
fig|6666666.646308.peg.594	APB03223	GCA_001003785.1_ASM100378v1	Candidatus Parcubacteria	aac	aminoglycosides	Inactivating enzymes	29.17		0.000141614	41.6
fig|6666666.646311.peg.10	AAK49459	GCA_001003805.1_ASM100380v1	Candidatus Parcubacteria	aac	aminoglycosides	Inactivating enzymes	29.37		3.09736e-05	78.8
fig|6666666.646317.peg.613	KIX79344	GCA_001003855.1_ASM100385v1	Candidatus Parcubacteria	aac	aminoglycosides	Inactivating enzymes	27		0.000197248	57.5
fig|6666666.646321.peg.256	AIL09067	GCA_001003885.1_ASM100388v1	Candidatus Parcubacteria	aac	aminoglycosides	Inactivating enzymes	34.33		2.38179e-08	72.8
fig|6666666.646323.peg.305	APB03223	GCA_001003905.1_ASM100390v1	Candidatus Parcubacteria	aac	aminoglycosides	Inactivating enzymes	29.17		0.000141614	41.6
fig|6666666.646331.peg.412	WP_022542381	GCA_001004005.1_ASM100400v1	Candidatus Parcubacteria	aac	aminoglycosides	Inactivating enzymes	29.17		6.1293e-08	88.9
fig|6666666.646331.peg.62	AAX38178	GCA_001004005.1_ASM100400v1	Candidatus Parcubacteria	aac	aminoglycosides	Inactivating enzymes	32.72		1.61901e-22	71.1
fig|6666666.646334.peg.83	CBI71176	GCA_001004025.1_ASM100402v1	Candidatus Parcubacteria	aac	aminoglycosides	Inactivating enzymes	24.72		9.65143e-05	49.4
fig|6666666.646337.peg.32	AAX38178	GCA_001004035.1_ASM100403v1	Candidatus Parcubacteria	aac	aminoglycosides	Inactivating enzymes	29.27		2.37005e-31	74.8
fig|6666666.646351.peg.31	AEU10765	GCA_001004125.1_ASM100412v1	Candidatus Parcubacteria	aac	aminoglycosides	Inactivating enzymes	28.8		4.35216e-05	78.1
fig|6666666.646356.peg.67	AEU10765	GCA_001004185.1_ASM100418v1	Candidatus Parcubacteria	aac	aminoglycosides	Inactivating enzymes	28.8		4.35216e-05	78.1
fig|6666666.646361.peg.485	AER27705	GCA_001004205.1_ASM100420v1	Candidatus Parcubacteria	aac	aminoglycosides	Inactivating enzymes	24.32		7.2333e-12	92.5
fig|6666666.646365.peg.694	AAX16011	GCA_001004225.1_ASM100422v1	Candidatus Parcubacteria	aac	aminoglycosides	Inactivating enzymes	23.23		4.34688e-06	89.2
fig|6666666.646365.peg.871	ESP99889	GCA_001004225.1_ASM100422v1	Candidatus Parcubacteria	aac	aminoglycosides	Inactivating enzymes	31.82		3.71968e-06	46.3
fig|6666666.646380.peg.275	CAH58703	GCA_001004345.1_ASM100434v1	Candidatus Parcubacteria	aac	aminoglycosides	Inactivating enzymes	28.82		2.33951e-13	86.1
fig|6666666.646380.peg.701	WP_000354865	GCA_001004345.1_ASM100434v1	Candidatus Parcubacteria	aac	aminoglycosides	Inactivating enzymes	27.37		0.000194147	64.6
fig|6666666.646380.peg.912	ATL63228	GCA_001004345.1_ASM100434v1	Candidatus Parcubacteria	aac	aminoglycosides	Inactivating enzymes	38.03		9.04161e-05	46.7
fig|6666666.646389.peg.273	ATL63228	GCA_001004425.1_ASM100442v1	Candidatus Parcubacteria	aac	aminoglycosides	Inactivating enzymes	38.03		9.04161e-05	46.7
fig|6666666.646389.peg.511	AAL20537	GCA_001004425.1_ASM100442v1	Candidatus Parcubacteria	aac	aminoglycosides	Inactivating enzymes	27.37		0.000194147	64.6
fig|6666666.646403.peg.356	AAA25334	GCA_001004525.1_ASM100452v1	Candidatus Parcubacteria	aac	aminoglycosides	Inactivating enzymes	29.82		1.01411e-06	83.8
fig|6666666.646403.peg.358	AAA26685	GCA_001004525.1_ASM100452v1	Candidatus Parcubacteria	aac	aminoglycosides	Inactivating enzymes	28.95		2.36555e-13	85.7
fig|6666666.646403.peg.760	NP_460578	GCA_001004525.1_ASM100452v1	Candidatus Parcubacteria	aac	aminoglycosides	Inactivating enzymes	27.37		0.000114704	72.5
fig|6666666.646412.peg.341	AAX16011	GCA_001004585.1_ASM100458v1	Candidatus Parcubacteria	aac	aminoglycosides	Inactivating enzymes	30.08		9.10871e-05	86
fig|6666666.646443.peg.1097	WP_051139090	GCA_001004885.1_ASM100488v1	Candidatus Parcubacteria	aac	aminoglycosides	Inactivating enzymes	27.33		3.85247e-06	88.2
fig|6666666.646446.peg.132	AAA25334	GCA_001004905.1_ASM100490v1	Candidatus Parcubacteria	aac	aminoglycosides	Inactivating enzymes	28.51		2.03444e-13	90
fig|6666666.646452.peg.358	ABB43029	GCA_001004925.1_ASM100492v1	Candidatus Parcubacteria	aac	aminoglycosides	Inactivating enzymes	32.2		1.56662e-09	52.7
fig|6666666.646461.peg.216	AAX16011	GCA_001004995.1_ASM100499v1	Candidatus Parcubacteria	aac	aminoglycosides	Inactivating enzymes	34.21		0.000733095	50
fig|6666666.646463.peg.419	CAA25642	GCA_001005015.1_ASM100501v1	Candidatus Parcubacteria	aac	aminoglycosides	Inactivating enzymes	24.77		2.00767e-13	82
fig|6666666.646472.peg.640	WP_033268654	GCA_001029775.1_ASM102977v1	Candidatus Parcubacteria	aac	aminoglycosides	Inactivating enzymes	29.8		2.7359e-10	77.4
fig|6666666.646475.peg.404	KOO82158	GCA_001189075.1_ASM118907v1	Candidatus Parcubacteria	aac	aminoglycosides	Inactivating enzymes	30.95		0.000298822	41.2
fig|6666666.646478.peg.245	AAR21853	GCA_001189085.1_ASM118908v1	Candidatus Parcubacteria	aac	aminoglycosides	Inactivating enzymes	36.64		8.20538e-17	91.6
fig|6666666.646487.peg.533	ENZ04101	GCA_001189155.1_ASM118915v1	Candidatus Parcubacteria	aac	aminoglycosides	Inactivating enzymes	28.03		1.43469e-09	81.8
fig|6666666.646498.peg.909	KIX79344	GCA_001302965.1_ASM130296v1	Candidatus Parcubacteria	aac	aminoglycosides	Inactivating enzymes	26.28		1.84576e-06	81.2
fig|6666666.646498.peg.929	WP_046502149	GCA_001302965.1_ASM130296v1	Candidatus Parcubacteria	aac	aminoglycosides	Inactivating enzymes	28.79		0.000241007	44.9
fig|6666666.646502.peg.206	CBI71176	GCA_001302985.1_ASM130298v1	Candidatus Parcubacteria	aac	aminoglycosides	Inactivating enzymes	35.37		2.6003e-05	50.6
fig|6666666.646505.peg.433	WP_033268654	GCA_001303125.1_ASM130312v1	Candidatus Parcubacteria	aac	aminoglycosides	Inactivating enzymes	25.38		0.000163938	75.1
fig|6666666.646510.peg.791	WP_033268654	GCA_001303185.1_ASM130318v1	Candidatus Parcubacteria	aac	aminoglycosides	Inactivating enzymes	34.93		1.58301e-07	77.7
fig|6666666.646519.peg.383	WP_037790839	GCA_001508405.1_ASM150840v1	Candidatus Parcubacteria	aac	aminoglycosides	Inactivating enzymes	27.27		6.98757e-06	51.8
fig|6666666.646522.peg.585	KIX79344	GCA_001508635.1_ASM150863v1	Candidatus Parcubacteria	aac	aminoglycosides	Inactivating enzymes	22.38		3.49599e-06	84.1
fig|6666666.646522.peg.918	AAD03493	GCA_001508635.1_ASM150863v1	Candidatus Parcubacteria	aac	aminoglycosides	Inactivating enzymes	27.42		0.000127573	70.5
fig|6666666.644788.peg.162	WP_047467383	GCA_001773975.1_ASM177397v1	Candidatus Parcubacteria	aac	aminoglycosides	Inactivating enzymes	32.67		4.64307e-13	85.2
fig|6666666.644827.peg.436	AIY63197	GCA_001774165.1_ASM177416v1	Candidatus Parcubacteria	aac	aminoglycosides	Inactivating enzymes	29.84		3.6064e-05	77
fig|6666666.644833.peg.435	AIY63197	GCA_001774215.1_ASM177421v1	Candidatus Parcubacteria	aac	aminoglycosides	Inactivating enzymes	29.84		3.6064e-05	77
fig|6666666.644837.peg.547	CQD12588	GCA_001774415.1_ASM177441v1	Candidatus Parcubacteria	aac	aminoglycosides	Inactivating enzymes	32.14		7.61984e-06	74.7
fig|6666666.644841.peg.279	BAD11815	GCA_001774425.1_ASM177442v1	Candidatus Parcubacteria	aac	aminoglycosides	Inactivating enzymes	31.41		1.39596e-09	80
fig|6666666.644841.peg.421	CQD12588	GCA_001774425.1_ASM177442v1	Candidatus Parcubacteria	aac	aminoglycosides	Inactivating enzymes	32.14		7.61984e-06	74.7
fig|6666666.644851.peg.526	ENX58828	GCA_001774495.1_ASM177449v1	Candidatus Parcubacteria	aac	aminoglycosides	Inactivating enzymes	31.4		4.05973e-05	54.1
fig|6666666.644891.peg.118	ATL63228	GCA_001775875.1_ASM177587v1	Candidatus Parcubacteria	aac	aminoglycosides	Inactivating enzymes	26.28		2.13092e-06	85.1
fig|6666666.644894.peg.432	AIY63197	GCA_001775885.1_ASM177588v1	Candidatus Parcubacteria	aac	aminoglycosides	Inactivating enzymes	29.84		3.6064e-05	77
fig|6666666.644908.peg.595	KLJ03806	GCA_001777995.1_ASM177799v1	Candidatus Parcubacteria	aac	aminoglycosides	Inactivating enzymes	25.32		2.19242e-06	84.6
fig|6666666.644913.peg.15	WP_047467383	GCA_001778005.1_ASM177800v1	Candidatus Parcubacteria	aac	aminoglycosides	Inactivating enzymes	25.32		6.56135e-07	84.6
fig|6666666.644913.peg.884	WP_000959805	GCA_001778005.1_ASM177800v1	Candidatus Parcubacteria	aac	aminoglycosides	Inactivating enzymes	30.91		1.39458e-08	57.9
fig|6666666.644916.peg.252	APB03223	GCA_001778015.1_ASM177801v1	Candidatus Parcubacteria	aac	aminoglycosides	Inactivating enzymes	24.52		1.98423e-11	82.4
fig|6666666.644916.peg.740	WP_019453091	GCA_001778015.1_ASM177801v1	Candidatus Parcubacteria	aac	aminoglycosides	Inactivating enzymes	32.43		5.1887e-09	65.5
fig|6666666.644919.peg.345	WP_019453091	GCA_001778055.1_ASM177805v1	Candidatus Parcubacteria	aac	aminoglycosides	Inactivating enzymes	32.43		5.1887e-09	65.5
fig|6666666.644919.peg.912	KWV61377	GCA_001778055.1_ASM177805v1	Candidatus Parcubacteria	aac	aminoglycosides	Inactivating enzymes	29.22		2.6464e-11	81.9
fig|6666666.644923.peg.127	ACO53359	GCA_001778075.1_ASM177807v1	Candidatus Parcubacteria	aac	aminoglycosides	Inactivating enzymes	27.46		1.01805e-08	85.5
fig|6666666.644935.peg.1429	APB03223	GCA_001778135.1_ASM177813v1	Candidatus Parcubacteria	aac	aminoglycosides	Inactivating enzymes	28.57		5.4389e-07	68.8
fig|6666666.644943.peg.53	EST37714	GCA_001778165.1_ASM177816v1	Candidatus Parcubacteria	aac	aminoglycosides	Inactivating enzymes	24.05		0.000975496	48.5
fig|6666666.644952.peg.1483	APB03223	GCA_001778205.1_ASM177820v1	Candidatus Parcubacteria	aac	aminoglycosides	Inactivating enzymes	28.57		5.4389e-07	68.8
fig|6666666.644957.peg.323	AHN92771	GCA_001778235.1_ASM177823v1	Candidatus Parcubacteria	aac	aminoglycosides	Inactivating enzymes	39.68		1.19324e-11	72.4
fig|6666666.644965.peg.1080	AUX88330	GCA_001778275.1_ASM177827v1	Candidatus Parcubacteria	aac	aminoglycosides	Inactivating enzymes	33.61		4.5221e-09	81.5
fig|6666666.644973.peg.1092	APB03223	GCA_001778325.1_ASM177832v1	Candidatus Parcubacteria	aac	aminoglycosides	Inactivating enzymes	28.57		5.4389e-07	68.8
fig|6666666.645009.peg.692	WP_029391459	GCA_001778555.1_ASM177855v1	Candidatus Parcubacteria	aac	aminoglycosides	Inactivating enzymes	24.65		2.7355e-06	85
fig|6666666.645013.peg.410	AHN92771	GCA_001778595.1_ASM177859v1	Candidatus Parcubacteria	aac	aminoglycosides	Inactivating enzymes	27.22		1.21106e-06	78.2
fig|6666666.645013.peg.924	AAC25500	GCA_001778595.1_ASM177859v1	Candidatus Parcubacteria	aac	aminoglycosides	Inactivating enzymes	34.15		3.97905e-06	78.8
fig|6666666.645066.peg.746	ENX36275	GCA_001778855.1_ASM177885v1	Candidatus Parcubacteria	aac	aminoglycosides	Inactivating enzymes	32.47		0.000611985	42.5
fig|6666666.645071.peg.162	WP_026328431	GCA_001778875.1_ASM177887v1	Candidatus Parcubacteria	aac	aminoglycosides	Inactivating enzymes	25.71		1.06121e-05	83.8
fig|6666666.645087.peg.757	WP_029391459	GCA_001778955.1_ASM177895v1	Candidatus Parcubacteria	aac	aminoglycosides	Inactivating enzymes	24.65		2.7355e-06	85
fig|6666666.645128.peg.25	ABF52347	GCA_001779615.1_ASM177961v1	Candidatus Parcubacteria	aac	aminoglycosides	Inactivating enzymes	30.08		8.30849e-07	86.6
fig|6666666.645147.peg.1216	WP_051139090	GCA_001780195.1_ASM178019v1	Candidatus Parcubacteria	aac	aminoglycosides	Inactivating enzymes	24.68		2.69334e-09	92.2
fig|6666666.645147.peg.1357	ENX58828	GCA_001780195.1_ASM178019v1	Candidatus Parcubacteria	aac	aminoglycosides	Inactivating enzymes	31.88		1.00098e-06	58.5
fig|6666666.645147.peg.860	EYT95687	GCA_001780195.1_ASM178019v1	Candidatus Parcubacteria	aac	aminoglycosides	Inactivating enzymes	30.99		0.000713739	82.1
fig|6666666.645151.peg.307	EMF61681	GCA_001780215.1_ASM178021v1	Candidatus Parcubacteria	aac	aminoglycosides	Inactivating enzymes	30.3		1.4083e-08	90.8
fig|6666666.645151.peg.648	BAQ22025	GCA_001780215.1_ASM178021v1	Candidatus Parcubacteria	aac	aminoglycosides	Inactivating enzymes	27.94		1.45942e-11	73.9
fig|6666666.645156.peg.136	WP_000959805	GCA_001780235.1_ASM178023v1	Candidatus Parcubacteria	aac	aminoglycosides	Inactivating enzymes	30.91		1.39458e-08	57.9
fig|6666666.645156.peg.63	WP_047467383	GCA_001780235.1_ASM178023v1	Candidatus Parcubacteria	aac	aminoglycosides	Inactivating enzymes	25.32		6.56135e-07	84.6
fig|6666666.645160.peg.1224	APB03223	GCA_001780255.1_ASM178025v1	Candidatus Parcubacteria	aac	aminoglycosides	Inactivating enzymes	28.57		5.4389e-07	68.8
fig|6666666.645163.peg.623	APB03223	GCA_001780275.1_ASM178027v1	Candidatus Parcubacteria	aac	aminoglycosides	Inactivating enzymes	20.56		0.000362528	65.6
fig|6666666.645170.peg.1352	APB03223	GCA_001780285.1_ASM178028v1	Candidatus Parcubacteria	aac	aminoglycosides	Inactivating enzymes	28.57		5.4389e-07	68.8
fig|6666666.645190.peg.909	AHN92771	GCA_001780445.1_ASM178044v1	Candidatus Parcubacteria	aac	aminoglycosides	Inactivating enzymes	27.22		1.21106e-06	78.2
fig|6666666.645194.peg.307	4DT8_A	GCA_001780475.1_ASM178047v1	Candidatus Parcubacteria	aac	aminoglycosides	Inactivating enzymes	29.13		1.45153e-20	71.9
fig|6666666.645215.peg.67	WP_026328431	GCA_001780565.1_ASM178056v1	Candidatus Parcubacteria	aac	aminoglycosides	Inactivating enzymes	25.71		1.06121e-05	83.8
fig|6666666.645238.peg.454	APB03223	GCA_001780695.1_ASM178069v1	Candidatus Parcubacteria	aac	aminoglycosides	Inactivating enzymes	24.28		3.58551e-07	85.6
fig|6666666.645238.peg.489	AAC25500	GCA_001780695.1_ASM178069v1	Candidatus Parcubacteria	aac	aminoglycosides	Inactivating enzymes	34.15		3.97905e-06	78.8
fig|6666666.645262.peg.143	CQD12588	GCA_001781095.1_ASM178109v1	Candidatus Parcubacteria	aac	aminoglycosides	Inactivating enzymes	30		6.62917e-05	44.9
fig|6666666.645270.peg.42	CQD12588	GCA_001781115.1_ASM178111v1	Candidatus Parcubacteria	aac	aminoglycosides	Inactivating enzymes	31.75		4.54483e-06	74.6
fig|6666666.645274.peg.691	BAQ22025	GCA_001781125.1_ASM178112v1	Candidatus Parcubacteria	aac	aminoglycosides	Inactivating enzymes	34.07		8.07021e-11	48.7
fig|6666666.645283.peg.49	AAF03531	GCA_001781195.1_ASM178119v1	Candidatus Parcubacteria	aac	aminoglycosides	Inactivating enzymes	30.28		2.77615e-08	76.8
fig|6666666.645311.peg.846	WP_000354853	GCA_001781335.1_ASM178133v1	Candidatus Parcubacteria	aac	aminoglycosides	Inactivating enzymes	30.28		2.77615e-08	76.8
fig|6666666.645315.peg.589	ABN10340	GCA_001781355.1_ASM178135v1	Candidatus Parcubacteria	aac	aminoglycosides	Inactivating enzymes	30.65		9.51865e-07	64.2
fig|6666666.645321.peg.344	BAD11815	GCA_001781375.1_ASM178137v1	Candidatus Parcubacteria	aac	aminoglycosides	Inactivating enzymes	27.14		4.28628e-05	85.4
fig|6666666.645353.peg.239	BAD95833	GCA_001781555.1_ASM178155v1	Candidatus Parcubacteria	aac	aminoglycosides	Inactivating enzymes	28.33		1.08571e-13	66.9
fig|6666666.645353.peg.248	CAG34706	GCA_001781555.1_ASM178155v1	Candidatus Parcubacteria	aac	aminoglycosides	Inactivating enzymes	32.16		7.71872e-17	65.3
fig|6666666.645361.peg.730	AAF03531	GCA_001781605.1_ASM178160v1	Candidatus Parcubacteria	aac	aminoglycosides	Inactivating enzymes	30.28		2.77615e-08	76.8
fig|6666666.645372.peg.102	BAA78619	GCA_001781675.1_ASM178167v1	Candidatus Parcubacteria	aac	aminoglycosides	Inactivating enzymes	30.39		9.38454e-13	67.3
fig|6666666.645372.peg.93	CAA25642	GCA_001781675.1_ASM178167v1	Candidatus Parcubacteria	aac	aminoglycosides	Inactivating enzymes	30.67		1.37646e-16	85.9
fig|6666666.645375.peg.710	CAA39184	GCA_001781685.1_ASM178168v1	Candidatus Parcubacteria	aac	aminoglycosides	Inactivating enzymes	36		4.07936e-15	63.9
fig|6666666.645375.peg.715	WP_051139090	GCA_001781685.1_ASM178168v1	Candidatus Parcubacteria	aac	aminoglycosides	Inactivating enzymes	25.15		5.63886e-09	90.6
fig|6666666.645375.peg.83	OCO95380	GCA_001781685.1_ASM178168v1	Candidatus Parcubacteria	aac	aminoglycosides	Inactivating enzymes	32.43		3.27683e-06	61
fig|6666666.645386.peg.1	CAG34706	GCA_001781755.1_ASM178175v1	Candidatus Parcubacteria	aac	aminoglycosides	Inactivating enzymes	31.98		1.75904e-10	60.4
fig|6666666.645402.peg.595	CQD12588	GCA_001781835.1_ASM178183v1	Candidatus Parcubacteria	aac	aminoglycosides	Inactivating enzymes	30		6.62917e-05	44.9
fig|6666666.645406.peg.430	AIA09165	GCA_001781845.1_ASM178184v1	Candidatus Parcubacteria	aac	aminoglycosides	Inactivating enzymes	29.37		1.94674e-05	79.2
fig|6666666.645424.peg.406	EMF61681	GCA_001782805.1_ASM178280v1	Candidatus Parcubacteria	aac	aminoglycosides	Inactivating enzymes	27.55		5.24681e-08	91.6
fig|6666666.645424.peg.564	WP_000959805	GCA_001782805.1_ASM178280v1	Candidatus Parcubacteria	aac	aminoglycosides	Inactivating enzymes	35.11		1.28132e-12	73.2
fig|6666666.645432.peg.554	AIL09067	GCA_001782825.1_ASM178282v1	Candidatus Parcubacteria	aac	aminoglycosides	Inactivating enzymes	28.12		1.14405e-07	58.2
fig|6666666.645436.peg.568	AIL09067	GCA_001782875.1_ASM178287v1	Candidatus Parcubacteria	aac	aminoglycosides	Inactivating enzymes	28.12		1.14405e-07	58.2
fig|6666666.645440.peg.233	EMF61681	GCA_001782895.1_ASM178289v1	Candidatus Parcubacteria	aac	aminoglycosides	Inactivating enzymes	27.55		5.24681e-08	91.6
fig|6666666.645444.peg.546	WP_000354865	GCA_001782905.1_ASM178290v1	Candidatus Parcubacteria	aac	aminoglycosides	Inactivating enzymes	30.21		0.000244008	54.2
fig|6666666.645448.peg.123	BAQ22025	GCA_001782935.1_ASM178293v1	Candidatus Parcubacteria	aac	aminoglycosides	Inactivating enzymes	31.54		1.7968e-12	83.2
fig|6666666.645448.peg.379	EMF61681	GCA_001782935.1_ASM178293v1	Candidatus Parcubacteria	aac	aminoglycosides	Inactivating enzymes	27.55		5.24681e-08	91.6
fig|6666666.645452.peg.290	AIL09067	GCA_001782955.1_ASM178295v1	Candidatus Parcubacteria	aac	aminoglycosides	Inactivating enzymes	28.12		1.14405e-07	58.2
fig|6666666.645456.peg.422	KIX79344	GCA_001782965.1_ASM178296v1	Candidatus Parcubacteria	aac	aminoglycosides	Inactivating enzymes	24.79		0.00013832	78
fig|6666666.645456.peg.424	WP_000959805	GCA_001782965.1_ASM178296v1	Candidatus Parcubacteria	aac	aminoglycosides	Inactivating enzymes	27.33		7.32072e-10	89.9
fig|6666666.645456.peg.750	EMF61681	GCA_001782965.1_ASM178296v1	Candidatus Parcubacteria	aac	aminoglycosides	Inactivating enzymes	32.41		3.14274e-11	99.1
fig|6666666.645456.peg.935	ATL63228	GCA_001782965.1_ASM178296v1	Candidatus Parcubacteria	aac	aminoglycosides	Inactivating enzymes	30		4.67736e-13	84.3
fig|6666666.645464.peg.212	BAQ22025	GCA_001783015.1_ASM178301v1	Candidatus Parcubacteria	aac	aminoglycosides	Inactivating enzymes	27.33		6.2326e-10	89.9
fig|6666666.645464.peg.682	ATL63228	GCA_001783015.1_ASM178301v1	Candidatus Parcubacteria	aac	aminoglycosides	Inactivating enzymes	30		4.67736e-13	84.3
fig|6666666.645464.peg.855	EMF61681	GCA_001783015.1_ASM178301v1	Candidatus Parcubacteria	aac	aminoglycosides	Inactivating enzymes	32.41		3.14274e-11	99.1
fig|6666666.645469.peg.182	BAO21229	GCA_001783035.1_ASM178303v1	Candidatus Parcubacteria	aac	aminoglycosides	Inactivating enzymes	28.28		2.80392e-08	88.4
fig|6666666.645473.peg.467	WP_049440615	GCA_001783045.1_ASM178304v1	Candidatus Parcubacteria	aac	aminoglycosides	Inactivating enzymes	24		1.82216e-07	90.9
fig|6666666.645476.peg.682	KIX79344	GCA_001783065.1_ASM178306v1	Candidatus Parcubacteria	aac	aminoglycosides	Inactivating enzymes	24.79		0.00013832	78
fig|6666666.645476.peg.684	BAQ22025	GCA_001783065.1_ASM178306v1	Candidatus Parcubacteria	aac	aminoglycosides	Inactivating enzymes	27.33		6.2326e-10	89.9
fig|6666666.645476.peg.762	EMF61681	GCA_001783065.1_ASM178306v1	Candidatus Parcubacteria	aac	aminoglycosides	Inactivating enzymes	32.41		3.14274e-11	99.1
fig|6666666.645476.peg.78	AAK63041	GCA_001783065.1_ASM178306v1	Candidatus Parcubacteria	aac	aminoglycosides	Inactivating enzymes	28.57		1.51305e-10	80.1
fig|6666666.645481.peg.277	WP_049440615	GCA_001783095.1_ASM178309v1	Candidatus Parcubacteria	aac	aminoglycosides	Inactivating enzymes	28.57		7.94202e-11	89.1
fig|6666666.645481.peg.608	ABJ90433	GCA_001783095.1_ASM178309v1	Candidatus Parcubacteria	aac	aminoglycosides	Inactivating enzymes	30.71		6.06056e-13	89.7
fig|6666666.645481.peg.8	WP_051139090	GCA_001783095.1_ASM178309v1	Candidatus Parcubacteria	aac	aminoglycosides	Inactivating enzymes	33.12		3.38803e-15	87.7
fig|6666666.645485.peg.288	WP_049440615	GCA_001783105.1_ASM178310v1	Candidatus Parcubacteria	aac	aminoglycosides	Inactivating enzymes	24		1.82216e-07	90.9
fig|6666666.645489.peg.681	AAC41391	GCA_001783135.1_ASM178313v1	Candidatus Parcubacteria	aac	aminoglycosides	Inactivating enzymes	28		6.97166e-05	53.4
fig|6666666.645493.peg.782	WP_029391459	GCA_001783145.1_ASM178314v1	Candidatus Parcubacteria	aac	aminoglycosides	Inactivating enzymes	30.7		4.25131e-10	61.3
fig|6666666.645503.peg.223	EMF61681	GCA_001783185.1_ASM178318v1	Candidatus Parcubacteria	aac	aminoglycosides	Inactivating enzymes	27.55		3.28635e-10	89.1
fig|6666666.645503.peg.298	BAM45412	GCA_001783185.1_ASM178318v1	Candidatus Parcubacteria	aac	aminoglycosides	Inactivating enzymes	31.43		8.15458e-14	89.7
fig|6666666.645503.peg.894	WP_000959805	GCA_001783185.1_ASM178318v1	Candidatus Parcubacteria	aac	aminoglycosides	Inactivating enzymes	32.08		9.04187e-16	88.8
fig|6666666.645507.peg.530	AAD52985	GCA_001783195.1_ASM178319v1	Candidatus Parcubacteria	aac	aminoglycosides	Inactivating enzymes	33.03		1.0819e-13	97.3
fig|6666666.645511.peg.1015	AAD03492	GCA_001783215.1_ASM178321v1	Candidatus Parcubacteria	aac	aminoglycosides	Inactivating enzymes	31.88		0.000242479	43.4
fig|6666666.645515.peg.612	ABN10340	GCA_001783255.1_ASM178325v1	Candidatus Parcubacteria	aac	aminoglycosides	Inactivating enzymes	35.48		3.29418e-07	46.6
fig|6666666.645515.peg.907	WP_132629969	GCA_001783255.1_ASM178325v1	Candidatus Parcubacteria	aac	aminoglycosides	Inactivating enzymes	26.62		2.1622e-07	81.8
fig|6666666.645515.peg.910	ENX58828	GCA_001783255.1_ASM178325v1	Candidatus Parcubacteria	aac	aminoglycosides	Inactivating enzymes	34.62		7.13908e-06	78.8
fig|6666666.645520.peg.438	AAD03492	GCA_001783315.1_ASM178331v1	Candidatus Parcubacteria	aac	aminoglycosides	Inactivating enzymes	31.88		0.000242479	43.4
fig|6666666.645534.peg.724	WP_000354853	GCA_001783415.1_ASM178341v1	Candidatus Parcubacteria	aac	aminoglycosides	Inactivating enzymes	30.28		2.77615e-08	76.8
fig|6666666.645571.peg.400	AHN92771	GCA_001783645.1_ASM178364v1	Candidatus Parcubacteria	aac	aminoglycosides	Inactivating enzymes	32.52		4.26663e-11	73.2
fig|6666666.645574.peg.359	KOO82158	GCA_001784195.1_ASM178419v1	Candidatus Parcubacteria	aac	aminoglycosides	Inactivating enzymes	29.63		1.1715e-09	99.1
fig|6666666.645574.peg.718	WP_049212943	GCA_001784195.1_ASM178419v1	Candidatus Parcubacteria	aac	aminoglycosides	Inactivating enzymes	29.03		8.48064e-05	42.8
fig|6666666.645577.peg.113	ADQ43423	GCA_001784205.1_ASM178420v1	Candidatus Parcubacteria	aac	aminoglycosides	Inactivating enzymes	34.72		2.97717e-05	64.9
fig|6666666.645580.peg.295	WP_049440615	GCA_001784235.1_ASM178423v1	Candidatus Parcubacteria	aac	aminoglycosides	Inactivating enzymes	32.41		4.69289e-11	99.1
fig|6666666.645580.peg.35	BAQ22025	GCA_001784235.1_ASM178423v1	Candidatus Parcubacteria	aac	aminoglycosides	Inactivating enzymes	27.33		6.2326e-10	89.9
fig|6666666.645580.peg.924	AAK63041	GCA_001784235.1_ASM178423v1	Candidatus Parcubacteria	aac	aminoglycosides	Inactivating enzymes	28.57		1.51305e-10	80.1
fig|6666666.645583.peg.772	EMI48985	GCA_001784255.1_ASM178425v1	Candidatus Parcubacteria	aac	aminoglycosides	Inactivating enzymes	28.28		2.63451e-08	88.4
fig|6666666.645585.peg.697	KOO82158	GCA_001784275.1_ASM178427v1	Candidatus Parcubacteria	aac	aminoglycosides	Inactivating enzymes	33.03		6.36261e-10	91.6
fig|6666666.645588.peg.500	AIL09067	GCA_001784285.1_ASM178428v1	Candidatus Parcubacteria	aac	aminoglycosides	Inactivating enzymes	26.97		2.56235e-07	80.9
fig|6666666.645592.peg.451	KOO82158	GCA_001784315.1_ASM178431v1	Candidatus Parcubacteria	aac	aminoglycosides	Inactivating enzymes	28.12		1.21734e-07	58.2
fig|6666666.645595.peg.189	EMF61681	GCA_001784325.1_ASM178432v1	Candidatus Parcubacteria	aac	aminoglycosides	Inactivating enzymes	27.55		5.24681e-08	91.6
fig|6666666.645595.peg.295	WP_000959805	GCA_001784325.1_ASM178432v1	Candidatus Parcubacteria	aac	aminoglycosides	Inactivating enzymes	35.11		1.28132e-12	73.2
fig|6666666.645598.peg.271	AIL09067	GCA_001784355.1_ASM178435v1	Candidatus Parcubacteria	aac	aminoglycosides	Inactivating enzymes	27.55		3.08559e-10	89.1
fig|6666666.645598.peg.624	ABJ90433	GCA_001784355.1_ASM178435v1	Candidatus Parcubacteria	aac	aminoglycosides	Inactivating enzymes	30.71		6.06056e-13	89.7
fig|6666666.645598.peg.641	BAQ22025	GCA_001784355.1_ASM178435v1	Candidatus Parcubacteria	aac	aminoglycosides	Inactivating enzymes	31.45		1.19768e-15	88.8
fig|6666666.645601.peg.152	WP_000959805	GCA_001784365.1_ASM178436v1	Candidatus Parcubacteria	aac	aminoglycosides	Inactivating enzymes	32.08		9.04187e-16	88.8
fig|6666666.645601.peg.627	BAM45412	GCA_001784365.1_ASM178436v1	Candidatus Parcubacteria	aac	aminoglycosides	Inactivating enzymes	31.43		8.15458e-14	89.7
fig|6666666.645601.peg.928	WP_049440615	GCA_001784365.1_ASM178436v1	Candidatus Parcubacteria	aac	aminoglycosides	Inactivating enzymes	28.57		7.94202e-11	89.1
fig|6666666.645604.peg.259	ACO53359	GCA_001784395.1_ASM178439v1	Candidatus Parcubacteria	aac	aminoglycosides	Inactivating enzymes	30.5		5.45564e-13	89.2
fig|6666666.645604.peg.682	WP_000959805	GCA_001784395.1_ASM178439v1	Candidatus Parcubacteria	aac	aminoglycosides	Inactivating enzymes	32.08		9.04187e-16	88.8
fig|6666666.645604.peg.842	WP_049440615	GCA_001784395.1_ASM178439v1	Candidatus Parcubacteria	aac	aminoglycosides	Inactivating enzymes	28.57		7.94202e-11	89.1
fig|6666666.645607.peg.311	CQD12588	GCA_001784405.1_ASM178440v1	Candidatus Parcubacteria	aac	aminoglycosides	Inactivating enzymes	30.11		3.78556e-06	60.8
fig|6666666.645610.peg.256	WP_071846332	GCA_001784435.1_ASM178443v1	Candidatus Parcubacteria	aac	aminoglycosides	Inactivating enzymes	28.4		1.50941e-26	96.6
fig|6666666.645610.peg.525	AUV57982	GCA_001784435.1_ASM178443v1	Candidatus Parcubacteria	aac	aminoglycosides	Inactivating enzymes	27.27		2.31391e-05	63.5
fig|6666666.645610.peg.716	BAO35700	GCA_001784435.1_ASM178443v1	Candidatus Parcubacteria	aac	aminoglycosides	Inactivating enzymes	26.92		2.08415e-05	69.6
fig|6666666.645610.peg.963	WP_037790839	GCA_001784435.1_ASM178443v1	Candidatus Parcubacteria	aac	aminoglycosides	Inactivating enzymes	29.8		1.09136e-11	83.4
fig|6666666.645613.peg.496	WP_049440615	GCA_001784455.1_ASM178445v1	Candidatus Parcubacteria	aac	aminoglycosides	Inactivating enzymes	30.61		8.12873e-08	89.1
fig|6666666.645616.peg.882	WP_049468785	GCA_001784475.1_ASM178447v1	Candidatus Parcubacteria	aac	aminoglycosides	Inactivating enzymes	29.11		4.77668e-08	66.4
fig|6666666.645616.peg.904	AAK63041	GCA_001784475.1_ASM178447v1	Candidatus Parcubacteria	aac	aminoglycosides	Inactivating enzymes	25.69		8.63455e-12	79.6
fig|6666666.645619.peg.181	AAG45714	GCA_001784645.1_ASM178464v1	Candidatus Parcubacteria	aac	aminoglycosides	Inactivating enzymes	33.02		2.3865e-06	70.2
fig|6666666.645622.peg.974	WP_049440615	GCA_001784675.1_ASM178467v1	Candidatus Parcubacteria	aac	aminoglycosides	Inactivating enzymes	25.66		3.70993e-05	71.5
fig|6666666.645631.peg.904	AAA25680	GCA_001784725.1_ASM178472v1	Candidatus Parcubacteria	aac	aminoglycosides	Inactivating enzymes	25.36		1.2837e-06	83.1
fig|6666666.645638.peg.1080	BAD10948	GCA_001784775.1_ASM178477v1	Candidatus Parcubacteria	aac	aminoglycosides	Inactivating enzymes	30.43		9.94438e-05	52.6
fig|6666666.645644.peg.933	WP_033268654	GCA_001784805.1_ASM178480v1	Candidatus Parcubacteria	aac	aminoglycosides	Inactivating enzymes	24.81		8.79214e-05	74.6
fig|6666666.645647.peg.537	KWV61377	GCA_001784815.1_ASM178481v1	Candidatus Parcubacteria	aac	aminoglycosides	Inactivating enzymes	29.41		4.18591e-13	76.4
fig|6666666.645650.peg.872	AHN92771	GCA_001784835.1_ASM178483v1	Candidatus Parcubacteria	aac	aminoglycosides	Inactivating enzymes	33.8		4.74919e-16	79.8
fig|6666666.645662.peg.601	KIQ65506	GCA_001784915.1_ASM178491v1	Candidatus Parcubacteria	aac	aminoglycosides	Inactivating enzymes	25.58		0.000100776	74.6
fig|6666666.645667.peg.441	KIQ65506	GCA_001784965.1_ASM178496v1	Candidatus Parcubacteria	aac	aminoglycosides	Inactivating enzymes	25.58		0.000100776	74.6
fig|6666666.645686.peg.524	WP_085334908	GCA_001785285.1_ASM178528v1	Candidatus Parcubacteria	aac	aminoglycosides	Inactivating enzymes	34		1.90083e-11	90.1
fig|6666666.645694.peg.123	KOQ68998	GCA_001785355.1_ASM178535v1	Candidatus Parcubacteria	aac	aminoglycosides	Inactivating enzymes	29.2		3.1604e-10	99.1
fig|6666666.645700.peg.253	AAD52985	GCA_001785375.1_ASM178537v1	Candidatus Parcubacteria	aac	aminoglycosides	Inactivating enzymes	28.44		2.97478e-10	96.5
fig|6666666.645710.peg.350	WP_049440615	GCA_001785445.1_ASM178544v1	Candidatus Parcubacteria	aac	aminoglycosides	Inactivating enzymes	25		4.31118e-10	90.1
fig|6666666.645767.peg.105	WP_049468785	GCA_001785855.1_ASM178585v1	Candidatus Parcubacteria	aac	aminoglycosides	Inactivating enzymes	31.63		2.09756e-09	88.3
fig|6666666.645769.peg.422	AAD52985	GCA_001785865.1_ASM178586v1	Candidatus Parcubacteria	aac	aminoglycosides	Inactivating enzymes	28.44		2.97478e-10	96.5
fig|6666666.645778.peg.46	KOO82158	GCA_001785935.1_ASM178593v1	Candidatus Parcubacteria	aac	aminoglycosides	Inactivating enzymes	29.2		5.45476e-10	99.1
fig|6666666.645784.peg.734	WP_071593229	GCA_001785965.1_ASM178596v1	Candidatus Parcubacteria	aac	aminoglycosides	Inactivating enzymes	27.78		0.000168539	56.6
fig|6666666.645798.peg.24	KOO82158	GCA_001786055.1_ASM178605v1	Candidatus Parcubacteria	aac	aminoglycosides	Inactivating enzymes	29.2		5.45476e-10	99.1
fig|6666666.645852.peg.498	AAA25680	GCA_001786615.1_ASM178661v1	Candidatus Parcubacteria	aac	aminoglycosides	Inactivating enzymes	25.36		1.2837e-06	83.1
fig|6666666.645870.peg.124	WP_049440615	GCA_001786805.1_ASM178680v1	Candidatus Parcubacteria	aac	aminoglycosides	Inactivating enzymes	30.61		4.00576e-10	88.3
fig|6666666.645874.peg.28	AUV57982	GCA_001786825.1_ASM178682v1	Candidatus Parcubacteria	aac	aminoglycosides	Inactivating enzymes	29.34		4.70208e-14	82
fig|6666666.645886.peg.646	AAD03491	GCA_001786905.1_ASM178690v1	Candidatus Parcubacteria	aac	aminoglycosides	Inactivating enzymes	34.33		8.22931e-10	60.4
fig|6666666.645889.peg.375	WP_049440615	GCA_001786925.1_ASM178692v1	Candidatus Parcubacteria	aac	aminoglycosides	Inactivating enzymes	25		4.31118e-10	90.1
fig|6666666.645903.peg.554	WP_085334908	GCA_001787035.1_ASM178703v1	Candidatus Parcubacteria	aac	aminoglycosides	Inactivating enzymes	34		1.90083e-11	90.1
fig|6666666.645909.peg.329	WP_049440615	GCA_001787075.1_ASM178707v1	Candidatus Parcubacteria	aac	aminoglycosides	Inactivating enzymes	25		4.31118e-10	90.1
fig|6666666.645912.peg.163	AIL09067	GCA_001787085.1_ASM178708v1	Candidatus Parcubacteria	aac	aminoglycosides	Inactivating enzymes	29.21		1.94946e-09	80.2
fig|6666666.645918.peg.146	BAD95833	GCA_001787125.1_ASM178712v1	Candidatus Parcubacteria	aac	aminoglycosides	Inactivating enzymes	30.57		5.82672e-14	85.3
fig|6666666.645956.peg.713	AHN92771	GCA_001791035.1_ASM179103v1	Candidatus Parcubacteria	aac	aminoglycosides	Inactivating enzymes	31.17		2.12772e-05	52
fig|6666666.646007.peg.469	AHN92771	GCA_001791335.1_ASM179133v1	Candidatus Parcubacteria	aac	aminoglycosides	Inactivating enzymes	31.17		9.24198e-06	82.8
fig|6666666.646028.peg.92	AHN92771	GCA_001791475.1_ASM179147v1	Candidatus Parcubacteria	aac	aminoglycosides	Inactivating enzymes	22.98		0.000329629	62.6
fig|6666666.646031.peg.359	ENZ04101	GCA_001791505.1_ASM179150v1	Candidatus Parcubacteria	aac	aminoglycosides	Inactivating enzymes	28.57		1.22606e-05	52
fig|6666666.646047.peg.294	WP_000354865	GCA_001791615.1_ASM179161v1	Candidatus Parcubacteria	aac	aminoglycosides	Inactivating enzymes	32.94		8.76413e-11	55.2
fig|6666666.646050.peg.544	ABD81100	GCA_001791635.1_ASM179163v1	Candidatus Parcubacteria	aac	aminoglycosides	Inactivating enzymes	28.57		4.88441e-10	88.1
fig|6666666.646053.peg.369	APO28592	GCA_001791645.1_ASM179164v1	Candidatus Parcubacteria	aac	aminoglycosides	Inactivating enzymes	27.64		0.00024739	52.1
fig|6666666.646057.peg.660	WP_051139090	GCA_001791655.1_ASM179165v1	Candidatus Parcubacteria	aac	aminoglycosides	Inactivating enzymes	24.68		0.000834823	94.6
fig|6666666.646060.peg.215	WP_000354853	GCA_001791695.1_ASM179169v1	Candidatus Parcubacteria	aac	aminoglycosides	Inactivating enzymes	32.94		9.13695e-11	55.2
fig|6666666.646063.peg.285	NP_460578	GCA_001791715.1_ASM179171v1	Candidatus Parcubacteria	aac	aminoglycosides	Inactivating enzymes	33.6		0.000940387	71
fig|6666666.646073.peg.530	AUV57982	GCA_001791745.1_ASM179174v1	Candidatus Parcubacteria	aac	aminoglycosides	Inactivating enzymes	31.4		1.45724e-21	72.4
fig|6666666.646079.peg.20	CAQ79156	GCA_001793785.1_ASM179378v1	Candidatus Parcubacteria	aac	aminoglycosides	Inactivating enzymes	33.85		6.86934e-25	83
fig|6666666.646093.peg.495	WP_071984682	GCA_001793895.1_ASM179389v1	Candidatus Parcubacteria	aac	aminoglycosides	Inactivating enzymes	33.05		0.00017909	78.1
fig|6666666.646096.peg.610	ADK11266	GCA_001793905.1_ASM179390v1	Candidatus Parcubacteria	aac	aminoglycosides	Inactivating enzymes	39.56		6.84772e-05	60.3
fig|6666666.647863.peg.357	APB03223	GCA_001793985.1_ASM179398v1	Candidatus Parcubacteria	aac	aminoglycosides	Inactivating enzymes	23.78		2.19033e-08	73.7
fig|6666666.647870.peg.380	APB03223	GCA_001794025.1_ASM179402v1	Candidatus Parcubacteria	aac	aminoglycosides	Inactivating enzymes	29.08		2.07338e-08	73.1
fig|6666666.647890.peg.732	WP_051139090	GCA_001794215.1_ASM179421v1	Candidatus Parcubacteria	aac	aminoglycosides	Inactivating enzymes	24.2		0.000153585	91.8
fig|6666666.647898.peg.425	APB03223	GCA_001794285.1_ASM179428v1	Candidatus Parcubacteria	aac	aminoglycosides	Inactivating enzymes	23.78		2.19033e-08	73.7
fig|6666666.647898.peg.779	AHN92771	GCA_001794285.1_ASM179428v1	Candidatus Parcubacteria	aac	aminoglycosides	Inactivating enzymes	25.34		3.22377e-06	88.5
fig|6666666.647902.peg.169	EFL01423	GCA_001794335.1_ASM179433v1	Candidatus Parcubacteria	aac	aminoglycosides	Inactivating enzymes	26.88		1.69422e-06	55
fig|6666666.647902.peg.603	APB03223	GCA_001794335.1_ASM179433v1	Candidatus Parcubacteria	aac	aminoglycosides	Inactivating enzymes	26.95		0.000127236	81
fig|6666666.647919.peg.838	KWV61377	GCA_001794475.1_ASM179447v1	Candidatus Parcubacteria	aac	aminoglycosides	Inactivating enzymes	30.28		6.12114e-15	74.7
fig|6666666.647925.peg.362	WP_049440615	GCA_001794525.1_ASM179452v1	Candidatus Parcubacteria	aac	aminoglycosides	Inactivating enzymes	27.62		4.45579e-08	67.3
fig|6666666.647935.peg.889	AHN92771	GCA_001794635.1_ASM179463v1	Candidatus Parcubacteria	aac	aminoglycosides	Inactivating enzymes	25.34		3.22377e-06	88.5
fig|6666666.647952.peg.59	APB03223	GCA_001794775.1_ASM179477v1	Candidatus Parcubacteria	aac	aminoglycosides	Inactivating enzymes	25.56		4.1718e-06	68.2
fig|6666666.647954.peg.59	APB03223	GCA_001794795.1_ASM179479v1	Candidatus Parcubacteria	aac	aminoglycosides	Inactivating enzymes	25.56		4.1718e-06	68.2
fig|6666666.647958.peg.786	WP_046502149	GCA_001795615.1_ASM179561v1	Candidatus Parcubacteria	aac	aminoglycosides	Inactivating enzymes	35.62		0.000315242	50
fig|6666666.647962.peg.629	BAQ22025	GCA_001795655.1_ASM179565v1	Candidatus Parcubacteria	aac	aminoglycosides	Inactivating enzymes	23.9		0.000613146	93
fig|6666666.647969.peg.109	BAN78519	GCA_001795715.1_ASM179571v1	Candidatus Parcubacteria	aac	aminoglycosides	Inactivating enzymes	34.04		1.5659e-05	48.5
fig|6666666.647969.peg.787	WP_069453146	GCA_001795715.1_ASM179571v1	Candidatus Parcubacteria	aac	aminoglycosides	Inactivating enzymes	34.23		9.5426e-08	73
fig|6666666.647992.peg.265	APB03223	GCA_001795895.1_ASM179589v1	Candidatus Parcubacteria	aac	aminoglycosides	Inactivating enzymes	25.56		4.1718e-06	68.2
fig|6666666.647994.peg.261	APB03223	GCA_001795915.1_ASM179591v1	Candidatus Parcubacteria	aac	aminoglycosides	Inactivating enzymes	25.56		4.1718e-06	68.2
fig|6666666.647996.peg.244	APB03223	GCA_001795935.1_ASM179593v1	Candidatus Parcubacteria	aac	aminoglycosides	Inactivating enzymes	25.56		4.1718e-06	68.2
fig|6666666.647998.peg.822	APB03223	GCA_001795955.1_ASM179595v1	Candidatus Parcubacteria	aac	aminoglycosides	Inactivating enzymes	25.56		4.1718e-06	68.2
fig|6666666.648004.peg.330	APB03223	GCA_001795995.1_ASM179599v1	Candidatus Parcubacteria	aac	aminoglycosides	Inactivating enzymes	25.56		4.1718e-06	68.2
fig|6666666.648008.peg.130	CQD12588	GCA_001817055.1_ASM181705v1	Candidatus Parcubacteria	aac	aminoglycosides	Inactivating enzymes	28.12		7.18239e-05	40.5
fig|6666666.648012.peg.988	CQD12588	GCA_001817095.1_ASM181709v1	Candidatus Parcubacteria	aac	aminoglycosides	Inactivating enzymes	28.12		7.18239e-05	40.5
fig|6666666.648023.peg.312	APB03223	GCA_001817195.1_ASM181719v1	Candidatus Parcubacteria	aac	aminoglycosides	Inactivating enzymes	31.25		6.02687e-07	58.8
fig|6666666.648027.peg.686	WP_051139090	GCA_001817235.1_ASM181723v1	Candidatus Parcubacteria	aac	aminoglycosides	Inactivating enzymes	28.47		2.04185e-08	85.6
fig|6666666.648033.peg.197	ABN10340	GCA_001817265.1_ASM181726v1	Candidatus Parcubacteria	aac	aminoglycosides	Inactivating enzymes	24.11		9.35057e-06	70.9
fig|6666666.648036.peg.310	AHN92771	GCA_001817295.1_ASM181729v1	Candidatus Parcubacteria	aac	aminoglycosides	Inactivating enzymes	38.67		4.47191e-11	42.9
fig|6666666.648036.peg.390	KLJ03806	GCA_001817295.1_ASM181729v1	Candidatus Parcubacteria	aac	aminoglycosides	Inactivating enzymes	31.17		6.65412e-12	81.9
fig|6666666.648036.peg.948	AAD03495	GCA_001817295.1_ASM181729v1	Candidatus Parcubacteria	aac	aminoglycosides	Inactivating enzymes	27.03		1.95535e-08	85.4
fig|6666666.648036.peg.956	EST37714	GCA_001817295.1_ASM181729v1	Candidatus Parcubacteria	aac	aminoglycosides	Inactivating enzymes	22.89		0.000835823	53.2
fig|6666666.648038.peg.662	WP_051139090	GCA_001817305.1_ASM181730v1	Candidatus Parcubacteria	aac	aminoglycosides	Inactivating enzymes	27.86		4.01455e-09	80.9
fig|6666666.648042.peg.502	AIT97187	GCA_001817345.1_ASM181734v1	Candidatus Parcubacteria	aac	aminoglycosides	Inactivating enzymes	29.13		5.71973e-07	80.5
fig|6666666.648042.peg.747	WP_033268654	GCA_001817345.1_ASM181734v1	Candidatus Parcubacteria	aac	aminoglycosides	Inactivating enzymes	32		6.08393e-11	82
fig|6666666.648045.peg.128	WP_051139090	GCA_001817375.1_ASM181737v1	Candidatus Parcubacteria	aac	aminoglycosides	Inactivating enzymes	31.25		5.70622e-10	86.5
fig|6666666.648049.peg.688	WP_033268654	GCA_001817415.1_ASM181741v1	Candidatus Parcubacteria	aac	aminoglycosides	Inactivating enzymes	32.67		2.12397e-13	78.9
fig|6666666.648050.peg.169	KLJ03806	GCA_001817425.1_ASM181742v1	Candidatus Parcubacteria	aac	aminoglycosides	Inactivating enzymes	31.17		6.65412e-12	81.9
fig|6666666.648050.peg.893	AAK63041	GCA_001817425.1_ASM181742v1	Candidatus Parcubacteria	aac	aminoglycosides	Inactivating enzymes	30.26		8.08823e-12	86.9
fig|6666666.648056.peg.383	WP_051139090	GCA_001817465.1_ASM181746v1	Candidatus Parcubacteria	aac	aminoglycosides	Inactivating enzymes	31.25		1.33763e-09	86.5
fig|6666666.648059.peg.210	WP_000959805	GCA_001817495.1_ASM181749v1	Candidatus Parcubacteria	aac	aminoglycosides	Inactivating enzymes	28.68		0.000124124	70.1
fig|6666666.648065.peg.390	WP_030695745	GCA_001817535.1_ASM181753v1	Candidatus Parcubacteria	aac	aminoglycosides	Inactivating enzymes	30.67		4.00842e-11	79.8
fig|6666666.648069.peg.437	AER27705	GCA_001817575.1_ASM181757v1	Candidatus Parcubacteria	aac	aminoglycosides	Inactivating enzymes	27.78		1.88154e-11	78.8
fig|6666666.648069.peg.85	CAI46940	GCA_001817575.1_ASM181757v1	Candidatus Parcubacteria	aac	aminoglycosides	Inactivating enzymes	32.1		2.59566e-06	54.7
fig|6666666.648078.peg.255	AAX38178	GCA_001817655.1_ASM181765v1	Candidatus Parcubacteria	aac	aminoglycosides	Inactivating enzymes	31.14		2.15529e-23	78.9
fig|6666666.648111.peg.136	CAD53575	GCA_001817995.1_ASM181799v1	Candidatus Parcubacteria	aac	aminoglycosides	Inactivating enzymes	28.57		0.000263742	71.4
fig|6666666.648118.peg.32	AAD03491	GCA_001818055.1_ASM181805v1	Candidatus Parcubacteria	aac	aminoglycosides	Inactivating enzymes	26.96		0.000111879	63.2
fig|6666666.648121.peg.130	KWV61377	GCA_001818075.1_ASM181807v1	Candidatus Parcubacteria	aac	aminoglycosides	Inactivating enzymes	29.45		1.10419e-09	82.3
fig|6666666.648123.peg.933	AAK63041	GCA_001818085.1_ASM181808v1	Candidatus Parcubacteria	aac	aminoglycosides	Inactivating enzymes	28.92		1.52605e-10	83.8
fig|6666666.648126.peg.467	AAD03491	GCA_001818105.1_ASM181810v1	Candidatus Parcubacteria	aac	aminoglycosides	Inactivating enzymes	26.96		0.000111879	63.2
fig|6666666.648127.peg.300	AAD03491	GCA_001818135.1_ASM181813v1	Candidatus Parcubacteria	aac	aminoglycosides	Inactivating enzymes	26.96		0.000111879	63.2
fig|6666666.648129.peg.130	KWV61377	GCA_001818155.1_ASM181815v1	Candidatus Parcubacteria	aac	aminoglycosides	Inactivating enzymes	29.45		1.10419e-09	82.3
fig|6666666.648131.peg.597	KWV61377	GCA_001818175.1_ASM181817v1	Candidatus Parcubacteria	aac	aminoglycosides	Inactivating enzymes	29.45		1.10419e-09	82.3
fig|6666666.648136.peg.686	KWV61377	GCA_001818205.1_ASM181820v1	Candidatus Parcubacteria	aac	aminoglycosides	Inactivating enzymes	29.45		1.10419e-09	82.3
fig|6666666.648138.peg.768	AHN92771	GCA_001818235.1_ASM181823v1	Candidatus Parcubacteria	aac	aminoglycosides	Inactivating enzymes	25.69		4.28047e-09	86.7
fig|6666666.648147.peg.2	AAA25334	GCA_001818285.1_ASM181828v1	Candidatus Parcubacteria	aac	aminoglycosides	Inactivating enzymes	29.82		1.01411e-06	83.8
fig|6666666.648147.peg.4	BAD95833	GCA_001818285.1_ASM181828v1	Candidatus Parcubacteria	aac	aminoglycosides	Inactivating enzymes	28.82		9.82537e-14	86.1
fig|6666666.648150.peg.1019	CQD12588	GCA_001818315.1_ASM181831v1	Candidatus Parcubacteria	aac	aminoglycosides	Inactivating enzymes	36.47		8.50596e-11	71.4
fig|6666666.648150.peg.1044	WP_051449075	GCA_001818315.1_ASM181831v1	Candidatus Parcubacteria	aac	aminoglycosides	Inactivating enzymes	25.78		8.22285e-09	75.3
fig|6666666.648150.peg.335	KLX11493	GCA_001818315.1_ASM181831v1	Candidatus Parcubacteria	aac	aminoglycosides	Inactivating enzymes	41.01		3.87117e-36	93.9
fig|6666666.648152.peg.164	AGH30448	GCA_001818335.1_ASM181833v1	Candidatus Parcubacteria	aac	aminoglycosides	Inactivating enzymes	43.06		5.48298e-38	97.3
fig|6666666.648152.peg.55	CQD12588	GCA_001818335.1_ASM181833v1	Candidatus Parcubacteria	aac	aminoglycosides	Inactivating enzymes	36.47		8.50596e-11	71.4
fig|6666666.648248.peg.1122	APB03223	GCA_001818435.1_ASM181843v1	Candidatus Parcubacteria	aac	aminoglycosides	Inactivating enzymes	25		0.000105168	70.5
fig|6666666.648249.peg.798	CAI46940	GCA_001818445.1_ASM181844v1	Candidatus Parcubacteria	aac	aminoglycosides	Inactivating enzymes	34.94		1.08645e-06	56.1
fig|6666666.648250.peg.625	ETX42903	GCA_001818475.1_ASM181847v1	Candidatus Parcubacteria	aac	aminoglycosides	Inactivating enzymes	26.83		1.76935e-07	87.2
fig|6666666.648261.peg.509	APB03223	GCA_001818675.1_ASM181867v1	Candidatus Parcubacteria	aac	aminoglycosides	Inactivating enzymes	29.37		1.534e-06	66.3
fig|6666666.648261.peg.94	CAD53575	GCA_001818675.1_ASM181867v1	Candidatus Parcubacteria	aac	aminoglycosides	Inactivating enzymes	28.57		0.000263742	71.4
fig|6666666.648264.peg.196	CQD12588	GCA_001818735.1_ASM181873v1	Candidatus Parcubacteria	aac	aminoglycosides	Inactivating enzymes	36.47		8.50596e-11	71.4
fig|6666666.648264.peg.220	WP_051449075	GCA_001818735.1_ASM181873v1	Candidatus Parcubacteria	aac	aminoglycosides	Inactivating enzymes	25.78		8.22285e-09	75.3
fig|6666666.648264.peg.845	AGH30448	GCA_001818735.1_ASM181873v1	Candidatus Parcubacteria	aac	aminoglycosides	Inactivating enzymes	43.06		5.48298e-38	97.3
fig|6666666.648265.peg.1034	AGH30448	GCA_001818755.1_ASM181875v1	Candidatus Parcubacteria	aac	aminoglycosides	Inactivating enzymes	43.06		5.48298e-38	97.3
fig|6666666.648265.peg.97	CQD12588	GCA_001818755.1_ASM181875v1	Candidatus Parcubacteria	aac	aminoglycosides	Inactivating enzymes	36.47		8.50596e-11	71.4
fig|6666666.648266.peg.1039	AAD52985	GCA_001818775.1_ASM181877v1	Candidatus Parcubacteria	aac	aminoglycosides	Inactivating enzymes	27.72		8.52742e-10	84.9
fig|6666666.648269.peg.278	KFD15114	GCA_001818835.1_ASM181883v1	Candidatus Parcubacteria	aac	aminoglycosides	Inactivating enzymes	31.07		3.707e-08	73.6
fig|6666666.648270.peg.180	KFD15114	GCA_001818855.1_ASM181885v1	Candidatus Parcubacteria	aac	aminoglycosides	Inactivating enzymes	26.83		2.0213e-07	87.2
fig|6666666.648277.peg.1071	WP_046502149	GCA_001818995.1_ASM181899v1	Candidatus Parcubacteria	aac	aminoglycosides	Inactivating enzymes	29.76		2.24995e-05	51.9
fig|6666666.648277.peg.1489	APB03223	GCA_001818995.1_ASM181899v1	Candidatus Parcubacteria	aac	aminoglycosides	Inactivating enzymes	26.23		8.76944e-07	71.8
fig|6666666.648279.peg.169	ADQ43423	GCA_001819035.1_ASM181903v1	Candidatus Parcubacteria	aac	aminoglycosides	Inactivating enzymes	33.01		0.000944339	65.2
fig|6666666.648280.peg.127	ADQ43423	GCA_001819055.1_ASM181905v1	Candidatus Parcubacteria	aac	aminoglycosides	Inactivating enzymes	33.01		0.000944339	65.2
fig|6666666.648282.peg.1229	ADQ43423	GCA_001819095.1_ASM181909v1	Candidatus Parcubacteria	aac	aminoglycosides	Inactivating enzymes	33.01		0.000944339	65.2
fig|6666666.648284.peg.623	WP_046502149	GCA_001819135.1_ASM181913v1	Candidatus Parcubacteria	aac	aminoglycosides	Inactivating enzymes	35.05		1.36471e-06	52.2
fig|6666666.648288.peg.718	AAA26549	GCA_001819215.1_ASM181921v1	Candidatus Parcubacteria	aac	aminoglycosides	Inactivating enzymes	26.56		2.22419e-05	40.5
fig|6666666.648290.peg.237	KFB54973	GCA_001819255.1_ASM181925v1	Candidatus Parcubacteria	aac	aminoglycosides	Inactivating enzymes	26.56		2.36103e-05	40.5
fig|6666666.648291.peg.292	AAA26549	GCA_001819265.1_ASM181926v1	Candidatus Parcubacteria	aac	aminoglycosides	Inactivating enzymes	26.56		2.22419e-05	40.5
fig|6666666.648293.peg.53	AAA26549	GCA_001819315.1_ASM181931v1	Candidatus Parcubacteria	aac	aminoglycosides	Inactivating enzymes	26.56		2.22419e-05	40.5
fig|6666666.648295.peg.466	AAA26549	GCA_001819345.1_ASM181934v1	Candidatus Parcubacteria	aac	aminoglycosides	Inactivating enzymes	26.56		2.22419e-05	40.5
fig|6666666.648312.peg.904	APB03223	GCA_001819695.1_ASM181969v1	Candidatus Parcubacteria	aac	aminoglycosides	Inactivating enzymes	24.84		9.80386e-08	78.9
fig|6666666.648313.peg.59	WP_051139090	GCA_001819715.1_ASM181971v1	Candidatus Parcubacteria	aac	aminoglycosides	Inactivating enzymes	23.33		5.16112e-07	77.3
fig|6666666.648319.peg.856	ENZ04101	GCA_001819835.1_ASM181983v1	Candidatus Parcubacteria	aac	aminoglycosides	Inactivating enzymes	21.25		8.32272e-06	82.5
fig|6666666.648320.peg.295	AAX38178	GCA_001819855.1_ASM181985v1	Candidatus Parcubacteria	aac	aminoglycosides	Inactivating enzymes	30.74		5.65153e-31	73.1
fig|6666666.648322.peg.847	AAK63041	GCA_001819895.1_ASM181989v1	Candidatus Parcubacteria	aac	aminoglycosides	Inactivating enzymes	21.25		3.87515e-06	82.5
fig|6666666.648324.peg.3	WP_051139090	GCA_001819935.1_ASM181993v1	Candidatus Parcubacteria	aac	aminoglycosides	Inactivating enzymes	23.33		5.16112e-07	77.3
fig|6666666.648331.peg.432	BAM46120	GCA_001820065.1_ASM182006v1	Candidatus Parcubacteria	aac	aminoglycosides	Inactivating enzymes	27.96		0.000550423	65
fig|6666666.648332.peg.641	AAD03493	GCA_001820095.1_ASM182009v1	Candidatus Parcubacteria	aac	aminoglycosides	Inactivating enzymes	40.98		3.56274e-12	51.3
fig|6666666.648332.peg.708	AAN41440	GCA_001820095.1_ASM182009v1	Candidatus Parcubacteria	aac	aminoglycosides	Inactivating enzymes	32.05		0.000483994	49.7
fig|6666666.648333.peg.169	WP_000354853	GCA_001820115.1_ASM182011v1	Candidatus Parcubacteria	aac	aminoglycosides	Inactivating enzymes	34.48		3.15924e-32	98.6
fig|6666666.648333.peg.885	CAG34706	GCA_001820115.1_ASM182011v1	Candidatus Parcubacteria	aac	aminoglycosides	Inactivating enzymes	30.29		2.69483e-14	43
fig|6666666.648335.peg.99	BAM46120	GCA_001820145.1_ASM182014v1	Candidatus Parcubacteria	aac	aminoglycosides	Inactivating enzymes	27.96		0.000550423	65
fig|6666666.648336.peg.219	CAA35921	GCA_001820175.1_ASM182017v1	Candidatus Parcubacteria	aac	aminoglycosides	Inactivating enzymes	28.21		0.00024951	54.9
fig|6666666.648337.peg.241	WP_029391459	GCA_001820195.1_ASM182019v1	Candidatus Parcubacteria	aac	aminoglycosides	Inactivating enzymes	31.52		0.000186537	65.2
fig|6666666.648338.peg.744	ERH70569	GCA_001820215.1_ASM182021v1	Candidatus Parcubacteria	aac	aminoglycosides	Inactivating enzymes	27.27		2.48658e-05	57.9
fig|6666666.648339.peg.265	EFE83821	GCA_001820225.1_ASM182022v1	Candidatus Parcubacteria	aac	aminoglycosides	Inactivating enzymes	36.63		6.73123e-05	55.5
fig|6666666.648341.peg.492	AAD03493	GCA_001820275.1_ASM182027v1	Candidatus Parcubacteria	aac	aminoglycosides	Inactivating enzymes	40.98		3.56274e-12	51.3
fig|6666666.648341.peg.560	AAN41440	GCA_001820275.1_ASM182027v1	Candidatus Parcubacteria	aac	aminoglycosides	Inactivating enzymes	32.05		0.000483994	49.7
fig|6666666.648342.peg.486	ATL63228	GCA_001820295.1_ASM182029v1	Candidatus Parcubacteria	aac	aminoglycosides	Inactivating enzymes	29.27		2.6053e-09	61.8
fig|6666666.648342.peg.758	EFE83821	GCA_001820295.1_ASM182029v1	Candidatus Parcubacteria	aac	aminoglycosides	Inactivating enzymes	36.63		6.73123e-05	55.5
fig|6666666.648343.peg.299	WP_000354853	GCA_001820305.1_ASM182030v1	Candidatus Parcubacteria	aac	aminoglycosides	Inactivating enzymes	34.48		3.15924e-32	98.6
fig|6666666.648344.peg.417	ATL63228	GCA_001820325.1_ASM182032v1	Candidatus Parcubacteria	aac	aminoglycosides	Inactivating enzymes	29.27		2.6053e-09	61.8
fig|6666666.648345.peg.768	AAG15269	GCA_001820355.1_ASM182035v1	Candidatus Parcubacteria	aac	aminoglycosides	Inactivating enzymes	26.36		1.23952e-05	76.4
fig|6666666.648346.peg.141	AAF68257	GCA_001820375.1_ASM182037v1	Candidatus Parcubacteria	aac	aminoglycosides	Inactivating enzymes	25.45		3.75397e-05	76.4
fig|6666666.648347.peg.69	ATL63228	GCA_001820395.1_ASM182039v1	Candidatus Parcubacteria	aac	aminoglycosides	Inactivating enzymes	29.27		2.6053e-09	61.8
fig|6666666.648347.peg.792	EFE83821	GCA_001820395.1_ASM182039v1	Candidatus Parcubacteria	aac	aminoglycosides	Inactivating enzymes	36.63		6.73123e-05	55.5
fig|6666666.648348.peg.133	ATL63228	GCA_001820405.1_ASM182040v1	Candidatus Parcubacteria	aac	aminoglycosides	Inactivating enzymes	29.27		2.6053e-09	61.8
fig|6666666.648348.peg.247	EFE83821	GCA_001820405.1_ASM182040v1	Candidatus Parcubacteria	aac	aminoglycosides	Inactivating enzymes	36.63		6.73123e-05	55.5
fig|6666666.648349.peg.827	WP_054914207	GCA_001820435.1_ASM182043v1	Candidatus Parcubacteria	aac	aminoglycosides	Inactivating enzymes	33.96		0.000386107	63.9
fig|6666666.648350.peg.673	ATL63228	GCA_001820445.1_ASM182044v1	Candidatus Parcubacteria	aac	aminoglycosides	Inactivating enzymes	29.27		2.6053e-09	61.8
fig|6666666.648350.peg.84	EFE83821	GCA_001820445.1_ASM182044v1	Candidatus Parcubacteria	aac	aminoglycosides	Inactivating enzymes	36.63		6.73123e-05	55.5
fig|6666666.648352.peg.889	AAG15269	GCA_001820485.1_ASM182048v1	Candidatus Parcubacteria	aac	aminoglycosides	Inactivating enzymes	26.36		1.23952e-05	76.4
fig|6666666.648354.peg.249	EFE83821	GCA_001820535.1_ASM182053v1	Candidatus Parcubacteria	aac	aminoglycosides	Inactivating enzymes	36.63		6.73123e-05	55.5
fig|6666666.648354.peg.314	ATL63228	GCA_001820535.1_ASM182053v1	Candidatus Parcubacteria	aac	aminoglycosides	Inactivating enzymes	29.27		2.6053e-09	61.8
fig|6666666.648355.peg.242	ATL63228	GCA_001820555.1_ASM182055v1	Candidatus Parcubacteria	aac	aminoglycosides	Inactivating enzymes	29.27		2.6053e-09	61.8
fig|6666666.648355.peg.440	EFE83821	GCA_001820555.1_ASM182055v1	Candidatus Parcubacteria	aac	aminoglycosides	Inactivating enzymes	36.63		6.73123e-05	55.5
fig|6666666.648356.peg.262	ODH25762	GCA_001820565.1_ASM182056v1	Candidatus Parcubacteria	aac	aminoglycosides	Inactivating enzymes	25.17		0.000285735	76.9
fig|6666666.648358.peg.725	AJT67207	GCA_001820605.1_ASM182060v1	Candidatus Parcubacteria	aac	aminoglycosides	Inactivating enzymes	30.67		9.3746e-05	75.8
fig|6666666.648359.peg.307	ACO53359	GCA_001820635.1_ASM182063v1	Candidatus Parcubacteria	aac	aminoglycosides	Inactivating enzymes	30.77		1.29226e-06	68.8
fig|6666666.648360.peg.198	EFE83821	GCA_001820655.1_ASM182065v1	Candidatus Parcubacteria	aac	aminoglycosides	Inactivating enzymes	28.95		1.01887e-05	83.1
fig|6666666.648361.peg.1281	APB03223	GCA_001820675.1_ASM182067v1	Candidatus Parcubacteria	aac	aminoglycosides	Inactivating enzymes	26.53		2.41001e-07	79.5
fig|6666666.648362.peg.786	ODH25762	GCA_001820685.1_ASM182068v1	Candidatus Parcubacteria	aac	aminoglycosides	Inactivating enzymes	25.17		0.000285735	76.9
fig|6666666.648363.peg.130	ATL63228	GCA_001820715.1_ASM182071v1	Candidatus Parcubacteria	aac	aminoglycosides	Inactivating enzymes	23.78		1.93075e-06	86.8
fig|6666666.648366.peg.1265	AHN92771	GCA_001820775.1_ASM182077v1	Candidatus Parcubacteria	aac	aminoglycosides	Inactivating enzymes	25.77		2.58271e-06	87.6
fig|6666666.648367.peg.99	ACO53359	GCA_001820785.1_ASM182078v1	Candidatus Parcubacteria	aac	aminoglycosides	Inactivating enzymes	30.77		1.29226e-06	68.8
fig|6666666.648372.peg.120	ATL63228	GCA_001820885.1_ASM182088v1	Candidatus Parcubacteria	aac	aminoglycosides	Inactivating enzymes	29.29		8.60951e-09	85.4
fig|6666666.648373.peg.227	EXB26010	GCA_001820905.1_ASM182090v1	Candidatus Parcubacteria	aac	aminoglycosides	Inactivating enzymes	28.95		2.34058e-07	68.5
fig|6666666.648373.peg.611	WP_018893623	GCA_001820905.1_ASM182090v1	Candidatus Parcubacteria	aac	aminoglycosides	Inactivating enzymes	30.68		1.41847e-05	46.3
fig|6666666.648374.peg.207	4DT8_A	GCA_001820935.1_ASM182093v1	Candidatus Parcubacteria	aac	aminoglycosides	Inactivating enzymes	37.3		7.97921e-26	81
fig|6666666.648375.peg.151	CAA25642	GCA_001820955.1_ASM182095v1	Candidatus Parcubacteria	aac	aminoglycosides	Inactivating enzymes	27		1.09196e-13	91.2
fig|6666666.648375.peg.173	AJC61747	GCA_001820955.1_ASM182095v1	Candidatus Parcubacteria	aac	aminoglycosides	Inactivating enzymes	27.33		2.29237e-08	85.7
fig|6666666.648379.peg.219	WP_029391459	GCA_001821035.1_ASM182103v1	Candidatus Parcubacteria	aac	aminoglycosides	Inactivating enzymes	28.57		4.02289e-07	77.8
fig|6666666.648381.peg.81	WP_055545096	GCA_001821065.1_ASM182106v1	Candidatus Parcubacteria	aac	aminoglycosides	Inactivating enzymes	29.33		4.37172e-08	85.7
fig|6666666.648384.peg.203	ATL63228	GCA_001821135.1_ASM182113v1	Candidatus Parcubacteria	aac	aminoglycosides	Inactivating enzymes	29.29		8.60951e-09	85.4
fig|6666666.648385.peg.420	ENX36670	GCA_001821155.1_ASM182115v1	Candidatus Parcubacteria	aac	aminoglycosides	Inactivating enzymes	27.63		2.9352e-06	68.5
fig|6666666.648385.peg.643	ESP99889	GCA_001821155.1_ASM182115v1	Candidatus Parcubacteria	aac	aminoglycosides	Inactivating enzymes	31.82		4.02691e-06	47.8
fig|6666666.648386.peg.1164	EXB26010	GCA_001821165.1_ASM182116v1	Candidatus Parcubacteria	aac	aminoglycosides	Inactivating enzymes	28.95		2.34058e-07	68.5
fig|6666666.648386.peg.359	ESP99889	GCA_001821165.1_ASM182116v1	Candidatus Parcubacteria	aac	aminoglycosides	Inactivating enzymes	31.82		3.71968e-06	46.3
fig|6666666.648387.peg.457	WP_055545096	GCA_001821185.1_ASM182118v1	Candidatus Parcubacteria	aac	aminoglycosides	Inactivating enzymes	29.33		4.37172e-08	85.7
fig|6666666.648388.peg.242	WP_026328431	GCA_001821215.1_ASM182121v1	Candidatus Parcubacteria	aac	aminoglycosides	Inactivating enzymes	27.82		6.75931e-07	77.8
fig|6666666.648391.peg.459	EXB26010	GCA_001821275.1_ASM182127v1	Candidatus Parcubacteria	aac	aminoglycosides	Inactivating enzymes	28.95		2.34058e-07	68.5
fig|6666666.648391.peg.785	ESP99889	GCA_001821275.1_ASM182127v1	Candidatus Parcubacteria	aac	aminoglycosides	Inactivating enzymes	31.82		5.57111e-06	46.1
fig|6666666.648392.peg.49	WP_029391459	GCA_001821295.1_ASM182129v1	Candidatus Parcubacteria	aac	aminoglycosides	Inactivating enzymes	28.57		4.02289e-07	77.8
fig|6666666.648393.peg.263	ATL63228	GCA_001821305.1_ASM182130v1	Candidatus Parcubacteria	aac	aminoglycosides	Inactivating enzymes	29.29		8.60951e-09	85.4
fig|6666666.648394.peg.417	BAD10948	GCA_001821315.1_ASM182131v1	Candidatus Parcubacteria	aac	aminoglycosides	Inactivating enzymes	28.72		0.000510796	54
fig|6666666.648397.peg.268	BAD10948	GCA_001821385.1_ASM182138v1	Candidatus Parcubacteria	aac	aminoglycosides	Inactivating enzymes	30.5		1.60661e-06	72.7
fig|6666666.648397.peg.742	KKJ73856	GCA_001821385.1_ASM182138v1	Candidatus Parcubacteria	aac	aminoglycosides	Inactivating enzymes	32.73		1.22412e-06	73.3
fig|6666666.648398.peg.1081	AEX88635	GCA_001821395.1_ASM182139v1	Candidatus Parcubacteria	aac	aminoglycosides	Inactivating enzymes	33.73		6.93005e-05	46.6
fig|6666666.648399.peg.293	KIQ65506	GCA_001821435.1_ASM182143v1	Candidatus Parcubacteria	aac	aminoglycosides	Inactivating enzymes	34.29		1.01158e-06	72.2
fig|6666666.648401.peg.685	AAA26549	GCA_001821475.1_ASM182147v1	Candidatus Parcubacteria	aac	aminoglycosides	Inactivating enzymes	26.56		2.22419e-05	40.5
fig|6666666.648402.peg.363	WP_029391459	GCA_001821485.1_ASM182148v1	Candidatus Parcubacteria	aac	aminoglycosides	Inactivating enzymes	27.27		0.000127676	40.2
fig|6666666.648404.peg.325	AAA26549	GCA_001821535.1_ASM182153v1	Candidatus Parcubacteria	aac	aminoglycosides	Inactivating enzymes	26.56		2.22419e-05	40.5
fig|6666666.648405.peg.232	ESP99889	GCA_001821555.1_ASM182155v1	Candidatus Parcubacteria	aac	aminoglycosides	Inactivating enzymes	33.78		5.58093e-06	45.7
fig|6666666.648406.peg.888	ESP99889	GCA_001821575.1_ASM182157v1	Candidatus Parcubacteria	aac	aminoglycosides	Inactivating enzymes	33.78		5.58093e-06	45.7
fig|6666666.648407.peg.801	ESP99889	GCA_001821585.1_ASM182158v1	Candidatus Parcubacteria	aac	aminoglycosides	Inactivating enzymes	33.78		5.58093e-06	45.7
fig|6666666.648416.peg.729	APB03223	GCA_001821765.1_ASM182176v1	Candidatus Parcubacteria	aac	aminoglycosides	Inactivating enzymes	24.84		9.80386e-08	78.9
fig|6666666.648418.peg.201	CAA35921	GCA_001821805.1_ASM182180v1	Candidatus Parcubacteria	aac	aminoglycosides	Inactivating enzymes	31.94		0.000656864	43.6
fig|6666666.648419.peg.369	KHF78826	GCA_001821835.1_ASM182183v1	Candidatus Parcubacteria	aac	aminoglycosides	Inactivating enzymes	23.08		0.000128374	76
fig|6666666.648420.peg.418	KHF78826	GCA_001821845.1_ASM182184v1	Candidatus Parcubacteria	aac	aminoglycosides	Inactivating enzymes	23.08		0.000128374	76
fig|6666666.648421.peg.353	WP_049440615	GCA_001821875.1_ASM182187v1	Candidatus Parcubacteria	aac	aminoglycosides	Inactivating enzymes	32.97		4.45776e-05	47.2
fig|6666666.648422.peg.218	APB03223	GCA_001821885.1_ASM182188v1	Candidatus Parcubacteria	aac	aminoglycosides	Inactivating enzymes	30.3		7.89204e-07	68.4
fig|6666666.648424.peg.738	EFE83821	GCA_001821925.1_ASM182192v1	Candidatus Parcubacteria	aac	aminoglycosides	Inactivating enzymes	36.63		6.73123e-05	55.5
fig|6666666.648425.peg.153	AAF03531	GCA_001821935.1_ASM182193v1	Candidatus Parcubacteria	aac	aminoglycosides	Inactivating enzymes	34.48		3.15924e-32	98.6
fig|6666666.648428.peg.556	AAD03493	GCA_001822005.1_ASM182200v1	Candidatus Parcubacteria	aac	aminoglycosides	Inactivating enzymes	40.98		3.56274e-12	51.3
fig|6666666.648429.peg.841	CAJ32498	GCA_001822025.1_ASM182202v1	Candidatus Parcubacteria	aac	aminoglycosides	Inactivating enzymes	25.45		3.94556e-05	76.4
fig|6666666.648431.peg.840	WP_054914207	GCA_001822065.1_ASM182206v1	Candidatus Parcubacteria	aac	aminoglycosides	Inactivating enzymes	33.96		0.000386107	63.9
fig|6666666.648432.peg.160	ATL63228	GCA_001822075.1_ASM182207v1	Candidatus Parcubacteria	aac	aminoglycosides	Inactivating enzymes	29.27		2.6053e-09	61.8
fig|6666666.648434.peg.170	ATL63228	GCA_001822135.1_ASM182213v1	Candidatus Parcubacteria	aac	aminoglycosides	Inactivating enzymes	29.27		2.6053e-09	61.8
fig|6666666.648434.peg.661	EFE83821	GCA_001822135.1_ASM182213v1	Candidatus Parcubacteria	aac	aminoglycosides	Inactivating enzymes	36.63		6.73123e-05	55.5
fig|6666666.648435.peg.492	AAG15269	GCA_001822145.1_ASM182214v1	Candidatus Parcubacteria	aac	aminoglycosides	Inactivating enzymes	26.36		1.23952e-05	76.4
fig|6666666.648436.peg.206	ATL63228	GCA_001822155.1_ASM182215v1	Candidatus Parcubacteria	aac	aminoglycosides	Inactivating enzymes	29.27		2.6053e-09	61.8
fig|6666666.648438.peg.246	AIT97187	GCA_001822215.1_ASM182221v1	Candidatus Parcubacteria	aac	aminoglycosides	Inactivating enzymes	32.53		2.57661e-05	56.1
fig|6666666.648439.peg.383	ACO53359	GCA_001822225.1_ASM182222v1	Candidatus Parcubacteria	aac	aminoglycosides	Inactivating enzymes	30.77		1.29226e-06	68.8
fig|6666666.648441.peg.304	AFP97029	GCA_001822245.1_ASM182224v1	Candidatus Parcubacteria	aac	aminoglycosides	Inactivating enzymes	25		1.16098e-11	92.5
fig|6666666.648443.peg.401	WP_000959805	GCA_001822305.1_ASM182230v1	Candidatus Parcubacteria	aac	aminoglycosides	Inactivating enzymes	24.22		0.000122414	86.6
fig|6666666.648449.peg.577	AJT67207	GCA_001822425.1_ASM182242v1	Candidatus Parcubacteria	aac	aminoglycosides	Inactivating enzymes	30.67		5.16075e-05	75.8
fig|6666666.648453.peg.163	WP_055545096	GCA_001822505.1_ASM182250v1	Candidatus Parcubacteria	aac	aminoglycosides	Inactivating enzymes	29.33		4.37172e-08	85.7
fig|6666666.648454.peg.46	KIX79344	GCA_001822535.1_ASM182253v1	Candidatus Parcubacteria	aac	aminoglycosides	Inactivating enzymes	30.68		1.26196e-05	46.3
fig|6666666.648454.peg.986	EXB26010	GCA_001822535.1_ASM182253v1	Candidatus Parcubacteria	aac	aminoglycosides	Inactivating enzymes	28.95		2.34058e-07	68.5
fig|6666666.648455.peg.167	AUV57982	GCA_001822555.1_ASM182255v1	Candidatus Parcubacteria	aac	aminoglycosides	Inactivating enzymes	28.5		2.42038e-09	63.7
fig|6666666.648455.peg.595	WP_029391459	GCA_001822555.1_ASM182255v1	Candidatus Parcubacteria	aac	aminoglycosides	Inactivating enzymes	28.57		4.02289e-07	77.8
fig|6666666.648458.peg.466	ATL63228	GCA_001822615.1_ASM182261v1	Candidatus Parcubacteria	aac	aminoglycosides	Inactivating enzymes	29.29		8.60951e-09	85.4
fig|6666666.648459.peg.271	AUV57982	GCA_001822625.1_ASM182262v1	Candidatus Parcubacteria	aac	aminoglycosides	Inactivating enzymes	28.5		2.42038e-09	63.7
fig|6666666.648459.peg.348	WP_026328431	GCA_001822625.1_ASM182262v1	Candidatus Parcubacteria	aac	aminoglycosides	Inactivating enzymes	27.82		6.75931e-07	77.8
fig|6666666.648460.peg.299	APB03223	GCA_001822655.1_ASM182265v1	Candidatus Parcubacteria	aac	aminoglycosides	Inactivating enzymes	27.89		7.2414e-10	75
fig|6666666.648464.peg.158	APB03223	GCA_001822735.1_ASM182273v1	Candidatus Parcubacteria	aac	aminoglycosides	Inactivating enzymes	31.2		1.24009e-06	65.8
fig|6666666.648466.peg.465	ATL63228	GCA_001822765.1_ASM182276v1	Candidatus Parcubacteria	aac	aminoglycosides	Inactivating enzymes	29.29		8.60951e-09	85.4
fig|6666666.648467.peg.62	AAP43642	GCA_001822795.1_ASM182279v1	Candidatus Parcubacteria	aac	aminoglycosides	Inactivating enzymes	29.06		0.000103762	63.2
fig|6666666.648480.peg.94	CQD12588	GCA_001823055.1_ASM182305v1	Candidatus Parcubacteria	aac	aminoglycosides	Inactivating enzymes	30.43		0.000213892	76.7
fig|6666666.648481.peg.530	AHN92771	GCA_001823065.1_ASM182306v1	Candidatus Parcubacteria	aac	aminoglycosides	Inactivating enzymes	24.22		0.000198498	90.4
fig|6666666.648485.peg.273	KWV61377	GCA_001823155.1_ASM182315v1	Candidatus Parcubacteria	aac	aminoglycosides	Inactivating enzymes	30.28		3.28478e-16	74.7
fig|6666666.648487.peg.474	APB03223	GCA_001823185.1_ASM182318v1	Candidatus Parcubacteria	aac	aminoglycosides	Inactivating enzymes	29.17		0.000141614	41.6
fig|6666666.648494.peg.547	APB03223	GCA_001823335.1_ASM182333v1	Candidatus Parcubacteria	aac	aminoglycosides	Inactivating enzymes	29.17		0.000141614	41.6
fig|6666666.648495.peg.142	WP_033268654	GCA_001823345.1_ASM182334v1	Candidatus Parcubacteria	aac	aminoglycosides	Inactivating enzymes	28.68		6.70195e-07	74.1
fig|6666666.648501.peg.429	APB03223	GCA_001823475.1_ASM182347v1	Candidatus Parcubacteria	aac	aminoglycosides	Inactivating enzymes	29.17		0.000141614	41.6
fig|6666666.648505.peg.627	KIX79344	GCA_001823545.1_ASM182354v1	Candidatus Parcubacteria	aac	aminoglycosides	Inactivating enzymes	27.66		0.000454239	53.7
fig|6666666.648506.peg.691	CNK13080	GCA_001823575.1_ASM182357v1	Candidatus Parcubacteria	aac	aminoglycosides	Inactivating enzymes	29.35		0.000354249	52.9
fig|6666666.648511.peg.375	ENZ04101	GCA_001823665.1_ASM182366v1	Candidatus Parcubacteria	aac	aminoglycosides	Inactivating enzymes	24.07		2.88478e-06	82.7
fig|6666666.648519.peg.274	ENZ04101	GCA_001823825.1_ASM182382v1	Candidatus Parcubacteria	aac	aminoglycosides	Inactivating enzymes	24.07		2.88478e-06	82.7
fig|6666666.648524.peg.573	ENZ04101	GCA_001823925.1_ASM182392v1	Candidatus Parcubacteria	aac	aminoglycosides	Inactivating enzymes	24.07		2.88478e-06	82.7
fig|6666666.648543.peg.143	AAM92464	GCA_001824315.1_ASM182431v1	Candidatus Parcubacteria	aac	aminoglycosides	Inactivating enzymes	30.77		6.48064e-11	81.2
fig|6666666.648544.peg.424	AHN92771	GCA_001824325.1_ASM182432v1	Candidatus Parcubacteria	aac	aminoglycosides	Inactivating enzymes	24.82		0.000635729	77.4
fig|6666666.648544.peg.513	EFL01423	GCA_001824325.1_ASM182432v1	Candidatus Parcubacteria	aac	aminoglycosides	Inactivating enzymes	34.48		1.00616e-07	61.7
fig|6666666.648545.peg.658	APB03223	GCA_001824355.1_ASM182435v1	Candidatus Parcubacteria	aac	aminoglycosides	Inactivating enzymes	33.33		8.08222e-10	87.4
fig|6666666.646653.peg.137	EXB26010	GCA_001824735.1_ASM182473v1	Candidatus Parcubacteria	aac	aminoglycosides	Inactivating enzymes	28.95		2.34058e-07	68.5
fig|6666666.646661.peg.444	CQD12588	GCA_001824815.1_ASM182481v1	Candidatus Parcubacteria	aac	aminoglycosides	Inactivating enzymes	30.43		0.000213892	76.7
fig|6666666.646667.peg.34	APB03223	GCA_001824875.1_ASM182487v1	Candidatus Parcubacteria	aac	aminoglycosides	Inactivating enzymes	29.17		0.000141614	41.6
fig|6666666.646671.peg.225	WP_033268654	GCA_001824915.1_ASM182491v1	Candidatus Parcubacteria	aac	aminoglycosides	Inactivating enzymes	28.68		6.70195e-07	74.1
fig|6666666.646675.peg.628	APB03223	GCA_001824955.1_ASM182495v1	Candidatus Parcubacteria	aac	aminoglycosides	Inactivating enzymes	29.17		0.000141614	41.6
fig|6666666.646681.peg.149	AAK63041	GCA_001825005.1_ASM182500v1	Candidatus Parcubacteria	aac	aminoglycosides	Inactivating enzymes	30.28		1.24343e-16	74.7
fig|6666666.646683.peg.255	APB03223	GCA_001825035.1_ASM182503v1	Candidatus Parcubacteria	aac	aminoglycosides	Inactivating enzymes	29.17		0.000141614	41.6
fig|6666666.646691.peg.49	CQD12588	GCA_001825115.1_ASM182511v1	Candidatus Parcubacteria	aac	aminoglycosides	Inactivating enzymes	30.08		1.34895e-05	82
fig|6666666.646709.peg.15	ENZ04101	GCA_001825295.1_ASM182529v1	Candidatus Parcubacteria	aac	aminoglycosides	Inactivating enzymes	24.07		2.88478e-06	82.7
fig|6666666.646731.peg.113	AAA25688	GCA_001825495.1_ASM182549v1	Candidatus Parcubacteria	aac	aminoglycosides	Inactivating enzymes	30.77		6.48064e-11	81.2
fig|6666666.646745.peg.231	WP_049440615	GCA_001871435.1_ASM187143v1	Candidatus Parcubacteria	aac	aminoglycosides	Inactivating enzymes	38.1		1.47253e-09	76.4
fig|6666666.646745.peg.63	EFL01423	GCA_001871435.1_ASM187143v1	Candidatus Parcubacteria	aac	aminoglycosides	Inactivating enzymes	30.23		2.44411e-05	52.1
fig|6666666.646747.peg.214	WP_049440615	GCA_001871445.1_ASM187144v1	Candidatus Parcubacteria	aac	aminoglycosides	Inactivating enzymes	30.61		1.40312e-08	86
fig|6666666.646747.peg.39	BAD12078	GCA_001871445.1_ASM187144v1	Candidatus Parcubacteria	aac	aminoglycosides	Inactivating enzymes	32		0.000204361	76.7
fig|6666666.646758.peg.138	AJC61747	GCA_001872225.1_ASM187222v1	Candidatus Parcubacteria	aac	aminoglycosides	Inactivating enzymes	29.06		0.000210083	73.6
fig|6666666.646776.peg.118	AAD03491	GCA_001872495.1_ASM187249v1	Candidatus Parcubacteria	aac	aminoglycosides	Inactivating enzymes	33.33		1.23187e-09	63.3
fig|6666666.646776.peg.319	AAB63533	GCA_001872495.1_ASM187249v1	Candidatus Parcubacteria	aac	aminoglycosides	Inactivating enzymes	28.12		0.000669702	43.1
fig|6666666.646790.peg.280	WP_049440615	GCA_001873425.1_ASM187342v1	Candidatus Parcubacteria	aac	aminoglycosides	Inactivating enzymes	28.87		3.65701e-08	88.2
fig|6666666.646791.peg.85	AIU93991	GCA_001873465.1_ASM187346v1	Candidatus Parcubacteria	aac	aminoglycosides	Inactivating enzymes	28.05		1.23141e-13	96.5
fig|6666666.646797.peg.473	AAA26549	GCA_001873515.1_ASM187351v1	Candidatus Parcubacteria	aac	aminoglycosides	Inactivating enzymes	29.87		5.50223e-08	70.6
fig|6666666.646809.peg.309	AAD46626	GCA_002255405.1_ASM225540v1	Candidatus Parcubacteria	aac	aminoglycosides	Inactivating enzymes	27.74		0.000318956	71.7
fig|6666666.646815.peg.418	CAD53575	GCA_002293825.1_ASM229382v1	Candidatus Parcubacteria	aac	aminoglycosides	Inactivating enzymes	28		7.11952e-06	87.7
fig|6666666.646821.peg.621	KOX34026	GCA_002306085.1_ASM230608v1	Candidatus Parcubacteria	aac	aminoglycosides	Inactivating enzymes	30.47		5.5606e-08	76.2
fig|6666666.646829.peg.681	WP_049440615	GCA_002322435.1_ASM232243v1	Candidatus Parcubacteria	aac	aminoglycosides	Inactivating enzymes	30.61		1.40312e-08	86
fig|6666666.646832.peg.235	EFL01423	GCA_002322575.1_ASM232257v1	Candidatus Parcubacteria	aac	aminoglycosides	Inactivating enzymes	30.23		2.44411e-05	52.1
fig|6666666.646832.peg.29	AAD52985	GCA_002322575.1_ASM232257v1	Candidatus Parcubacteria	aac	aminoglycosides	Inactivating enzymes	38.27		2.7877e-09	73.6
fig|6666666.646841.peg.676	ADQ43423	GCA_002345745.1_ASM234574v1	Candidatus Parcubacteria	aac	aminoglycosides	Inactivating enzymes	28		4.18964e-06	45
fig|6666666.646843.peg.14	WP_002779679	GCA_002381075.1_ASM238107v1	Candidatus Parcubacteria	aac	aminoglycosides	Inactivating enzymes	31.86		9.22552e-46	93.7
fig|6666666.646843.peg.19	WP_029391459	GCA_002381075.1_ASM238107v1	Candidatus Parcubacteria	aac	aminoglycosides	Inactivating enzymes	27.68		1.42227e-07	62.6
fig|6666666.646859.peg.464	WP_029391459	GCA_002413705.1_ASM241370v1	Candidatus Parcubacteria	aac	aminoglycosides	Inactivating enzymes	27.68		1.42227e-07	62.6
fig|6666666.646859.peg.469	WP_002779679	GCA_002413705.1_ASM241370v1	Candidatus Parcubacteria	aac	aminoglycosides	Inactivating enzymes	31.86		9.22552e-46	93.7
fig|6666666.646865.peg.469	EFL01423	GCA_002685955.1_ASM268595v1	Candidatus Parcubacteria	aac	aminoglycosides	Inactivating enzymes	29.55		1.39379e-05	49.7
fig|6666666.646869.peg.132	APB03223	GCA_002687175.1_ASM268717v1	Candidatus Parcubacteria	aac	aminoglycosides	Inactivating enzymes	34.75		4.26195e-10	70.5
fig|6666666.646877.peg.11	EMF61681	GCA_002716765.1_ASM271676v1	Candidatus Parcubacteria	aac	aminoglycosides	Inactivating enzymes	30		1.45712e-07	67.2
fig|6666666.646879.peg.227	KSC15183	GCA_002724975.1_ASM272497v1	Candidatus Parcubacteria	aac	aminoglycosides	Inactivating enzymes	31.49		6.55174e-14	67.3
fig|6666666.646879.peg.615	KIQ65506	GCA_002724975.1_ASM272497v1	Candidatus Parcubacteria	aac	aminoglycosides	Inactivating enzymes	34.12		9.9241e-08	47.5
fig|6666666.646879.peg.685	BAA78619	GCA_002724975.1_ASM272497v1	Candidatus Parcubacteria	aac	aminoglycosides	Inactivating enzymes	36.42		1.71209e-11	60.4
fig|6666666.646885.peg.160	WP_029391459	GCA_002747515.1_ASM274751v1	Candidatus Parcubacteria	aac	aminoglycosides	Inactivating enzymes	30		1.78996e-05	76.9
fig|6666666.646885.peg.173	AAA26865	GCA_002747515.1_ASM274751v1	Candidatus Parcubacteria	aac	aminoglycosides	Inactivating enzymes	28.45		3.02044e-05	75.4
fig|6666666.646906.peg.519	EST37714	GCA_002771235.1_ASM277123v1	Candidatus Parcubacteria	aac	aminoglycosides	Inactivating enzymes	26.56		6.12778e-05	78
fig|6666666.646914.peg.654	AAA25680	GCA_002771515.1_ASM277151v1	Candidatus Parcubacteria	aac	aminoglycosides	Inactivating enzymes	25		0.00062854	51.9
fig|6666666.646976.peg.636	WP_000959805	GCA_002773025.1_ASM277302v1	Candidatus Parcubacteria	aac	aminoglycosides	Inactivating enzymes	33.33		9.19512e-13	79.6
fig|6666666.646985.peg.942	AIL09067	GCA_002773135.1_ASM277313v1	Candidatus Parcubacteria	aac	aminoglycosides	Inactivating enzymes	30.61		1.1835e-10	88.3
fig|6666666.646989.peg.1124	WP_049212943	GCA_002773155.1_ASM277315v1	Candidatus Parcubacteria	aac	aminoglycosides	Inactivating enzymes	30.16		3.10537e-05	57.3
fig|6666666.646991.peg.575	EMF61681	GCA_002773185.1_ASM277318v1	Candidatus Parcubacteria	aac	aminoglycosides	Inactivating enzymes	33.73		8.60897e-09	75.5
fig|6666666.646996.peg.893	CAI46940	GCA_002773245.1_ASM277324v1	Candidatus Parcubacteria	aac	aminoglycosides	Inactivating enzymes	30.26		1.40704e-06	50.3
fig|6666666.647000.peg.569	CQD12588	GCA_002773315.1_ASM277331v1	Candidatus Parcubacteria	aac	aminoglycosides	Inactivating enzymes	26.32		1.43158e-06	81.6
fig|6666666.647010.peg.824	NP_460578	GCA_002773415.1_ASM277341v1	Candidatus Parcubacteria	aac	aminoglycosides	Inactivating enzymes	26.42		0.000115232	57.9
fig|6666666.647012.peg.317	ATL63228	GCA_002773425.1_ASM277342v1	Candidatus Parcubacteria	aac	aminoglycosides	Inactivating enzymes	33.75		6.82001e-07	42.1
fig|6666666.647018.peg.332	WP_071766621	GCA_002773535.1_ASM277353v1	Candidatus Parcubacteria	aac	aminoglycosides	Inactivating enzymes	30.52		4.59352e-17	86.5
fig|6666666.647018.peg.51	WP_051139090	GCA_002773535.1_ASM277353v1	Candidatus Parcubacteria	aac	aminoglycosides	Inactivating enzymes	21.95		4.40847e-08	88.2
fig|6666666.647020.peg.689	KLJ03806	GCA_002773575.1_ASM277357v1	Candidatus Parcubacteria	aac	aminoglycosides	Inactivating enzymes	24.68		8.34886e-06	84.6
fig|6666666.647023.peg.318	CQD12588	GCA_002773615.1_ASM277361v1	Candidatus Parcubacteria	aac	aminoglycosides	Inactivating enzymes	31.08		3.6708e-06	50
fig|6666666.647023.peg.567	WP_049440615	GCA_002773615.1_ASM277361v1	Candidatus Parcubacteria	aac	aminoglycosides	Inactivating enzymes	32.14		5.22003e-06	77.1
fig|6666666.647027.peg.473	ENZ04101	GCA_002773655.1_ASM277365v1	Candidatus Parcubacteria	aac	aminoglycosides	Inactivating enzymes	29.94		7.36321e-09	81.3
fig|6666666.647034.peg.1084	AHN92771	GCA_002773845.1_ASM277384v1	Candidatus Parcubacteria	aac	aminoglycosides	Inactivating enzymes	33.13		2.07337e-14	91.6
fig|6666666.647039.peg.493	AIL09067	GCA_002774055.1_ASM277405v1	Candidatus Parcubacteria	aac	aminoglycosides	Inactivating enzymes	27.5		4.31792e-08	72.7
fig|6666666.647045.peg.55	BAQ22025	GCA_002774415.1_ASM277441v1	Candidatus Parcubacteria	aac	aminoglycosides	Inactivating enzymes	29.03		3.90956e-07	76.9
fig|6666666.647053.peg.162	AAA98298	GCA_002774515.1_ASM277451v1	Candidatus Parcubacteria	aac	aminoglycosides	Inactivating enzymes	32.5		9.15543e-06	60.2
fig|6666666.647053.peg.19	KIX79344	GCA_002774515.1_ASM277451v1	Candidatus Parcubacteria	aac	aminoglycosides	Inactivating enzymes	33.01		8.1598e-07	56.6
fig|6666666.647054.peg.567	ATL63228	GCA_002774555.1_ASM277455v1	Candidatus Parcubacteria	aac	aminoglycosides	Inactivating enzymes	29.55		1.46861e-14	81.5
fig|6666666.647075.peg.154	WP_002779679	GCA_002774795.1_ASM277479v1	Candidatus Parcubacteria	aac	aminoglycosides	Inactivating enzymes	26.79		0.000113182	69.7
fig|6666666.647081.peg.755	BAQ22025	GCA_002774875.1_ASM277487v1	Candidatus Parcubacteria	aac	aminoglycosides	Inactivating enzymes	23.42		2.40353e-05	85.4
fig|6666666.647083.peg.272	KOO82158	GCA_002778405.1_ASM277840v1	Candidatus Parcubacteria	aac	aminoglycosides	Inactivating enzymes	28.18		3.28796e-09	99.1
fig|6666666.647085.peg.951	AIL09067	GCA_002778445.1_ASM277844v1	Candidatus Parcubacteria	aac	aminoglycosides	Inactivating enzymes	34.67		1.22865e-08	63
fig|6666666.647088.peg.634	EMI48985	GCA_002778465.1_ASM277846v1	Candidatus Parcubacteria	aac	aminoglycosides	Inactivating enzymes	26		6.13834e-10	85.5
fig|6666666.647097.peg.513	WP_051139090	GCA_002778595.1_ASM277859v1	Candidatus Parcubacteria	aac	aminoglycosides	Inactivating enzymes	32.19		1.41501e-12	75.3
fig|6666666.647123.peg.488	WP_051208285	GCA_002779725.1_ASM277972v1	Candidatus Parcubacteria	aac	aminoglycosides	Inactivating enzymes	37.78		7.7672e-06	68.7
fig|6666666.647127.peg.138	AIL09067	GCA_002779875.1_ASM277987v1	Candidatus Parcubacteria	aac	aminoglycosides	Inactivating enzymes	35.56		3.48909e-09	65.7
fig|6666666.647129.peg.135	KIQ65506	GCA_002780045.1_ASM278004v1	Candidatus Parcubacteria	aac	aminoglycosides	Inactivating enzymes	25.66		7.05981e-05	45
fig|6666666.647131.peg.651	EST37714	GCA_002780175.1_ASM278017v1	Candidatus Parcubacteria	aac	aminoglycosides	Inactivating enzymes	26.56		9.51784e-05	70.7
fig|6666666.647142.peg.462	BAD12078	GCA_002780785.1_ASM278078v1	Candidatus Parcubacteria	aac	aminoglycosides	Inactivating enzymes	24		8.36709e-05	85.6
fig|6666666.647144.peg.144	AUV57982	GCA_002780915.1_ASM278091v1	Candidatus Parcubacteria	aac	aminoglycosides	Inactivating enzymes	33.16		1.82526e-06	58.2
fig|6666666.647149.peg.444	AAC41391	GCA_002781265.1_ASM278126v1	Candidatus Parcubacteria	aac	aminoglycosides	Inactivating enzymes	29.23		1.99052e-07	56.5
fig|6666666.647177.peg.90	WP_051208285	GCA_002782285.1_ASM278228v1	Candidatus Parcubacteria	aac	aminoglycosides	Inactivating enzymes	37.78		7.7672e-06	68.7
fig|6666666.647181.peg.332	AUV57982	GCA_002782325.1_ASM278232v1	Candidatus Parcubacteria	aac	aminoglycosides	Inactivating enzymes	33.16		3.05732e-06	56
fig|6666666.647181.peg.54	WP_085334908	GCA_002782325.1_ASM278232v1	Candidatus Parcubacteria	aac	aminoglycosides	Inactivating enzymes	28.69		0.000264849	68.5
fig|6666666.647187.peg.94	AIL09067	GCA_002782375.1_ASM278237v1	Candidatus Parcubacteria	aac	aminoglycosides	Inactivating enzymes	26.87		7.31278e-05	57.8
fig|6666666.647190.peg.296	ENU30617	GCA_002782525.1_ASM278252v1	Candidatus Parcubacteria	aac	aminoglycosides	Inactivating enzymes	29.85		3.6935e-07	58.3
fig|6666666.647190.peg.949	ACA23032	GCA_002782525.1_ASM278252v1	Candidatus Parcubacteria	aac	aminoglycosides	Inactivating enzymes	27.13		6.83667e-10	80.6
fig|6666666.647202.peg.145	WP_051208285	GCA_002783245.1_ASM278324v1	Candidatus Parcubacteria	aac	aminoglycosides	Inactivating enzymes	37.78		7.7672e-06	68.7
fig|6666666.647204.peg.855	BAQ22025	GCA_002783605.1_ASM278360v1	Candidatus Parcubacteria	aac	aminoglycosides	Inactivating enzymes	29.03		3.83173e-07	76.9
fig|6666666.647224.peg.238	BAQ22025	GCA_002784545.1_ASM278454v1	Candidatus Parcubacteria	aac	aminoglycosides	Inactivating enzymes	28.72		1.30385e-07	77.7
fig|6666666.647229.peg.740	WP_049440615	GCA_002784795.1_ASM278479v1	Candidatus Parcubacteria	aac	aminoglycosides	Inactivating enzymes	29.17		5.75584e-08	86.5
fig|6666666.647233.peg.507	WP_049440615	GCA_002784905.1_ASM278490v1	Candidatus Parcubacteria	aac	aminoglycosides	Inactivating enzymes	38.1		1.47253e-09	76.4
fig|6666666.647256.peg.360	AIL09067	GCA_002786975.1_ASM278697v1	Candidatus Parcubacteria	aac	aminoglycosides	Inactivating enzymes	35.56		3.48909e-09	65.7
fig|6666666.647268.peg.461	AUV57982	GCA_002787335.1_ASM278733v1	Candidatus Parcubacteria	aac	aminoglycosides	Inactivating enzymes	33.16		2.84005e-06	52
fig|6666666.647270.peg.15	CAO78542	GCA_002787355.1_ASM278735v1	Candidatus Parcubacteria	aac	aminoglycosides	Inactivating enzymes	38.89		2.80687e-05	50
fig|6666666.647270.peg.174	ATL63228	GCA_002787355.1_ASM278735v1	Candidatus Parcubacteria	aac	aminoglycosides	Inactivating enzymes	28.99		1.05226e-06	76.7
fig|6666666.647270.peg.846	AAX38178	GCA_002787355.1_ASM278735v1	Candidatus Parcubacteria	aac	aminoglycosides	Inactivating enzymes	31.22		3.45319e-18	79.8
fig|6666666.647270.peg.997	WP_049440615	GCA_002787355.1_ASM278735v1	Candidatus Parcubacteria	aac	aminoglycosides	Inactivating enzymes	31.37		7.19678e-13	85
fig|6666666.647278.peg.172	AAA25334	GCA_002787475.1_ASM278747v1	Candidatus Parcubacteria	aac	aminoglycosides	Inactivating enzymes	30.73		1.00818e-16	64.6
fig|6666666.647278.peg.180	WP_000959805	GCA_002787475.1_ASM278747v1	Candidatus Parcubacteria	aac	aminoglycosides	Inactivating enzymes	28.48		4.5269e-14	89.8
fig|6666666.647285.peg.365	AIL09067	GCA_002788075.1_ASM278807v1	Candidatus Parcubacteria	aac	aminoglycosides	Inactivating enzymes	35.56		3.48909e-09	65.7
fig|6666666.647291.peg.570	AEX88635	GCA_002788365.1_ASM278836v1	Candidatus Parcubacteria	aac	aminoglycosides	Inactivating enzymes	32.29		7.40669e-08	56.5
fig|6666666.647293.peg.127	WP_049440615	GCA_002788415.1_ASM278841v1	Candidatus Parcubacteria	aac	aminoglycosides	Inactivating enzymes	30.61		1.40312e-08	86
fig|6666666.647295.peg.244	CAI46940	GCA_002788435.1_ASM278843v1	Candidatus Parcubacteria	aac	aminoglycosides	Inactivating enzymes	30.26		1.40704e-06	50.3
fig|6666666.647301.peg.120	WP_049440615	GCA_002788495.1_ASM278849v1	Candidatus Parcubacteria	aac	aminoglycosides	Inactivating enzymes	29.17		5.75584e-08	86.5
fig|6666666.647303.peg.442	KIX79344	GCA_002788555.1_ASM278855v1	Candidatus Parcubacteria	aac	aminoglycosides	Inactivating enzymes	25.32		7.12635e-05	45.6
fig|6666666.647309.peg.348	ADQ43423	GCA_002788975.1_ASM278897v1	Candidatus Parcubacteria	aac	aminoglycosides	Inactivating enzymes	35.56		3.63659e-09	65.7
fig|6666666.647311.peg.597	ABF52347	GCA_002788995.1_ASM278899v1	Candidatus Parcubacteria	aac	aminoglycosides	Inactivating enzymes	39.51		0.000115103	45.3
fig|6666666.647317.peg.1025	AIT97187	GCA_002789295.1_ASM278929v1	Candidatus Parcubacteria	aac	aminoglycosides	Inactivating enzymes	30.68		1.98425e-05	63.8
fig|6666666.647325.peg.400	ABF52347	GCA_002789535.1_ASM278953v1	Candidatus Parcubacteria	aac	aminoglycosides	Inactivating enzymes	39.51		0.000115103	45.3
fig|6666666.647332.peg.821	AAA87229	GCA_002790115.1_ASM279011v1	Candidatus Parcubacteria	aac	aminoglycosides	Inactivating enzymes	29.85		3.29635e-07	58.3
fig|6666666.647342.peg.32	KVS21672	GCA_002790475.1_ASM279047v1	Candidatus Parcubacteria	aac	aminoglycosides	Inactivating enzymes	35.94		2.9231e-13	80
fig|6666666.647346.peg.393	WP_132629969	GCA_002790555.1_ASM279055v1	Candidatus Parcubacteria	aac	aminoglycosides	Inactivating enzymes	25.37		5.21009e-07	78.8
fig|6666666.647352.peg.575	WP_037790839	GCA_002790615.1_ASM279061v1	Candidatus Parcubacteria	aac	aminoglycosides	Inactivating enzymes	26.21		9.51784e-05	80.1
fig|6666666.647355.peg.639	WP_051208285	GCA_002790655.1_ASM279065v1	Candidatus Parcubacteria	aac	aminoglycosides	Inactivating enzymes	37.78		7.7672e-06	68.7
fig|6666666.647359.peg.267	AUV57982	GCA_002790695.1_ASM279069v1	Candidatus Parcubacteria	aac	aminoglycosides	Inactivating enzymes	33.16		1.82526e-06	58.2
fig|6666666.647365.peg.606	WP_051139090	GCA_002790995.1_ASM279099v1	Candidatus Parcubacteria	aac	aminoglycosides	Inactivating enzymes	28.72		8.90437e-07	77.7
fig|6666666.647371.peg.464	WP_051139090	GCA_002791255.1_ASM279125v1	Candidatus Parcubacteria	aac	aminoglycosides	Inactivating enzymes	26.32		1.44209e-06	80.6
fig|6666666.647373.peg.763	AJT69959	GCA_002791275.1_ASM279127v1	Candidatus Parcubacteria	aac	aminoglycosides	Inactivating enzymes	25.83		2.00209e-05	77.8
fig|6666666.647375.peg.956	4DT8_A	GCA_002791295.1_ASM279129v1	Candidatus Parcubacteria	aac	aminoglycosides	Inactivating enzymes	32		1.80322e-05	61.3
fig|6666666.647388.peg.617	ABF52347	GCA_002792155.1_ASM279215v1	Candidatus Parcubacteria	aac	aminoglycosides	Inactivating enzymes	39.51		0.000115103	45.3
fig|6666666.647412.peg.383	AUV57982	GCA_002792875.1_ASM279287v1	Candidatus Parcubacteria	aac	aminoglycosides	Inactivating enzymes	33.16		3.51142e-06	51.4
fig|6666666.647414.peg.240	WP_049440615	GCA_002792975.1_ASM279297v1	Candidatus Parcubacteria	aac	aminoglycosides	Inactivating enzymes	30.61		1.40312e-08	86
fig|6666666.647416.peg.364	AAX38178	GCA_002792995.1_ASM279299v1	Candidatus Parcubacteria	aac	aminoglycosides	Inactivating enzymes	25.83		9.61629e-18	81.6
fig|6666666.647429.peg.613	WP_049440615	GCA_002793035.1_ASM279303v1	Candidatus Parcubacteria	aac	aminoglycosides	Inactivating enzymes	35.82		2.30457e-09	60.4
fig|6666666.647429.peg.701	AAA90937	GCA_002793035.1_ASM279303v1	Candidatus Parcubacteria	aac	aminoglycosides	Inactivating enzymes	35		7.78172e-08	52.3
fig|6666666.647431.peg.85	KVS21672	GCA_002793075.1_ASM279307v1	Candidatus Parcubacteria	aac	aminoglycosides	Inactivating enzymes	35.94		2.9231e-13	80
fig|6666666.647439.peg.1055	ENW03190	GCA_002793295.1_ASM279329v1	Candidatus Parcubacteria	aac	aminoglycosides	Inactivating enzymes	30.3		7.48488e-08	57.4
fig|6666666.647443.peg.969	WP_002779679	GCA_002793515.1_ASM279351v1	Candidatus Parcubacteria	aac	aminoglycosides	Inactivating enzymes	22.5		5.018e-07	68.5
fig|6666666.647445.peg.118	ABF52347	GCA_002793535.1_ASM279353v1	Candidatus Parcubacteria	aac	aminoglycosides	Inactivating enzymes	39.51		0.000115103	45.3
fig|6666666.647448.peg.461	AIL09067	GCA_002793575.1_ASM279357v1	Candidatus Parcubacteria	aac	aminoglycosides	Inactivating enzymes	27.5		4.31792e-08	72.7
fig|6666666.647450.peg.252	ATL63228	GCA_002793605.1_ASM279360v1	Candidatus Parcubacteria	aac	aminoglycosides	Inactivating enzymes	28.57		4.08443e-12	91.3
fig|6666666.647453.peg.668	EMF61681	GCA_002793835.1_ASM279383v1	Candidatus Parcubacteria	aac	aminoglycosides	Inactivating enzymes	25.71		4.76672e-06	52.6
fig|6666666.647461.peg.574	ABF52347	GCA_002793945.1_ASM279394v1	Candidatus Parcubacteria	aac	aminoglycosides	Inactivating enzymes	31.08		0.000104054	44
fig|6666666.647470.peg.335	AAK12088	GCA_002795925.1_ASM279592v1	Candidatus Parcubacteria	aac	aminoglycosides	Inactivating enzymes	28.12		3.25332e-07	87.3
fig|6666666.647472.peg.310	APB03223	GCA_002795965.1_ASM279596v1	Candidatus Parcubacteria	aac	aminoglycosides	Inactivating enzymes	27.78		4.22717e-08	83.5
fig|6666666.647476.peg.949	BAQ22025	GCA_002796005.1_ASM279600v1	Candidatus Parcubacteria	aac	aminoglycosides	Inactivating enzymes	28.72		1.30385e-07	77.7
fig|6666666.647478.peg.658	WP_026328431	GCA_002796185.1_ASM279618v1	Candidatus Parcubacteria	aac	aminoglycosides	Inactivating enzymes	25.71		0.000294554	58.3
fig|6666666.647478.peg.84	WP_049468785	GCA_002796185.1_ASM279618v1	Candidatus Parcubacteria	aac	aminoglycosides	Inactivating enzymes	27.55		1.20365e-07	83.1
fig|6666666.647480.peg.151	CQD12588	GCA_002796205.1_ASM279620v1	Candidatus Parcubacteria	aac	aminoglycosides	Inactivating enzymes	27.05		0.00019254	78.2
fig|6666666.647480.peg.158	ALO40181	GCA_002796205.1_ASM279620v1	Candidatus Parcubacteria	aac	aminoglycosides	Inactivating enzymes	28.57		0.000116349	71.8
fig|6666666.647491.peg.622	EFL01423	GCA_002869165.1_ASM286916v1	Candidatus Parcubacteria	aac	aminoglycosides	Inactivating enzymes	30.77		0.000145561	55.3
fig|6666666.647494.peg.275	EMF61681	GCA_002869205.1_ASM286920v1	Candidatus Parcubacteria	aac	aminoglycosides	Inactivating enzymes	31.19		3.84712e-10	99.1
fig|6666666.647496.peg.765	AUV57982	GCA_002869235.1_ASM286923v1	Candidatus Parcubacteria	aac	aminoglycosides	Inactivating enzymes	32.69		6.70769e-19	71.7
fig|6666666.647499.peg.1024	BAQ22025	GCA_002869265.1_ASM286926v1	Candidatus Parcubacteria	aac	aminoglycosides	Inactivating enzymes	29.49		2.27229e-08	82.5
fig|6666666.647501.peg.126	EMF61681	GCA_003021915.1_ASM302191v1	Candidatus Parcubacteria	aac	aminoglycosides	Inactivating enzymes	34.69		8.81841e-12	86.7
fig|6666666.647502.peg.611	APB03223	GCA_003022255.1_ASM302225v1	Candidatus Parcubacteria	aac	aminoglycosides	Inactivating enzymes	30.25		1.72776e-10	85.7
fig|6666666.647504.peg.414	ATL63228	GCA_003022305.1_ASM302230v1	Candidatus Parcubacteria	aac	aminoglycosides	Inactivating enzymes	30.61		2.01127e-06	44.3
fig|6666666.647519.peg.789	CQD12588	GCA_003056195.1_ASM305619v1	Candidatus Parcubacteria	aac	aminoglycosides	Inactivating enzymes	30.77		0.000945433	40.1
fig|6666666.647521.peg.290	CQD12588	GCA_003056205.1_ASM305620v1	Candidatus Parcubacteria	aac	aminoglycosides	Inactivating enzymes	30.77		0.000945433	40.1
fig|6666666.647537.peg.552	ADQ43423	GCA_003151795.1_20120700_P3D	Candidatus Parcubacteria	aac	aminoglycosides	Inactivating enzymes	33.33		2.50652e-05	49.7
fig|6666666.647537.peg.568	APB03223	GCA_003151795.1_20120700_P3D	Candidatus Parcubacteria	aac	aminoglycosides	Inactivating enzymes	22.38		4.04305e-07	74.1
fig|6666666.647539.peg.498	WP_049468785	GCA_003154175.1_20120700_E3M	Candidatus Parcubacteria	aac	aminoglycosides	Inactivating enzymes	23.66		2.9944e-06	60.4
fig|6666666.647545.peg.371	WP_002779679	GCA_003157195.1_20120600_E3D	Candidatus Parcubacteria	aac	aminoglycosides	Inactivating enzymes	26.36		2.76505e-07	66.1
fig|6666666.647547.peg.1076	CQD12588	GCA_003157295.1_20120600_E3D	Candidatus Parcubacteria	aac	aminoglycosides	Inactivating enzymes	22.05		1.8582e-07	82.5
fig|6666666.647572.peg.391	BAO21229	GCA_003231075.1_ASM323107v1	Candidatus Parcubacteria	aac	aminoglycosides	Inactivating enzymes	24.42		1.84587e-07	73.5
fig|6666666.647574.peg.836	KIX79344	GCA_003231675.1_ASM323167v1	Candidatus Parcubacteria	aac	aminoglycosides	Inactivating enzymes	30.28		1.72593e-09	69
fig|6666666.647597.peg.171	WP_000959805	GCA_003250815.1_ASM325081v1	Candidatus Parcubacteria	aac	aminoglycosides	Inactivating enzymes	27.06		5.03808e-08	85.9
fig|6666666.647603.peg.287	KKO56015	GCA_003450745.1_ASM345074v1	Candidatus Parcubacteria	aac	aminoglycosides	Inactivating enzymes	26.61		5.72193e-08	87.9
fig|6666666.647607.peg.88	ATL63228	GCA_003451455.1_ASM345145v1	Candidatus Parcubacteria	aac	aminoglycosides	Inactivating enzymes	26.28		2.13092e-06	85.1
fig|6666666.647614.peg.235	WP_051139090	GCA_003453285.1_ASM345328v1	Candidatus Parcubacteria	aac	aminoglycosides	Inactivating enzymes	24.68		0.000834823	94.6
fig|6666666.647616.peg.120	KIX79344	GCA_003453595.1_ASM345359v1	Candidatus Parcubacteria	aac	aminoglycosides	Inactivating enzymes	25.45		0.000470602	65.9
fig|6666666.647618.peg.826	WP_026328431	GCA_003453605.1_ASM345360v1	Candidatus Parcubacteria	aac	aminoglycosides	Inactivating enzymes	28.05		0.000403614	65.6
fig|6666666.647618.peg.96	BAQ22025	GCA_003453605.1_ASM345360v1	Candidatus Parcubacteria	aac	aminoglycosides	Inactivating enzymes	21.66		5.76215e-05	89.7
fig|6666666.647622.peg.694	ENZ04101	GCA_003453635.1_ASM345363v1	Candidatus Parcubacteria	aac	aminoglycosides	Inactivating enzymes	28.67		6.00484e-09	67.1
fig|6666666.647622.peg.697	AJC61747	GCA_003453635.1_ASM345363v1	Candidatus Parcubacteria	aac	aminoglycosides	Inactivating enzymes	25.74		4.44627e-08	62
fig|6666666.647624.peg.1032	CQD12588	GCA_003455055.1_ASM345505v1	Candidatus Parcubacteria	aac	aminoglycosides	Inactivating enzymes	25.86		2.78689e-06	74.8
fig|6666666.647624.peg.761	WP_051449075	GCA_003455055.1_ASM345505v1	Candidatus Parcubacteria	aac	aminoglycosides	Inactivating enzymes	28.15		8.14076e-09	79.4
fig|6666666.647628.peg.601	KIX79344	GCA_003455975.1_ASM345597v1	Candidatus Parcubacteria	aac	aminoglycosides	Inactivating enzymes	25.45		0.000470602	65.9
fig|6666666.647628.peg.796	ABD81100	GCA_003455975.1_ASM345597v1	Candidatus Parcubacteria	aac	aminoglycosides	Inactivating enzymes	28.57		4.88441e-10	88.1
fig|6666666.647630.peg.58	ATL63228	GCA_003455995.1_ASM345599v1	Candidatus Parcubacteria	aac	aminoglycosides	Inactivating enzymes	26.28		2.13092e-06	85.1
fig|6666666.647634.peg.196	WP_033268654	GCA_003456895.1_ASM345689v1	Candidatus Parcubacteria	aac	aminoglycosides	Inactivating enzymes	29.8		2.7359e-10	77.4
fig|6666666.647640.peg.180	WP_033268654	GCA_003457415.1_ASM345741v1	Candidatus Parcubacteria	aac	aminoglycosides	Inactivating enzymes	29.8		2.7359e-10	77.4
fig|6666666.647646.peg.422	EMI48985	GCA_003475885.1_ASM347588v1	Candidatus Parcubacteria	aac	aminoglycosides	Inactivating enzymes	29.79		2.07728e-05	68.6
fig|6666666.647646.peg.578	BAD10948	GCA_003475885.1_ASM347588v1	Candidatus Parcubacteria	aac	aminoglycosides	Inactivating enzymes	32.98		3.48137e-07	54.3
fig|6666666.647648.peg.961	AAD52985	GCA_003482855.1_ASM348285v1	Candidatus Parcubacteria	aac	aminoglycosides	Inactivating enzymes	33.03		1.0819e-13	97.3
fig|6666666.647653.peg.190	APB03223	GCA_003483035.1_ASM348303v1	Candidatus Parcubacteria	aac	aminoglycosides	Inactivating enzymes	25.56		4.1718e-06	68.2
fig|6666666.647661.peg.773	CQD12588	GCA_003483935.1_ASM348393v1	Candidatus Parcubacteria	aac	aminoglycosides	Inactivating enzymes	30.08		1.34895e-05	82
fig|6666666.647673.peg.874	AIL09067	GCA_003485625.1_ASM348562v1	Candidatus Parcubacteria	aac	aminoglycosides	Inactivating enzymes	26.97		2.56235e-07	80.9
fig|6666666.647675.peg.429	AAD03491	GCA_003485785.1_ASM348578v1	Candidatus Parcubacteria	aac	aminoglycosides	Inactivating enzymes	26.96		0.000111879	63.2
fig|6666666.647677.peg.1004	BAQ22025	GCA_003487185.1_ASM348718v1	Candidatus Parcubacteria	aac	aminoglycosides	Inactivating enzymes	21.66		5.76215e-05	89.7
fig|6666666.647677.peg.152	WP_026328431	GCA_003487185.1_ASM348718v1	Candidatus Parcubacteria	aac	aminoglycosides	Inactivating enzymes	28.05		0.000403614	65.6
fig|6666666.647679.peg.154	AIY63197	GCA_003487225.1_ASM348722v1	Candidatus Parcubacteria	aac	aminoglycosides	Inactivating enzymes	29.84		3.6064e-05	77
fig|6666666.647685.peg.701	AIL09067	GCA_003488405.1_ASM348840v1	Candidatus Parcubacteria	aac	aminoglycosides	Inactivating enzymes	31.17		3.44352e-07	69.4
fig|6666666.647688.peg.654	WP_049440615	GCA_003488805.1_ASM348880v1	Candidatus Parcubacteria	aac	aminoglycosides	Inactivating enzymes	25		4.31118e-10	90.1
fig|6666666.647700.peg.1039	ADX02779	GCA_003489455.1_ASM348945v1	Candidatus Parcubacteria	aac	aminoglycosides	Inactivating enzymes	30.77		7.761e-05	51
fig|6666666.647706.peg.215	BAD11815	GCA_003489565.1_ASM348956v1	Candidatus Parcubacteria	aac	aminoglycosides	Inactivating enzymes	31.41		1.00259e-09	80
fig|6666666.647712.peg.492	KIX79344	GCA_003489995.1_ASM348999v1	Candidatus Parcubacteria	aac	aminoglycosides	Inactivating enzymes	25.45		0.000470602	65.9
fig|6666666.647714.peg.1818	WP_071593229	GCA_003491755.1_ASM349175v1	Candidatus Parcubacteria	aac	aminoglycosides	Inactivating enzymes	29.32		0.000139343	76.4
fig|6666666.647714.peg.3096	WP_085334908	GCA_003491755.1_ASM349175v1	Candidatus Parcubacteria	aac	aminoglycosides	Inactivating enzymes	26.26		0.00027405	54.7
fig|6666666.647728.peg.196	BAP12403	GCA_003499945.1_ASM349994v1	Candidatus Parcubacteria	aac	aminoglycosides	Inactivating enzymes	24		1.13117e-09	90.1
fig|6666666.647742.peg.609	WP_000354865	GCA_003505535.1_ASM350553v1	Candidatus Parcubacteria	aac	aminoglycosides	Inactivating enzymes	32.94		8.76413e-11	55.2
fig|6666666.647744.peg.734	WP_051139090	GCA_003506835.1_ASM350683v1	Candidatus Parcubacteria	aac	aminoglycosides	Inactivating enzymes	26.62		2.37771e-06	79.9
fig|6666666.647747.peg.422	KIX79344	GCA_003507415.1_ASM350741v1	Candidatus Parcubacteria	aac	aminoglycosides	Inactivating enzymes	25.45		0.000470602	65.9
fig|6666666.647749.peg.499	BAD10948	GCA_003507445.1_ASM350744v1	Candidatus Parcubacteria	aac	aminoglycosides	Inactivating enzymes	30.28		1.37096e-07	63
fig|6666666.647749.peg.512	WP_055545096	GCA_003507445.1_ASM350744v1	Candidatus Parcubacteria	aac	aminoglycosides	Inactivating enzymes	38.16		0.000588058	50
fig|6666666.647751.peg.1242	AAX38178	GCA_003507475.1_ASM350747v1	Candidatus Parcubacteria	aac	aminoglycosides	Inactivating enzymes	27.75		2.97547e-18	81.6
fig|6666666.647751.peg.63	BAQ22025	GCA_003507475.1_ASM350747v1	Candidatus Parcubacteria	aac	aminoglycosides	Inactivating enzymes	27.94		1.56225e-12	74.7
fig|6666666.647754.peg.150	BAD10948	GCA_003507495.1_ASM350749v1	Candidatus Parcubacteria	aac	aminoglycosides	Inactivating enzymes	32.98		3.48137e-07	54.3
fig|6666666.647754.peg.662	EMI48985	GCA_003507495.1_ASM350749v1	Candidatus Parcubacteria	aac	aminoglycosides	Inactivating enzymes	29.79		2.07728e-05	68.6
fig|6666666.647760.peg.300	BAQ22025	GCA_003508365.1_ASM350836v1	Candidatus Parcubacteria	aac	aminoglycosides	Inactivating enzymes	21.66		5.76215e-05	89.7
fig|6666666.647769.peg.181	WP_159241551	GCA_003508935.1_ASM350893v1	Candidatus Parcubacteria	aac	aminoglycosides	Inactivating enzymes	35.06		0.000380704	57.9
fig|6666666.647776.peg.348	KIX79344	GCA_003508985.1_ASM350898v1	Candidatus Parcubacteria	aac	aminoglycosides	Inactivating enzymes	27		0.000197248	57.5
fig|6666666.647785.peg.719	APB03223	GCA_003509745.1_ASM350974v1	Candidatus Parcubacteria	aac	aminoglycosides	Inactivating enzymes	25.56		4.1718e-06	68.2
fig|6666666.647789.peg.503	WP_055545096	GCA_003510165.1_ASM351016v1	Candidatus Parcubacteria	aac	aminoglycosides	Inactivating enzymes	38.16		0.000588058	50
fig|6666666.647789.peg.516	KIX79344	GCA_003510165.1_ASM351016v1	Candidatus Parcubacteria	aac	aminoglycosides	Inactivating enzymes	27.59		1.36941e-07	67.1
fig|6666666.647795.peg.1043	ADX02779	GCA_003510405.1_ASM351040v1	Candidatus Parcubacteria	aac	aminoglycosides	Inactivating enzymes	30.77		7.761e-05	51
fig|6666666.647798.peg.108	BAQ22025	GCA_003510435.1_ASM351043v1	Candidatus Parcubacteria	aac	aminoglycosides	Inactivating enzymes	25.19		4.47367e-09	74.6
fig|6666666.647798.peg.409	WP_049440615	GCA_003510435.1_ASM351043v1	Candidatus Parcubacteria	aac	aminoglycosides	Inactivating enzymes	28.57		7.76645e-12	87.5
fig|6666666.647800.peg.659	EMI48985	GCA_003510565.1_ASM351056v1	Candidatus Parcubacteria	aac	aminoglycosides	Inactivating enzymes	29.79		2.07728e-05	68.6
fig|6666666.647800.peg.784	BAD10948	GCA_003510565.1_ASM351056v1	Candidatus Parcubacteria	aac	aminoglycosides	Inactivating enzymes	32.98		3.48137e-07	54.3
fig|6666666.647803.peg.189	WP_051139090	GCA_003510795.1_ASM351079v1	Candidatus Parcubacteria	aac	aminoglycosides	Inactivating enzymes	28.15		9.95675e-10	74.2
fig|6666666.647803.peg.747	AAX38178	GCA_003510795.1_ASM351079v1	Candidatus Parcubacteria	aac	aminoglycosides	Inactivating enzymes	29.95		3.6994e-21	80.5
fig|6666666.647812.peg.639	KIX79344	GCA_003511085.1_ASM351108v1	Candidatus Parcubacteria	aac	aminoglycosides	Inactivating enzymes	25.45		0.000470602	65.9
fig|6666666.647820.peg.992	AGU13987	GCA_003512175.1_ASM351217v1	Candidatus Parcubacteria	aac	aminoglycosides	Inactivating enzymes	34.15		0.000272615	59
fig|6666666.647823.peg.96	ATL63228	GCA_003512535.1_ASM351253v1	Candidatus Parcubacteria	aac	aminoglycosides	Inactivating enzymes	26.28		2.13092e-06	85.1
fig|6666666.647825.peg.655	ACI28880	GCA_003512565.1_ASM351256v1	Candidatus Parcubacteria	aac	aminoglycosides	Inactivating enzymes	39.53		0.00026934	48.9
fig|6666666.647829.peg.1019	BAQ22025	GCA_003514005.1_ASM351400v1	Candidatus Parcubacteria	aac	aminoglycosides	Inactivating enzymes	21.66		5.76215e-05	89.7
fig|6666666.647829.peg.1073	WP_026328431	GCA_003514005.1_ASM351400v1	Candidatus Parcubacteria	aac	aminoglycosides	Inactivating enzymes	28.05		0.000403614	65.6
fig|6666666.647832.peg.535	APB03223	GCA_003514055.1_ASM351405v1	Candidatus Parcubacteria	aac	aminoglycosides	Inactivating enzymes	25.56		4.1718e-06	68.2
fig|6666666.647834.peg.599	WP_051139090	GCA_003514455.1_ASM351445v1	Candidatus Parcubacteria	aac	aminoglycosides	Inactivating enzymes	29.32		1.10023e-07	74.7
fig|6666666.647837.peg.1123	KLJ03806	GCA_003514705.1_ASM351470v1	Candidatus Parcubacteria	aac	aminoglycosides	Inactivating enzymes	31.78		7.71084e-09	56.9
fig|6666666.647837.peg.730	AAX16011	GCA_003514705.1_ASM351470v1	Candidatus Parcubacteria	aac	aminoglycosides	Inactivating enzymes	28.3		1.67962e-08	93
fig|6666666.647843.peg.564	AHN92771	GCA_003516225.1_ASM351622v1	Candidatus Parcubacteria	aac	aminoglycosides	Inactivating enzymes	25.69		4.28047e-09	86.7
fig|6666666.647846.peg.204	AHN92771	GCA_003517985.1_ASM351798v1	Candidatus Parcubacteria	aac	aminoglycosides	Inactivating enzymes	25.69		4.28047e-09	86.7
fig|6666666.647848.peg.324	EFE83821	GCA_003518025.1_ASM351802v1	Candidatus Parcubacteria	aac	aminoglycosides	Inactivating enzymes	36.63		6.73123e-05	55.5
fig|6666666.647848.peg.780	ATL63228	GCA_003518025.1_ASM351802v1	Candidatus Parcubacteria	aac	aminoglycosides	Inactivating enzymes	29.27		2.6053e-09	61.8
fig|6666666.647849.peg.476	WP_079459897	GCA_003518045.1_ASM351804v1	Candidatus Parcubacteria	aac	aminoglycosides	Inactivating enzymes	30		1.88775e-08	81.6
fig|6666666.647852.peg.1211	AIL09067	GCA_003518055.1_ASM351805v1	Candidatus Parcubacteria	aac	aminoglycosides	Inactivating enzymes	30.77		8.07407e-07	56
fig|6666666.647858.peg.927	KKO56015	GCA_003518145.1_ASM351814v1	Candidatus Parcubacteria	aac	aminoglycosides	Inactivating enzymes	26.61		5.72193e-08	87.9
fig|6666666.647862.peg.496	WP_049440615	GCA_003518365.1_ASM351836v1	Candidatus Parcubacteria	aac	aminoglycosides	Inactivating enzymes	30.21		1.33166e-07	86.5
fig|6666666.647867.peg.618	AAD46626	GCA_003519005.1_ASM351900v1	Candidatus Parcubacteria	aac	aminoglycosides	Inactivating enzymes	33.06		6.7437e-06	71.3
fig|6666666.647873.peg.568	WP_000354865	GCA_003519065.1_ASM351906v1	Candidatus Parcubacteria	aac	aminoglycosides	Inactivating enzymes	32.94		8.76413e-11	55.2
fig|6666666.647873.peg.766	WP_000354853	GCA_003519065.1_ASM351906v1	Candidatus Parcubacteria	aac	aminoglycosides	Inactivating enzymes	31.75		7.25573e-06	65.3
fig|6666666.647875.peg.613	ENX36670	GCA_003519245.1_ASM351924v1	Candidatus Parcubacteria	aac	aminoglycosides	Inactivating enzymes	27.63		2.9352e-06	68.5
fig|6666666.647877.peg.840	KWV61377	GCA_003519425.1_ASM351942v1	Candidatus Parcubacteria	aac	aminoglycosides	Inactivating enzymes	29.45		1.10419e-09	82.3
fig|6666666.647879.peg.225	ENZ04101	GCA_003519505.1_ASM351950v1	Candidatus Parcubacteria	aac	aminoglycosides	Inactivating enzymes	29.7		5.03526e-09	83.3
fig|6666666.647886.peg.349	ABD81100	GCA_003521745.1_ASM352174v1	Candidatus Parcubacteria	aac	aminoglycosides	Inactivating enzymes	28.57		4.88441e-10	88.1
fig|6666666.647886.peg.669	KIX79344	GCA_003521745.1_ASM352174v1	Candidatus Parcubacteria	aac	aminoglycosides	Inactivating enzymes	25.45		0.000470602	65.9
fig|6666666.647893.peg.319	CBI71176	GCA_003527115.1_ASM352711v1	Candidatus Parcubacteria	aac	aminoglycosides	Inactivating enzymes	24.72		9.65143e-05	49.4
fig|6666666.647901.peg.91	CAA25642	GCA_003531405.1_ASM353140v1	Candidatus Parcubacteria	aac	aminoglycosides	Inactivating enzymes	24.77		2.00767e-13	82
fig|6666666.647903.peg.837	AHN92771	GCA_003531545.1_ASM353154v1	Candidatus Parcubacteria	aac	aminoglycosides	Inactivating enzymes	25.69		4.28047e-09	86.7
fig|6666666.647908.peg.67	AJC61747	GCA_003531695.1_ASM353169v1	Candidatus Parcubacteria	aac	aminoglycosides	Inactivating enzymes	30.99		0.00066729	44.9
fig|6666666.647909.peg.315	CAD53575	GCA_003534085.1_ASM353408v1	Candidatus Parcubacteria	aac	aminoglycosides	Inactivating enzymes	29.67		1.9387e-05	59.1
fig|6666666.647916.peg.766	AIL09067	GCA_003536515.1_ASM353651v1	Candidatus Parcubacteria	aac	aminoglycosides	Inactivating enzymes	31.17		3.44352e-07	69.4
fig|6666666.647926.peg.689	CAD60196	GCA_003539285.1_ASM353928v1	Candidatus Parcubacteria	aac	aminoglycosides	Inactivating enzymes	25.54		1.58115e-19	91.4
fig|6666666.647934.peg.299	BAO06172	GCA_003543115.1_ASM354311v1	Candidatus Parcubacteria	aac	aminoglycosides	Inactivating enzymes	27.69		5.35847e-05	87.2
fig|6666666.647936.peg.574	WP_002779679	GCA_003543255.1_ASM354325v1	Candidatus Parcubacteria	aac	aminoglycosides	Inactivating enzymes	24.52		8.24677e-12	67.5
fig|6666666.647938.peg.2	BAD10948	GCA_003545005.1_ASM354500v1	Candidatus Parcubacteria	aac	aminoglycosides	Inactivating enzymes	32.98		3.48137e-07	54.3
fig|6666666.647938.peg.783	EMI48985	GCA_003545005.1_ASM354500v1	Candidatus Parcubacteria	aac	aminoglycosides	Inactivating enzymes	29.79		2.07728e-05	68.6
fig|6666666.647942.peg.422	WP_065187201	GCA_003545515.1_ASM354551v1	Candidatus Parcubacteria	aac	aminoglycosides	Inactivating enzymes	28.8		4.14589e-05	78.1
fig|6666666.647959.peg.210	EMF61681	GCA_003552065.1_ASM355206v1	Candidatus Parcubacteria	aac	aminoglycosides	Inactivating enzymes	32.5		7.16677e-07	70.8
fig|6666666.647961.peg.255	KWV61377	GCA_003552105.1_ASM355210v1	Candidatus Parcubacteria	aac	aminoglycosides	Inactivating enzymes	27.27		7.00925e-05	48.9
fig|6666666.647968.peg.518	AIM23676	GCA_003553285.1_ASM355328v1	Candidatus Parcubacteria	aac	aminoglycosides	Inactivating enzymes	25.86		1.56334e-05	73
fig|6666666.647973.peg.398	WP_055545096	GCA_003554365.1_ASM355436v1	Candidatus Parcubacteria	aac	aminoglycosides	Inactivating enzymes	29.07		0.000387684	48.9
fig|6666666.647978.peg.260	WP_055545096	GCA_003554785.1_ASM355478v1	Candidatus Parcubacteria	aac	aminoglycosides	Inactivating enzymes	25.34		0.000665596	80.2
fig|6666666.647991.peg.408	EMF61681	GCA_003555445.1_ASM355544v1	Candidatus Parcubacteria	aac	aminoglycosides	Inactivating enzymes	33.75		5.15438e-08	70.8
fig|6666666.647993.peg.486	CBI71176	GCA_003556525.1_ASM355652v1	Candidatus Parcubacteria	aac	aminoglycosides	Inactivating enzymes	29.55		4.12332e-05	81.5
fig|6666666.647999.peg.118	BAD10948	GCA_003556945.1_ASM355694v1	Candidatus Parcubacteria	aac	aminoglycosides	Inactivating enzymes	31.58		0.000521465	40.4
fig|6666666.648005.peg.179	CQD12588	GCA_003557145.1_ASM355714v1	Candidatus Parcubacteria	aac	aminoglycosides	Inactivating enzymes	28.33		0.000417978	41.4
fig|6666666.648007.peg.439	AAX16011	GCA_003557325.1_ASM355732v1	Candidatus Parcubacteria	aac	aminoglycosides	Inactivating enzymes	25		0.000322616	51.1
fig|6666666.648009.peg.375	KLJ03806	GCA_003557585.1_ASM355758v1	Candidatus Parcubacteria	aac	aminoglycosides	Inactivating enzymes	29.03		0.000106311	70.9
fig|6666666.648013.peg.321	ADQ43423	GCA_003558315.1_ASM355831v1	Candidatus Parcubacteria	aac	aminoglycosides	Inactivating enzymes	32.29		3.00696e-05	57.5
fig|6666666.648031.peg.354	BAQ22025	GCA_003560095.1_ASM356009v1	Candidatus Parcubacteria	aac	aminoglycosides	Inactivating enzymes	25.32		7.31811e-12	70.5
fig|6666666.648039.peg.693	APB03223	GCA_003560665.1_ASM356066v1	Candidatus Parcubacteria	aac	aminoglycosides	Inactivating enzymes	30.77		0.000210464	44.3
fig|6666666.648041.peg.178	KIQ65506	GCA_003560725.1_ASM356072v1	Candidatus Parcubacteria	aac	aminoglycosides	Inactivating enzymes	28.28		8.03843e-05	55.3
fig|6666666.648048.peg.118	WP_000354853	GCA_003561715.1_ASM356171v1	Candidatus Parcubacteria	aac	aminoglycosides	Inactivating enzymes	26.77		2.27301e-08	87
fig|6666666.648060.peg.269	CQD12588	GCA_003564805.1_ASM356480v1	Candidatus Parcubacteria	aac	aminoglycosides	Inactivating enzymes	31.43		0.000461594	60.3
fig|6666666.648060.peg.47	WP_051139090	GCA_003564805.1_ASM356480v1	Candidatus Parcubacteria	aac	aminoglycosides	Inactivating enzymes	31.71		1.39285e-05	50
fig|6666666.648066.peg.37	KFF87932	GCA_003565105.1_ASM356510v1	Candidatus Parcubacteria	aac	aminoglycosides	Inactivating enzymes	28.92		4.05673e-06	74.1
fig|6666666.648096.peg.1331	WP_000354865	GCA_003598995.1_ASM359899v1	Candidatus Parcubacteria	aac	aminoglycosides	Inactivating enzymes	26.13		0.000522849	65.7
fig|6666666.648100.peg.154	ABB43029	GCA_003599175.1_ASM359917v1	Candidatus Parcubacteria	aac	aminoglycosides	Inactivating enzymes	30.04		6.23673e-15	77.2
fig|6666666.648102.peg.57	QDE47050	GCA_003599205.1_ASM359920v1	Candidatus Parcubacteria	aac	aminoglycosides	Inactivating enzymes	29.85		1.12002e-13	85.4
fig|6666666.648108.peg.461	KWV61377	GCA_003599335.1_ASM359933v1	Candidatus Parcubacteria	aac	aminoglycosides	Inactivating enzymes	24.84		1.13691e-10	80.5
fig|6666666.648110.peg.1306	CBI71176	GCA_003599595.1_ASM359959v1	Candidatus Parcubacteria	aac	aminoglycosides	Inactivating enzymes	38.32		0.000426557	65.2
fig|6666666.648110.peg.1462	BAD95833	GCA_003599595.1_ASM359959v1	Candidatus Parcubacteria	aac	aminoglycosides	Inactivating enzymes	37.36		2.97055e-25	51.1
fig|6666666.648114.peg.623	WP_000959805	GCA_003599635.1_ASM359963v1	Candidatus Parcubacteria	aac	aminoglycosides	Inactivating enzymes	31.79		6.46183e-14	83
fig|6666666.648114.peg.781	BAP12403	GCA_003599635.1_ASM359963v1	Candidatus Parcubacteria	aac	aminoglycosides	Inactivating enzymes	25		4.16327e-05	60.5
fig|6666666.648117.peg.1409	WP_047467383	GCA_003599675.1_ASM359967v1	Candidatus Parcubacteria	aac	aminoglycosides	Inactivating enzymes	26.92		0.000340937	55.3
fig|6666666.648117.peg.943	WP_051139090	GCA_003599675.1_ASM359967v1	Candidatus Parcubacteria	aac	aminoglycosides	Inactivating enzymes	27.14		1.65125e-08	74.9
fig|6666666.648122.peg.475	WP_049440615	GCA_003599755.1_ASM359975v1	Candidatus Parcubacteria	aac	aminoglycosides	Inactivating enzymes	44.54		1.09778e-27	88.8
fig|6666666.648125.peg.1432	ATL63228	GCA_003647665.1_ASM364766v1	Candidatus Parcubacteria	aac	aminoglycosides	Inactivating enzymes	25.2		3.12713e-05	81.9
fig|6666666.648125.peg.1433	WP_029391459	GCA_003647665.1_ASM364766v1	Candidatus Parcubacteria	aac	aminoglycosides	Inactivating enzymes	27.38		0.000221583	54.2
fig|6666666.648125.peg.1758	AAG15269	GCA_003647665.1_ASM364766v1	Candidatus Parcubacteria	aac	aminoglycosides	Inactivating enzymes	28.57		0.000151174	48.2
fig|6666666.648125.peg.1965	EMF61681	GCA_003647665.1_ASM364766v1	Candidatus Parcubacteria	aac	aminoglycosides	Inactivating enzymes	26.21		0.000181635	51.5
fig|6666666.648130.peg.3136	WP_132629969	GCA_003693815.1_ASM369381v1	Candidatus Parcubacteria	aac	aminoglycosides	Inactivating enzymes	28.57		0.000685262	63.3
fig|6666666.648130.peg.918	WP_047467383	GCA_003693815.1_ASM369381v1	Candidatus Parcubacteria	aac	aminoglycosides	Inactivating enzymes	36.76		2.3456e-05	45.6
fig|6666666.648134.peg.484	EMF61681	GCA_003694565.1_ASM369456v1	Candidatus Parcubacteria	aac	aminoglycosides	Inactivating enzymes	30.61		1.54876e-11	89.9
fig|6666666.648148.peg.443	WP_000354853	GCA_007115985.1_ASM711598v1	Candidatus Parcubacteria	aac	aminoglycosides	Inactivating enzymes	26.77		2.27301e-08	87
fig|6666666.648159.peg.375	WP_000959805	GCA_007117035.1_ASM711703v1	Candidatus Parcubacteria	aac	aminoglycosides	Inactivating enzymes	25.85		5.03994e-08	75
fig|6666666.648550.peg.185	CAA26235	GCA_007117385.1_ASM711738v1	Candidatus Parcubacteria	aac	aminoglycosides	Inactivating enzymes	30.08		2.50854e-07	43.8
fig|6666666.648554.peg.303	ETX44633	GCA_007120885.1_ASM712088v1	Candidatus Parcubacteria	aac	aminoglycosides	Inactivating enzymes	28.46		2.9535e-08	89
fig|6666666.648561.peg.454	ETX44633	GCA_007127375.1_ASM712737v1	Candidatus Parcubacteria	aac	aminoglycosides	Inactivating enzymes	28.46		2.9535e-08	89
fig|6666666.648564.peg.887	ABF52347	GCA_007132525.1_ASM713252v1	Candidatus Parcubacteria	aac	aminoglycosides	Inactivating enzymes	50.7		1.605e-37	75.9
fig|6666666.648564.peg.889	4DT8_A	GCA_007132525.1_ASM713252v1	Candidatus Parcubacteria	aac	aminoglycosides	Inactivating enzymes	25.81		1.24142e-12	71.4
fig|6666666.648564.peg.97	CAQ79156	GCA_007132525.1_ASM713252v1	Candidatus Parcubacteria	aac	aminoglycosides	Inactivating enzymes	36.36		2.69554e-17	57
fig|6666666.648572.peg.112	AAA21889	GCA_007375655.1_ASM737565v1	Candidatus Parcubacteria	aac	aminoglycosides	Inactivating enzymes	27.27		1.22792e-08	68.2
fig|6666666.648572.peg.432	WP_065187201	GCA_007375655.1_ASM737565v1	Candidatus Parcubacteria	aac	aminoglycosides	Inactivating enzymes	28.57		1.83835e-06	84.7
fig|6666666.648576.peg.814	BAN78519	GCA_007375785.1_ASM737578v1	Candidatus Parcubacteria	aac	aminoglycosides	Inactivating enzymes	34.09		1.4646e-07	48.6
fig|6666666.648577.peg.40	ACO53359	GCA_007375795.1_ASM737579v1	Candidatus Parcubacteria	aac	aminoglycosides	Inactivating enzymes	38.58		4.55031e-09	83
fig|6666666.648584.peg.522	CAG34706	GCA_007376025.1_ASM737602v1	Candidatus Parcubacteria	aac	aminoglycosides	Inactivating enzymes	30		1.19539e-14	84.9
fig|6666666.648587.peg.233	APB03223	GCA_007376085.1_ASM737608v1	Candidatus Parcubacteria	aac	aminoglycosides	Inactivating enzymes	31.65		1.77126e-10	82.3
fig|6666666.648590.peg.115	WP_051139090	GCA_007376135.1_ASM737613v1	Candidatus Parcubacteria	aac	aminoglycosides	Inactivating enzymes	30.77		5.27751e-15	87.6
fig|6666666.648597.peg.432	CBI71176	GCA_007376295.1_ASM737629v1	Candidatus Parcubacteria	aac	aminoglycosides	Inactivating enzymes	60.14		4.4604e-55	98.7
fig|6666666.648598.peg.96	ABL71428	GCA_007376325.1_ASM737632v1	Candidatus Parcubacteria	aac	aminoglycosides	Inactivating enzymes	37.88		4.12997e-06	43.1
fig|6666666.648602.peg.43	WP_051139090	GCA_007376445.1_ASM737644v1	Candidatus Parcubacteria	aac	aminoglycosides	Inactivating enzymes	25.5		4.58476e-06	96.1
fig|6666666.648617.peg.264	ADH03009	GCA_007378985.1_ASM737898v1	Candidatus Parcubacteria	aac	aminoglycosides	Inactivating enzymes	37.5		0.000654312	62.5
fig|6666666.648617.peg.894	ABD81100	GCA_007378985.1_ASM737898v1	Candidatus Parcubacteria	aac	aminoglycosides	Inactivating enzymes	34.35		1.83474e-09	92.3
fig|6666666.648618.peg.1208	EST37714	GCA_007379045.1_ASM737904v1	Candidatus Parcubacteria	aac	aminoglycosides	Inactivating enzymes	27.72		0.000326204	50.2
fig|6666666.648622.peg.248	WP_051208285	GCA_008012195.1_ASM801219v1	Candidatus Parcubacteria	aac	aminoglycosides	Inactivating enzymes	34.52		0.000299843	41.6
fig|6666666.648624.peg.1131	AAA16194	GCA_008363075.1_ASM836307v1	Candidatus Parcubacteria	aac	aminoglycosides	Inactivating enzymes	35.67		6.32472e-15	65.5
fig|6666666.648628.peg.329	ATL63228	GCA_009691465.1_ASM969146v1	Candidatus Parcubacteria	aac	aminoglycosides	Inactivating enzymes	21.02		0.000798338	88.2
fig|6666666.648633.peg.277	ABF53478	GCA_009694865.1_ASM969486v1	Candidatus Parcubacteria	aac	aminoglycosides	Inactivating enzymes	37.85		6.12339e-12	52.7
fig|6666666.648633.peg.629	KOO82158	GCA_009694865.1_ASM969486v1	Candidatus Parcubacteria	aac	aminoglycosides	Inactivating enzymes	30		0.000115581	91.7
fig|6666666.648634.peg.566	AAA16194	GCA_009694875.1_ASM969487v1	Candidatus Parcubacteria	aac	aminoglycosides	Inactivating enzymes	33.79		1.03172e-10	57.8
fig|6666666.648637.peg.168	WP_032880374	GCA_009694955.1_ASM969495v1	Candidatus Parcubacteria	aac	aminoglycosides	Inactivating enzymes	31.34		1.02976e-08	67.7
fig|6666666.648637.peg.876	CAD53575	GCA_009694955.1_ASM969495v1	Candidatus Parcubacteria	aac	aminoglycosides	Inactivating enzymes	33.81		3.05289e-16	95.9
fig|6666666.648639.peg.442	ESP99889	GCA_009695005.1_ASM969500v1	Candidatus Parcubacteria	aac	aminoglycosides	Inactivating enzymes	25.62		7.30211e-05	76.6
fig|6666666.648639.peg.99	WP_051139090	GCA_009695005.1_ASM969500v1	Candidatus Parcubacteria	aac	aminoglycosides	Inactivating enzymes	24.81		1.92854e-07	66.5
fig|6666666.648642.peg.1078	WP_055545096	GCA_009885115.1_ASM988511v1	Candidatus Parcubacteria	aac	aminoglycosides	Inactivating enzymes	37.66		1.47461e-06	60.2
fig|6666666.648642.peg.944	AER27705	GCA_009885115.1_ASM988511v1	Candidatus Parcubacteria	aac	aminoglycosides	Inactivating enzymes	30.34		6.26084e-05	89
fig|6666666.648650.peg.226	BAD12078	GCA_009992075.1_ASM999207v1	Candidatus Parcubacteria	aac	aminoglycosides	Inactivating enzymes	27.17		1.41536e-06	83.6
fig|6666666.648667.peg.978	KOX34026	GCA_009994635.1_ASM999463v1	Candidatus Parcubacteria	aac	aminoglycosides	Inactivating enzymes	26.8		2.06792e-10	80.5
fig|6666666.648668.peg.343	BAD12078	GCA_009995155.1_ASM999515v1	Candidatus Parcubacteria	aac	aminoglycosides	Inactivating enzymes	27.17		1.41536e-06	83.6
fig|6666666.648669.peg.254	KWV61377	GCA_009995365.1_ASM999536v1	Candidatus Parcubacteria	aac	aminoglycosides	Inactivating enzymes	25.31		2.5607e-06	83.1
fig|6666666.648674.peg.1435	CQD12588	GCA_010014385.1_ASM1001438v1	Candidatus Parcubacteria	aac	aminoglycosides	Inactivating enzymes	27.78		6.24809e-07	78.3
fig|6666666.648674.peg.179	APO28592	GCA_010014385.1_ASM1001438v1	Candidatus Parcubacteria	aac	aminoglycosides	Inactivating enzymes	28.12		3.99091e-05	48.6
fig|6666666.648676.peg.1403	AAX16006	GCA_010014405.1_ASM1001440v1	Candidatus Parcubacteria	aac	aminoglycosides	Inactivating enzymes	37.74		4.16551e-08	72.1
fig|6666666.648676.peg.1627	WP_049440615	GCA_010014405.1_ASM1001440v1	Candidatus Parcubacteria	aac	aminoglycosides	Inactivating enzymes	36.96		9.39605e-11	57.1
fig|6666666.648676.peg.2214	ABL71428	GCA_010014405.1_ASM1001440v1	Candidatus Parcubacteria	aac	aminoglycosides	Inactivating enzymes	36.67		0.000505268	43.2
fig|6666666.648677.peg.140	BAD10948	GCA_010014445.1_ASM1001444v1	Candidatus Parcubacteria	aac	aminoglycosides	Inactivating enzymes	28.04		5.35491e-09	61.8
fig|6666666.648677.peg.1602	EST37714	GCA_010014445.1_ASM1001444v1	Candidatus Parcubacteria	aac	aminoglycosides	Inactivating enzymes	30.14		4.6987e-09	79.3
fig|6666666.648677.peg.920	WP_000354865	GCA_010014445.1_ASM1001444v1	Candidatus Parcubacteria	aac	aminoglycosides	Inactivating enzymes	30.34		4.20189e-07	54.9
fig|6666666.648677.peg.968	AGY30800	GCA_010014445.1_ASM1001444v1	Candidatus Parcubacteria	aac	aminoglycosides	Inactivating enzymes	27.21		3.94791e-06	68.3
fig|6666666.648679.peg.229	KOO82158	GCA_010014565.1_ASM1001456v1	Candidatus Parcubacteria	aac	aminoglycosides	Inactivating enzymes	30.61		1.35033e-10	86
fig|6666666.648680.peg.3110	CAI46944	GCA_010014575.1_ASM1001457v1	Candidatus Parcubacteria	aac	aminoglycosides	Inactivating enzymes	32.97		0.000814292	54.8
fig|6666666.648683.peg.173	BAD12078	GCA_011039985.1_ASM1103998v1	Candidatus Parcubacteria	aac	aminoglycosides	Inactivating enzymes	27.62		2.46587e-09	58
fig|6666666.648684.peg.3	ENZ04101	GCA_011039995.1_ASM1103999v1	Candidatus Parcubacteria	aac	aminoglycosides	Inactivating enzymes	28.93		5.02405e-09	76.1
fig|6666666.648689.peg.270	CQD12588	GCA_011049365.1_ASM1104936v1	Candidatus Parcubacteria	aac	aminoglycosides	Inactivating enzymes	31.52		0.000654099	60.1
fig|6666666.648690.peg.114	WP_033268654	GCA_011049515.1_ASM1104951v1	Candidatus Parcubacteria	aac	aminoglycosides	Inactivating enzymes	29.29		9.11402e-07	81.4
fig|6666666.648694.peg.724	CQD12588	GCA_011050465.1_ASM1105046v1	Candidatus Parcubacteria	aac	aminoglycosides	Inactivating enzymes	26.23		0.00059288	80.8
fig|6666666.648694.peg.98	WP_033268654	GCA_011050465.1_ASM1105046v1	Candidatus Parcubacteria	aac	aminoglycosides	Inactivating enzymes	29.29		9.11402e-07	81.4
fig|6666666.652445.peg.399	BAA78619	GCA_011322775.1_ASM1132277v1	Candidatus Parcubacteria	aac	aminoglycosides	Inactivating enzymes	26.2		1.05298e-13	82.4
fig|6666666.652464.peg.521	ADQ43423	GCA_011358375.1_ASM1135837v1	Candidatus Parcubacteria	aac	aminoglycosides	Inactivating enzymes	30.59		7.83068e-07	57.4
fig|6666666.652471.peg.106	EYT95687	GCA_011366825.1_ASM1136682v1	Candidatus Parcubacteria	aac	aminoglycosides	Inactivating enzymes	29.17		0.000298099	45.3
fig|6666666.652475.peg.219	EMF61681	GCA_011370485.1_ASM1137048v1	Candidatus Parcubacteria	aac	aminoglycosides	Inactivating enzymes	25.51		3.70803e-07	62.4
fig|6666666.652484.peg.203	WP_055545096	GCA_011373755.1_ASM1137375v1	Candidatus Parcubacteria	aac	aminoglycosides	Inactivating enzymes	27.15		1.66769e-10	77.8
fig|6666666.652499.peg.950	ADO50680	GCA_012512715.1_ASM1251271v1	Candidatus Parcubacteria	aac	aminoglycosides	Inactivating enzymes	30.33		8.71899e-05	61.3
fig|6666666.652504.peg.109	WP_031084431	GCA_012797475.1_ASM1279747v1	Candidatus Parcubacteria	aac	aminoglycosides	Inactivating enzymes	30.47		2.24702e-06	76.2
fig|6666666.652512.peg.674	WP_000959805	GCA_012800155.1_ASM1280015v1	Candidatus Parcubacteria	aac	aminoglycosides	Inactivating enzymes	26.81		8.51967e-09	77.5
fig|6666666.652515.peg.1001	WP_000959805	GCA_012841575.1_ASM1284157v1	Candidatus Parcubacteria	aac	aminoglycosides	Inactivating enzymes	29.17		3.32724e-09	76.6
fig|6666666.652515.peg.212	CAA35921	GCA_012841575.1_ASM1284157v1	Candidatus Parcubacteria	aac	aminoglycosides	Inactivating enzymes	28.57		0.000225448	53.5
fig|6666666.652531.peg.225	WP_049440615	GCA_013202585.1_ASM1320258v1	Candidatus Parcubacteria	aac	aminoglycosides	Inactivating enzymes	32.32		3.54203e-10	90.8
fig|6666666.652532.peg.561	ESP99889	GCA_013202715.1_ASM1320271v1	Candidatus Parcubacteria	aac	aminoglycosides	Inactivating enzymes	23.4		2.20271e-05	54
fig|6666666.652532.peg.825	WP_159241551	GCA_013202715.1_ASM1320271v1	Candidatus Parcubacteria	aac	aminoglycosides	Inactivating enzymes	23.26		2.02061e-05	75.9
fig|6666666.652535.peg.257	WP_051139090	GCA_013203555.1_ASM1320355v1	Candidatus Parcubacteria	aac	aminoglycosides	Inactivating enzymes	23.7		1.30661e-07	80.4
fig|6666666.652537.peg.166	AAK63041	GCA_013203625.1_ASM1320362v1	Candidatus Parcubacteria	aac	aminoglycosides	Inactivating enzymes	22.22		8.47302e-05	84.8
fig|6666666.652539.peg.810	AAD03493	GCA_013203725.1_ASM1320372v1	Candidatus Parcubacteria	aac	aminoglycosides	Inactivating enzymes	31.58		0.00026091	43.2
fig|6666666.652540.peg.277	OKR93365	GCA_013204345.1_ASM1320434v1	Candidatus Parcubacteria	aac	aminoglycosides	Inactivating enzymes	28.24		2.83345e-05	65.2
fig|6666666.652542.peg.1019	AAA88548	GCA_013204395.1_ASM1320439v1	Candidatus Parcubacteria	aac	aminoglycosides	Inactivating enzymes	29.57		0.000112135	74.2
fig|6666666.652576.peg.928	AAB41701	GCA_013334235.1_ASM1333423v1	Candidatus Parcubacteria	aac	aminoglycosides	Inactivating enzymes	36.47		1.97267e-05	55.6
fig|6666666.652577.peg.294	WP_026328431	GCA_013334245.1_ASM1333424v1	Candidatus Parcubacteria	aac	aminoglycosides	Inactivating enzymes	26.09		0.000700552	63.9
fig|6666666.652577.peg.486	AAR21614	GCA_013334245.1_ASM1333424v1	Candidatus Parcubacteria	aac	aminoglycosides	Inactivating enzymes	33.73		6.28967e-06	53.5
fig|6666666.652577.peg.945	AAB41701	GCA_013334245.1_ASM1333424v1	Candidatus Parcubacteria	aac	aminoglycosides	Inactivating enzymes	35.29		9.92134e-06	55.6
fig|6666666.652584.peg.987	EXB26010	GCA_013335575.1_ASM1333557v1	Candidatus Parcubacteria	aac	aminoglycosides	Inactivating enzymes	31		0.000927988	62.9
fig|6666666.652585.peg.168	AHN92771	GCA_013335665.1_ASM1333566v1	Candidatus Parcubacteria	aac	aminoglycosides	Inactivating enzymes	28.68		2.90689e-06	83.8
fig|6666666.652586.peg.120	EOT40837	GCA_013335735.1_ASM1333573v1	Candidatus Parcubacteria	aac	aminoglycosides	Inactivating enzymes	39.51		0.000461641	50.6
fig|6666666.652590.peg.1464	WP_047467383	GCA_013336235.1_ASM1333623v1	Candidatus Parcubacteria	aac	aminoglycosides	Inactivating enzymes	32.94		4.72781e-06	51.8
fig|6666666.652590.peg.1470	WP_000354853	GCA_013336235.1_ASM1333623v1	Candidatus Parcubacteria	aac	aminoglycosides	Inactivating enzymes	30.86		0.000285809	56.2
fig|6666666.652591.peg.106	AAN41440	GCA_013336275.1_ASM1333627v1	Candidatus Parcubacteria	aac	aminoglycosides	Inactivating enzymes	32.04		5.30604e-06	69.1
fig|6666666.652592.peg.1337	AAF03531	GCA_013336285.1_ASM1333628v1	Candidatus Parcubacteria	aac	aminoglycosides	Inactivating enzymes	38.36		1.07503e-06	50.7
fig|6666666.652593.peg.832	AAB41701	GCA_013336545.1_ASM1333654v1	Candidatus Parcubacteria	aac	aminoglycosides	Inactivating enzymes	35.29		5.70596e-06	55.6
fig|6666666.652594.peg.617	WP_000959805	GCA_013359225.1_ASM1335922v1	Candidatus Parcubacteria	aac	aminoglycosides	Inactivating enzymes	26.25		2.58625e-10	82.5
fig|6666666.652595.peg.895	BAQ22025	GCA_013360865.1_ASM1336086v1	Candidatus Parcubacteria	aac	aminoglycosides	Inactivating enzymes	29.1		5.59917e-12	74
fig|6666666.648705.peg.699	BAQ22025	GCA_002293845.1_ASM229384v1	unclassified Patescibacteria group	aac	aminoglycosides	Inactivating enzymes	29.05		2.66843e-06	77.9
fig|6666666.648706.peg.521	WP_002779679	GCA_002294445.1_ASM229444v1	unclassified Patescibacteria group	aac	aminoglycosides	Inactivating enzymes	25.41		2.65316e-05	60.9
fig|6666666.648708.peg.437	CQD12588	GCA_002305125.1_ASM230512v1	unclassified Patescibacteria group	aac	aminoglycosides	Inactivating enzymes	32.33		4.40349e-07	86.4
fig|6666666.648709.peg.172	AHN60086	GCA_002305195.1_ASM230519v1	unclassified Patescibacteria group	aac	aminoglycosides	Inactivating enzymes	35.1		9.44687e-27	83.9
fig|6666666.648713.peg.430	AAC44793	GCA_002306295.1_ASM230629v1	unclassified Patescibacteria group	aac	aminoglycosides	Inactivating enzymes	28.16		4.75821e-05	56.6
fig|6666666.648725.peg.624	WP_051139090	GCA_002327335.1_ASM232733v1	unclassified Patescibacteria group	aac	aminoglycosides	Inactivating enzymes	28.26		1.4587e-10	77.1
fig|6666666.648730.peg.729	BAQ22025	GCA_002328025.1_ASM232802v1	unclassified Patescibacteria group	aac	aminoglycosides	Inactivating enzymes	25		0.000148365	76.8
fig|6666666.648737.peg.607	WP_000354865	GCA_002331495.1_ASM233149v1	unclassified Patescibacteria group	aac	aminoglycosides	Inactivating enzymes	32.35		5.26659e-07	68.9
fig|6666666.648739.peg.14	AAA72107	GCA_002335355.1_ASM233535v1	unclassified Patescibacteria group	aac	aminoglycosides	Inactivating enzymes	32.56		6.58224e-05	53.8
fig|6666666.648739.peg.381	AAA03550	GCA_002335355.1_ASM233535v1	unclassified Patescibacteria group	aac	aminoglycosides	Inactivating enzymes	30.68		5.29945e-05	53
fig|6666666.648750.peg.42	AAA25680	GCA_002376945.1_ASM237694v1	unclassified Patescibacteria group	aac	aminoglycosides	Inactivating enzymes	35.11		1.56806e-09	66.5
fig|6666666.648752.peg.482	WP_000354853	GCA_002377045.1_ASM237704v1	unclassified Patescibacteria group	aac	aminoglycosides	Inactivating enzymes	32.35		5.42979e-07	68.9
fig|6666666.648760.peg.327	KOO82158	GCA_002398375.1_ASM239837v1	unclassified Patescibacteria group	aac	aminoglycosides	Inactivating enzymes	30.95		0.000298822	41.2
fig|6666666.648763.peg.550	WP_053766315	GCA_002405355.1_ASM240535v1	unclassified Patescibacteria group	aac	aminoglycosides	Inactivating enzymes	32.5		2.06915e-05	50
fig|6666666.648767.peg.90	WP_002779679	GCA_002413065.1_ASM241306v1	unclassified Patescibacteria group	aac	aminoglycosides	Inactivating enzymes	28.33		4.00947e-11	58.4
fig|6666666.648768.peg.1022	WP_002779679	GCA_002413465.1_ASM241346v1	unclassified Patescibacteria group	aac	aminoglycosides	Inactivating enzymes	28.16		2.17491e-07	72.3
fig|6666666.648770.peg.454	KDR91621	GCA_002415345.1_ASM241534v1	unclassified Patescibacteria group	aac	aminoglycosides	Inactivating enzymes	32.5		2.00947e-05	50
fig|6666666.648771.peg.317	KIX79344	GCA_002419265.1_ASM241926v1	unclassified Patescibacteria group	aac	aminoglycosides	Inactivating enzymes	31.31		1.6129e-06	58.2
fig|6666666.648772.peg.309	ATL63228	GCA_002419295.1_ASM241929v1	unclassified Patescibacteria group	aac	aminoglycosides	Inactivating enzymes	29.81		2.76564e-08	89.4
fig|6666666.648773.peg.452	AAN41440	GCA_002421465.1_ASM242146v1	unclassified Patescibacteria group	aac	aminoglycosides	Inactivating enzymes	33.07		1.84009e-07	83.6
fig|6666666.648773.peg.65	ESP99889	GCA_002421465.1_ASM242146v1	unclassified Patescibacteria group	aac	aminoglycosides	Inactivating enzymes	30.3		1.06701e-05	58.2
fig|6666666.648775.peg.355	KIX79344	GCA_002421725.1_ASM242172v1	unclassified Patescibacteria group	aac	aminoglycosides	Inactivating enzymes	31.31		1.6129e-06	58.2
fig|6666666.648776.peg.609	WP_029391459	GCA_002421745.1_ASM242174v1	unclassified Patescibacteria group	aac	aminoglycosides	Inactivating enzymes	25.83		3.36733e-08	68.6
fig|6666666.648781.peg.170	BAD12078	GCA_002428285.1_ASM242828v1	unclassified Patescibacteria group	aac	aminoglycosides	Inactivating enzymes	29.37		0.000374088	75
fig|6666666.648782.peg.104	ABL71428	GCA_002428865.1_ASM242886v1	unclassified Patescibacteria group	aac	aminoglycosides	Inactivating enzymes	33.57		1.88117e-17	97.9
fig|6666666.648782.peg.662	APB03223	GCA_002428865.1_ASM242886v1	unclassified Patescibacteria group	aac	aminoglycosides	Inactivating enzymes	29.56		1.19583e-10	82.4
fig|6666666.648782.peg.671	WP_017395772	GCA_002428865.1_ASM242886v1	unclassified Patescibacteria group	aac	aminoglycosides	Inactivating enzymes	27.27		0.000268675	66
fig|6666666.648785.peg.994	CAE50925	GCA_002429365.1_ASM242936v1	unclassified Patescibacteria group	aac	aminoglycosides	Inactivating enzymes	32.5		1.9138e-05	50
fig|6666666.648786.peg.369	EST37714	GCA_002429425.1_ASM242942v1	unclassified Patescibacteria group	aac	aminoglycosides	Inactivating enzymes	32.35		7.62153e-09	56.4
fig|6666666.648787.peg.1037	WP_002779679	GCA_002429485.1_ASM242948v1	unclassified Patescibacteria group	aac	aminoglycosides	Inactivating enzymes	28.16		2.17491e-07	72.3
fig|6666666.648787.peg.804	CAI46940	GCA_002429485.1_ASM242948v1	unclassified Patescibacteria group	aac	aminoglycosides	Inactivating enzymes	35.54		2.80494e-09	76.1
fig|6666666.648789.peg.954	WP_037790839	GCA_002434675.1_ASM243467v1	unclassified Patescibacteria group	aac	aminoglycosides	Inactivating enzymes	30.52		1.16677e-09	77
fig|6666666.648801.peg.509	KIX79344	GCA_002452735.1_ASM245273v1	unclassified Patescibacteria group	aac	aminoglycosides	Inactivating enzymes	31.31		1.6129e-06	58.2
fig|6666666.648802.peg.501	ENU94191	GCA_002470645.1_ASM247064v1	unclassified Patescibacteria group	aac	aminoglycosides	Inactivating enzymes	24.81		0.000105854	89.6
fig|6666666.648804.peg.423	CNH39072	GCA_002477545.1_ASM247754v1	unclassified Patescibacteria group	aac	aminoglycosides	Inactivating enzymes	27.41		8.56899e-07	96.4
fig|6666666.648805.peg.92	APB03223	GCA_003142075.1_20120700_S3X	unclassified Patescibacteria group	aac	aminoglycosides	Inactivating enzymes	25.62		6.27183e-07	88.9
fig|6666666.648805.peg.93	KIQ65506	GCA_003142075.1_20120700_S3X	unclassified Patescibacteria group	aac	aminoglycosides	Inactivating enzymes	26.15		2.57191e-06	76.9
fig|6666666.648806.peg.34	KIQ65506	GCA_003159435.1_20120700_S3D	unclassified Patescibacteria group	aac	aminoglycosides	Inactivating enzymes	26.15		2.57191e-06	76.9
fig|6666666.648818.peg.463	AAK63041	GCA_003521685.1_ASM352168v1	unclassified Patescibacteria group	aac	aminoglycosides	Inactivating enzymes	26.76		2.66207e-06	72.8
fig|6666666.648821.peg.1432	WP_124042715	GCA_003524845.1_ASM352484v1	unclassified Patescibacteria group	aac	aminoglycosides	Inactivating enzymes	34.41		1.0031e-05	64.6
fig|6666666.648824.peg.463	ADX02779	GCA_003535735.1_ASM353573v1	unclassified Patescibacteria group	aac	aminoglycosides	Inactivating enzymes	31.58		0.000287154	44.7
fig|6666666.648827.peg.317	AAA98298	GCA_003545435.1_ASM354543v1	unclassified Patescibacteria group	aac	aminoglycosides	Inactivating enzymes	40.74		0.000514006	44.5
fig|6666666.648829.peg.880	CQD12588	GCA_004297205.1_ASM429720v1	unclassified Patescibacteria group	aac	aminoglycosides	Inactivating enzymes	33.85		0.000445914	43
fig|6666666.648832.peg.1571	BAQ22025	GCA_004297805.1_ASM429780v1	unclassified Patescibacteria group	aac	aminoglycosides	Inactivating enzymes	30.77		1.76258e-12	79.4
fig|6666666.648832.peg.568	BBU70856	GCA_004297805.1_ASM429780v1	unclassified Patescibacteria group	aac	aminoglycosides	Inactivating enzymes	35.12		0.000145	77.1
fig|6666666.648833.peg.4	CQD12588	GCA_004298345.1_ASM429834v1	unclassified Patescibacteria group	aac	aminoglycosides	Inactivating enzymes	31.15		2.30275e-07	43
fig|6666666.648838.peg.766	WP_049440615	GCA_004321885.1_ASM432188v1	unclassified Patescibacteria group	aac	aminoglycosides	Inactivating enzymes	31.19		5.09937e-10	98.2
fig|6666666.648849.peg.958	AAA25680	GCA_009908485.1_ASM990848v1	unclassified Patescibacteria group	aac	aminoglycosides	Inactivating enzymes	24.46		0.000189437	70.6
fig|6666666.652511.peg.227	NP_460578	GCA_012798645.1_ASM1279864v1	unclassified Patescibacteria group	aac	aminoglycosides	Inactivating enzymes	29.03		1.7933e-05	76.2
fig|6666666.652511.peg.546	AAK63041	GCA_012798645.1_ASM1279864v1	unclassified Patescibacteria group	aac	aminoglycosides	Inactivating enzymes	28.57		2.63684e-05	63.6
fig|6666666.652530.peg.1462	WP_000959805	GCA_013202415.1_ASM1320241v1	unclassified Patescibacteria group	aac	aminoglycosides	Inactivating enzymes	28.66		4.15597e-13	80.5
fig|6666666.646654.peg.195	AAW34145	GCA_001776145.1_ASM177614v1	Candidatus Berkelbacteria	aad	aminoglycosides	Inactivating enzymes	32.08		3.84741e-08	85.5
fig|6666666.646754.peg.992	AEQ26262	GCA_000997355.1_ASM99735v1	Candidate division WWE3 (Katanobacteria)	aad	aminoglycosides	Inactivating enzymes	28.02		1.12023e-09	90.3
fig|6666666.646838.peg.817	AGY30821	GCA_001772705.1_ASM177270v1	Candidate division WWE3 (Katanobacteria)	aad	aminoglycosides	Inactivating enzymes	32.41		8.44112e-08	86.4
fig|6666666.645624.peg.730	CTQ57092	GCA_002952755.1_ASM295275v1	Candidatus Saccharibacteria	aad	aminoglycosides	Inactivating enzymes	29.12		1.78417e-06	72.5
fig|6666666.646148.peg.1152	AAA82256	GCA_000992125.1_ASM99212v1	Candidatus Microgenomates	aaD	aminoglycosides	Inactivating enzymes	31.88		0.000128485	64.5
fig|6666666.646176.peg.588	CAD99015	GCA_000992645.1_ASM99264v1	Candidatus Microgenomates	aad	aminoglycosides	Inactivating enzymes	31.88		5.50715e-10	60.9
fig|6666666.646196.peg.313	AGY30807	GCA_000992925.1_ASM99292v1	Candidatus Microgenomates	aad	aminoglycosides	Inactivating enzymes	32.31		1.05204e-10	60.9
fig|6666666.646324.peg.518	AAA27459	GCA_000995045.1_ASM99504v1	Candidatus Microgenomates	aad	aminoglycosides	Inactivating enzymes	28.7		0.00023828	83.3
fig|6666666.646596.peg.701	EIJ04940	GCA_001001445.1_ASM100144v1	Candidatus Microgenomates	aaD	aminoglycosides	Inactivating enzymes	26.05		7.32605e-08	94.1
fig|6666666.646620.peg.77	AAA92254	GCA_001001885.1_ASM100188v1	Candidatus Microgenomates	aad	aminoglycosides	Inactivating enzymes	30.3		2.26818e-07	77.2
fig|6666666.646623.peg.372	AAA92254	GCA_001001955.1_ASM100195v1	Candidatus Microgenomates	aad	aminoglycosides	Inactivating enzymes	30.3		2.26818e-07	77.2
fig|6666666.647126.peg.366	AAK69614	GCA_001002285.1_ASM100228v1	Candidatus Microgenomates	aad	aminoglycosides	Inactivating enzymes	29.91		4.55589e-10	89.3
fig|6666666.647150.peg.373	AAA92254	GCA_001002615.1_ASM100261v1	Candidatus Microgenomates	aad	aminoglycosides	Inactivating enzymes	30.3		2.26818e-07	77.2
fig|6666666.647188.peg.131	AAA92254	GCA_001003755.1_ASM100375v1	Candidatus Microgenomates	aad	aminoglycosides	Inactivating enzymes	30.3		2.26818e-07	77.2
fig|6666666.644338.peg.72	AAA92254	GCA_001774295.1_ASM177429v1	Candidatus Microgenomates	aad	aminoglycosides	Inactivating enzymes	30.3		2.26818e-07	77.2
fig|6666666.644343.peg.291	AAA92254	GCA_001774315.1_ASM177431v1	Candidatus Microgenomates	aad	aminoglycosides	Inactivating enzymes	30.3		2.26818e-07	77.2
fig|6666666.644347.peg.716	AAA92254	GCA_001774335.1_ASM177433v1	Candidatus Microgenomates	aad	aminoglycosides	Inactivating enzymes	30.3		2.26818e-07	77.2
fig|6666666.647223.peg.426	CAQ48379	GCA_001774815.1_ASM177481v1	Candidatus Microgenomates	aad	aminoglycosides	Inactivating enzymes	30.36		6.75656e-10	84.8
fig|6666666.647294.peg.60	AAA92254	GCA_001776075.1_ASM177607v1	Candidatus Microgenomates	aad	aminoglycosides	Inactivating enzymes	30.3		2.26818e-07	77.2
fig|6666666.647324.peg.495	CAQ48379	GCA_001776475.1_ASM177647v1	Candidatus Microgenomates	aad	aminoglycosides	Inactivating enzymes	30.36		6.75656e-10	84.8
fig|6666666.647337.peg.385	AGY30807	GCA_001776585.1_ASM177658v1	Candidatus Microgenomates	aad	aminoglycosides	Inactivating enzymes	32.31		1.05204e-10	60.9
fig|6666666.647341.peg.751	AAA27459	GCA_001776635.1_ASM177663v1	Candidatus Microgenomates	aad	aminoglycosides	Inactivating enzymes	25.86		0.000310274	85.3
fig|6666666.647374.peg.792	SIT98241	GCA_001776945.1_ASM177694v1	Candidatus Microgenomates	aad	aminoglycosides	Inactivating enzymes	24.37		3.71996e-05	83.2
fig|6666666.647394.peg.433	AAA27459	GCA_001777335.1_ASM177733v1	Candidatus Microgenomates	aad	aminoglycosides	Inactivating enzymes	25.86		0.000310274	85.3
fig|6666666.647495.peg.765	CAB14620	GCA_001780955.1_ASM178095v1	Candidatus Microgenomates	aad	aminoglycosides	Inactivating enzymes	26.11		0.000956625	41.6
fig|6666666.644448.peg.468	AAA82256	GCA_001787985.1_ASM178798v1	Candidatus Microgenomates	aaD	aminoglycosides	Inactivating enzymes	32.81		0.000912117	66
fig|6666666.644545.peg.329	AAA82256	GCA_001789305.1_ASM178930v1	Candidatus Microgenomates	aaD	aminoglycosides	Inactivating enzymes	32.81		0.000912117	66
fig|6666666.644615.peg.1375	AAA82256	GCA_001789645.1_ASM178964v1	Candidatus Microgenomates	aaD	aminoglycosides	Inactivating enzymes	32.81		0.000912117	66
fig|6666666.645265.peg.410	AAW34145	GCA_001873595.1_ASM187359v1	Candidatus Microgenomates	aad	aminoglycosides	Inactivating enzymes	37.63		3.32925e-10	72.9
fig|6666666.645404.peg.6	ACD45687	GCA_002771325.1_ASM277132v1	Candidatus Microgenomates	aad	aminoglycosides	Inactivating enzymes	28.5		1.31253e-07	82
fig|6666666.645716.peg.589	CTQ57092	GCA_002792295.1_ASM279229v1	Candidatus Microgenomates	aad	aminoglycosides	Inactivating enzymes	25.97		4.31061e-15	82.3
fig|6666666.645719.peg.1252	CTQ57092	GCA_002792315.1_ASM279231v1	Candidatus Microgenomates	aad	aminoglycosides	Inactivating enzymes	28.04		3.8859e-26	81.7
fig|6666666.645725.peg.840	AAW34145	GCA_002792355.1_ASM279235v1	Candidatus Microgenomates	aad	aminoglycosides	Inactivating enzymes	37.63		3.32925e-10	72.9
fig|6666666.645776.peg.897	CTQ57092	GCA_002796045.1_ASM279604v1	Candidatus Microgenomates	aad	aminoglycosides	Inactivating enzymes	26.64		1.91891e-20	81.7
fig|6666666.645796.peg.877	AAA27459	GCA_003173915.1_ASM317391v1	Candidatus Microgenomates	aad	aminoglycosides	Inactivating enzymes	33.33		1.61598e-08	86
fig|6666666.645833.peg.373	AAA92254	GCA_003484145.1_ASM348414v1	Candidatus Microgenomates	aad	aminoglycosides	Inactivating enzymes	30.3		2.26818e-07	77.2
fig|6666666.645836.peg.907	AGY30809	GCA_003484165.1_ASM348416v1	Candidatus Microgenomates	aad	aminoglycosides	Inactivating enzymes	31.67		4.70747e-10	84.4
fig|6666666.645895.peg.120	AAK69614	GCA_003524785.1_ASM352478v1	Candidatus Microgenomates	aad	aminoglycosides	Inactivating enzymes	29.91		4.84516e-10	90.3
fig|6666666.645901.peg.312	AAA92254	GCA_003525205.1_ASM352520v1	Candidatus Microgenomates	aad	aminoglycosides	Inactivating enzymes	30.3		2.26818e-07	77.2
fig|6666666.645905.peg.166	AGY30809	GCA_003525295.1_ASM352529v1	Candidatus Microgenomates	aad	aminoglycosides	Inactivating enzymes	31.67		4.70747e-10	84.4
fig|6666666.645954.peg.28	AAA27459	GCA_003647605.1_ASM364760v1	Candidatus Microgenomates	aad	aminoglycosides	Inactivating enzymes	31.15		0.00013417	44
fig|6666666.645970.peg.408	BAD00739	GCA_007375835.1_ASM737583v1	Candidatus Microgenomates	aad	aminoglycosides	Inactivating enzymes	27.31		7.15783e-10	85.7
fig|6666666.646426.peg.500	AEQ26265	GCA_001004695.1_ASM100469v1	Candidatus Parcubacteria	aad	aminoglycosides	Inactivating enzymes	28.57		3.86469e-20	91.1
fig|6666666.645420.peg.494	AIA09220	GCA_001781935.1_ASM178193v1	Candidatus Parcubacteria	aad	aminoglycosides	Inactivating enzymes	53.85		0.000603821	54.2
fig|6666666.645965.peg.572	AEQ26265	GCA_001791065.1_ASM179106v1	Candidatus Parcubacteria	aad	aminoglycosides	Inactivating enzymes	28.57		3.86469e-20	91.1
fig|6666666.648129.peg.567	CAA33851	GCA_001818155.1_ASM181815v1	Candidatus Parcubacteria	aaD	aminoglycosides	Inactivating enzymes	36		0.000111048	41.3
fig|6666666.646841.peg.896	AAA82256	GCA_002345745.1_ASM234574v1	Candidatus Parcubacteria	aaD	aminoglycosides	Inactivating enzymes	45.24		0.000637336	42
fig|6666666.646912.peg.621	AAA27459	GCA_002771495.1_ASM277149v1	Candidatus Parcubacteria	aad	aminoglycosides	Inactivating enzymes	32.97		5.07533e-46	97.8
fig|6666666.647062.peg.713	AAA82256	GCA_002774615.1_ASM277461v1	Candidatus Parcubacteria	aaD	aminoglycosides	Inactivating enzymes	37.21		0.000652694	40.6
fig|6666666.647740.peg.781	AEQ26265	GCA_003505155.1_ASM350515v1	Candidatus Parcubacteria	aad	aminoglycosides	Inactivating enzymes	28.57		3.86469e-20	91.1
fig|6666666.647877.peg.944	CAA33851	GCA_003519425.1_ASM351942v1	Candidatus Parcubacteria	aaD	aminoglycosides	Inactivating enzymes	36		0.000111048	41.3
fig|6666666.647879.peg.470	CAA33851	GCA_003519505.1_ASM351950v1	Candidatus Parcubacteria	aaD	aminoglycosides	Inactivating enzymes	36		0.000111048	41.3
fig|6666666.648605.peg.60	ABW91178	GCA_007376615.1_ASM737661v1	Candidatus Parcubacteria	aaD	aminoglycosides	Inactivating enzymes	27.78		0.000149473	45.2
fig|6666666.648625.peg.185	CAA33851	GCA_009691315.1_ASM969131v1	Candidatus Parcubacteria	aaD	aminoglycosides	Inactivating enzymes	40		0.00016175	46.9
fig|6666666.646678.peg.71	WP_104890522	GCA_002778735.1_ASM277873v1	Candidatus Berkelbacteria	ant	aminoglycosides	Inactivating enzymes	28.19		8.68352e-07	56
fig|6666666.646738.peg.665	ENV80847	GCA_000994825.1_ASM99482v1	Candidate division WWE3 (Katanobacteria)	ant	aminoglycosides	Inactivating enzymes	25.59		7.02971e-07	68.5
fig|6666666.646742.peg.498	WP_156981818	GCA_000995715.1_ASM99571v1	Candidate division WWE3 (Katanobacteria)	ant	aminoglycosides	Inactivating enzymes	30.96		6.64767e-11	64
fig|6666666.646744.peg.478	EGP12870	GCA_000996615.1_ASM99661v1	Candidate division WWE3 (Katanobacteria)	aNT	aminoglycosides	Inactivating enzymes	29.94		1.96977e-07	57.5
fig|6666666.646746.peg.738	CAA26428	GCA_000996895.1_ASM99689v1	Candidate division WWE3 (Katanobacteria)	ant	aminoglycosides	Inactivating enzymes	30.96		7.33849e-11	64
fig|6666666.646750.peg.650	WP_156981818	GCA_000997145.1_ASM99714v1	Candidate division WWE3 (Katanobacteria)	ant	aminoglycosides	Inactivating enzymes	30.96		6.64767e-11	64
fig|6666666.646752.peg.400	CAA26428	GCA_000997235.1_ASM99723v1	Candidate division WWE3 (Katanobacteria)	ant	aminoglycosides	Inactivating enzymes	30.61		4.70432e-11	70.8
fig|6666666.646756.peg.665	AGY30804	GCA_000997495.1_ASM99749v1	Candidate division WWE3 (Katanobacteria)	ant	aminoglycosides	Inactivating enzymes	29.69		6.23432e-10	89.1
fig|6666666.646759.peg.486	EGP12870	GCA_000997545.1_ASM99754v1	Candidate division WWE3 (Katanobacteria)	aNT	aminoglycosides	Inactivating enzymes	29.94		1.96977e-07	57.5
fig|6666666.646763.peg.402	CAA26428	GCA_000997615.1_ASM99761v1	Candidate division WWE3 (Katanobacteria)	ant	aminoglycosides	Inactivating enzymes	30.96		7.33849e-11	64
fig|6666666.646767.peg.290	EGP12870	GCA_000997795.1_ASM99779v1	Candidate division WWE3 (Katanobacteria)	aNT	aminoglycosides	Inactivating enzymes	29.94		1.96977e-07	57.5
fig|6666666.646769.peg.486	CAA26428	GCA_000997865.1_ASM99786v1	Candidate division WWE3 (Katanobacteria)	ant	aminoglycosides	Inactivating enzymes	30.61		4.70432e-11	70.8
fig|6666666.646783.peg.708	CAA26428	GCA_000998555.1_ASM99855v1	Candidate division WWE3 (Katanobacteria)	ant	aminoglycosides	Inactivating enzymes	30.96		7.33849e-11	64
fig|6666666.646870.peg.428	WP_156981818	GCA_001773035.1_ASM177303v1	Candidate division WWE3 (Katanobacteria)	ant	aminoglycosides	Inactivating enzymes	30.96		6.64767e-11	64
fig|6666666.646876.peg.3	CAA26428	GCA_001773095.1_ASM177309v1	Candidate division WWE3 (Katanobacteria)	ant	aminoglycosides	Inactivating enzymes	30.96		7.33849e-11	64
fig|6666666.646886.peg.523	AAY43148	GCA_001773195.1_ASM177319v1	Candidate division WWE3 (Katanobacteria)	ant	aminoglycosides	Inactivating enzymes	33.8		0.000272297	41.5
fig|6666666.646901.peg.115	CAA26428	GCA_001773315.1_ASM177331v1	Candidate division WWE3 (Katanobacteria)	ant	aminoglycosides	Inactivating enzymes	30.61		4.70432e-11	70.8
fig|6666666.646927.peg.223	ABN11922	GCA_002774275.1_ASM277427v1	Candidate division WWE3 (Katanobacteria)	ant	aminoglycosides	Inactivating enzymes	29.25		3.39484e-05	79.5
fig|6666666.646939.peg.455	ENV65326	GCA_002788095.1_ASM278809v1	Candidate division WWE3 (Katanobacteria)	ant	aminoglycosides	Inactivating enzymes	33.33		2.30937e-10	70.7
fig|6666666.646951.peg.414	ENV65326	GCA_002791435.1_ASM279143v1	Candidate division WWE3 (Katanobacteria)	ant	aminoglycosides	Inactivating enzymes	33.33		2.30937e-10	70.7
fig|6666666.652508.peg.120	ATL63230	GCA_012798315.1_ASM1279831v1	Candidate division WWE3 (Katanobacteria)	ant	aminoglycosides	Inactivating enzymes	25.23		4.87306e-18	96.1
fig|6666666.647074.peg.694	ADY83642	GCA_002784725.1_ASM278472v1	Candidatus Dojkabacteria	ant	aminoglycosides	Inactivating enzymes	32.98		8.36503e-10	74.9
fig|6666666.647076.peg.632	CAA26428	GCA_002790075.1_ASM279007v1	Candidatus Dojkabacteria	ant	aminoglycosides	Inactivating enzymes	31.15		8.34187e-09	72.9
fig|6666666.647078.peg.116	ADY83642	GCA_002793355.1_ASM279335v1	Candidatus Dojkabacteria	ant	aminoglycosides	Inactivating enzymes	32.98		8.36503e-10	74.9
fig|6666666.644436.peg.151	ADY83642	GCA_003232645.1_ASM323264v1	Candidatus Doudnabacteria	ant	aminoglycosides	Inactivating enzymes	27.45		2.6311e-12	81
fig|6666666.645007.peg.1313	WP_156981818	GCA_009995075.1_ASM999507v1	Candidatus Peregrinibacteria	ant	aminoglycosides	Inactivating enzymes	31.9		6.7448e-05	86.6
fig|6666666.645635.peg.421	WP_156981818	GCA_003133385.1_20120500_P26	Candidatus Saccharibacteria	ant	aminoglycosides	Inactivating enzymes	29.63		5.48986e-09	51.9
fig|6666666.646270.peg.8	WP_156981818	GCA_000994125.1_ASM99412v1	Candidatus Microgenomates	ant	aminoglycosides	Inactivating enzymes	33.16		4.04241e-13	70.2
fig|6666666.647156.peg.137	EGP12870	GCA_001002845.1_ASM100284v1	Candidatus Microgenomates	aNT	aminoglycosides	Inactivating enzymes	23.91		7.41993e-06	90.9
fig|6666666.647195.peg.628	BAA06245	GCA_001029675.1_ASM102967v1	Candidatus Microgenomates	ant	aminoglycosides	Inactivating enzymes	30.3		2.49686e-07	77.2
fig|6666666.644335.peg.501	BAA06245	GCA_001774275.1_ASM177427v1	Candidatus Microgenomates	ant	aminoglycosides	Inactivating enzymes	30.3		2.49686e-07	77.2
fig|6666666.644353.peg.687	BAA06245	GCA_001774345.1_ASM177434v1	Candidatus Microgenomates	ant	aminoglycosides	Inactivating enzymes	30.3		2.49686e-07	77.2
fig|6666666.647505.peg.420	WP_156981818	GCA_001781025.1_ASM178102v1	Candidatus Microgenomates	ant	aminoglycosides	Inactivating enzymes	31.02		2.7611e-12	84
fig|6666666.647511.peg.606	AET25384	GCA_001782035.1_ASM178203v1	Candidatus Microgenomates	ant	aminoglycosides	Inactivating enzymes	30.95		2.13781e-07	43.8
fig|6666666.647566.peg.459	AET25384	GCA_001782495.1_ASM178249v1	Candidatus Microgenomates	ant	aminoglycosides	Inactivating enzymes	30.95		2.13781e-07	43.8
fig|6666666.647625.peg.1123	CAA26428	GCA_001783955.1_ASM178395v1	Candidatus Microgenomates	ant	aminoglycosides	Inactivating enzymes	28.72		4.42374e-10	74.1
fig|6666666.644471.peg.815	AAO83986	GCA_001788095.1_ASM178809v1	Candidatus Microgenomates	ant	aminoglycosides	Inactivating enzymes	24.09		2.16714e-08	92.1
fig|6666666.644488.peg.657	CAA26428	GCA_001788165.1_ASM178816v1	Candidatus Microgenomates	ant	aminoglycosides	Inactivating enzymes	31.25		1.38189e-07	82.2
fig|6666666.644569.peg.348	ADA62098	GCA_001789435.1_ASM178943v1	Candidatus Microgenomates	ant	aminoglycosides	Inactivating enzymes	26.2		8.22144e-05	78.2
fig|6666666.644687.peg.177	CAD44606	GCA_001790005.1_ASM179000v1	Candidatus Microgenomates	ant	aminoglycosides	Inactivating enzymes	24.09		2.16714e-08	92.1
fig|6666666.645612.peg.465	WP_156981818	GCA_002786635.1_ASM278663v1	Candidatus Microgenomates	ant	aminoglycosides	Inactivating enzymes	31.9		6.7448e-05	86.6
fig|6666666.645661.peg.188	WP_156981818	GCA_002788855.1_ASM278885v1	Candidatus Microgenomates	ant	aminoglycosides	Inactivating enzymes	31.9		6.7448e-05	86.6
fig|6666666.645673.peg.1130	EGP12870	GCA_002789465.1_ASM278946v1	Candidatus Microgenomates	aNT	aminoglycosides	Inactivating enzymes	32.81		7.72961e-10	75.3
fig|6666666.645796.peg.1157	WP_013369771	GCA_003173915.1_ASM317391v1	Candidatus Microgenomates	ant	aminoglycosides	Inactivating enzymes	24.06		0.000295593	73.9
fig|6666666.645817.peg.583	BAA06245	GCA_003445575.1_ASM344557v1	Candidatus Microgenomates	ant	aminoglycosides	Inactivating enzymes	30.3		2.49686e-07	77.2
fig|6666666.645875.peg.769	BAA06245	GCA_003510465.1_ASM351046v1	Candidatus Microgenomates	ant	aminoglycosides	Inactivating enzymes	30.3		2.49686e-07	77.2
fig|6666666.645932.peg.564	BAA06245	GCA_003545475.1_ASM354547v1	Candidatus Microgenomates	ant	aminoglycosides	Inactivating enzymes	30.3		2.49686e-07	77.2
fig|6666666.646027.peg.116	EGP12870	GCA_009993085.1_ASM999308v1	Candidatus Microgenomates	aNT	aminoglycosides	Inactivating enzymes	32.81		7.72961e-10	75.3
fig|6666666.645361.peg.827	WP_104890522	GCA_001781605.1_ASM178160v1	Candidatus Parcubacteria	ant	aminoglycosides	Inactivating enzymes	50		0.000289445	57.8
fig|6666666.645956.peg.825	EGP12870	GCA_001791035.1_ASM179103v1	Candidatus Parcubacteria	aNT	aminoglycosides	Inactivating enzymes	32.76		2.5493e-23	88.9
fig|6666666.646031.peg.727	EGP12870	GCA_001791505.1_ASM179150v1	Candidatus Parcubacteria	aNT	aminoglycosides	Inactivating enzymes	32.76		2.5493e-23	88.9
fig|6666666.646053.peg.803	ATL63230	GCA_001791645.1_ASM179164v1	Candidatus Parcubacteria	ant	aminoglycosides	Inactivating enzymes	24.62		0.000327383	76.8
fig|6666666.646067.peg.413	ATL63230	GCA_001791725.1_ASM179172v1	Candidatus Parcubacteria	ant	aminoglycosides	Inactivating enzymes	24.62		0.000327383	76.8
fig|6666666.646070.peg.283	ATL63230	GCA_001791735.1_ASM179173v1	Candidatus Parcubacteria	ant	aminoglycosides	Inactivating enzymes	24.62		0.000327383	76.8
fig|6666666.647962.peg.353	ADY83642	GCA_001795655.1_ASM179565v1	Candidatus Parcubacteria	ant	aminoglycosides	Inactivating enzymes	28.88		6.22087e-06	70.8
fig|6666666.648309.peg.731	EGP12870	GCA_001819635.1_ASM181963v1	Candidatus Parcubacteria	aNT	aminoglycosides	Inactivating enzymes	28.96		4.49076e-16	84.4
fig|6666666.646735.peg.526	AAY43211	GCA_001825555.1_ASM182555v1	Candidatus Parcubacteria	ant	aminoglycosides	Inactivating enzymes	32.22		9.37105e-05	69.8
fig|6666666.646776.peg.297	CAA26428	GCA_001872495.1_ASM187249v1	Candidatus Parcubacteria	ant	aminoglycosides	Inactivating enzymes	36.04		0.000216032	95.7
fig|6666666.647325.peg.590	ADA62098	GCA_002789535.1_ASM278953v1	Candidatus Parcubacteria	ant	aminoglycosides	Inactivating enzymes	26.94		1.5428e-07	53.5
fig|6666666.647375.peg.233	CAD44606	GCA_002791295.1_ASM279129v1	Candidatus Parcubacteria	ant	aminoglycosides	Inactivating enzymes	23.61		1.41436e-11	92.8
fig|6666666.647445.peg.303	CAD44606	GCA_002793535.1_ASM279353v1	Candidatus Parcubacteria	ant	aminoglycosides	Inactivating enzymes	28.06		7.88707e-09	50.1
fig|6666666.647525.peg.410	AAA88361	GCA_003104935.1_ASM310493v1	Candidatus Parcubacteria	ant	aminoglycosides	Inactivating enzymes	25.47		0.000394774	44.5
fig|6666666.648130.peg.2723	CAZ51641	GCA_003693815.1_ASM369381v1	Candidatus Parcubacteria	ant	aminoglycosides	Inactivating enzymes	43.45		1.2919e-39	79.2
fig|6666666.648571.peg.146	WP_042852798	GCA_007375645.1_ASM737564v1	Candidatus Parcubacteria	ant	aminoglycosides	Inactivating enzymes	30.11		1.82779e-06	47.4
fig|6666666.648611.peg.350	AGY30803	GCA_007376745.1_ASM737674v1	Candidatus Parcubacteria	ant	aminoglycosides	Inactivating enzymes	25.6		5.47065e-05	52.3
fig|6666666.648654.peg.379	WP_104890522	GCA_009992725.1_ASM999272v1	Candidatus Parcubacteria	ant	aminoglycosides	Inactivating enzymes	29.15		1.39338e-07	54.5
fig|6666666.652473.peg.153	ATL63230	GCA_011369605.1_ASM1136960v1	Candidatus Parcubacteria	ant	aminoglycosides	Inactivating enzymes	31.37		0.000161981	42.3
fig|6666666.648849.peg.181	CAA26428	GCA_009908485.1_ASM990848v1	unclassified Patescibacteria group	ant	aminoglycosides	Inactivating enzymes	25.97		1.73614e-05	72.1
fig|6666666.652575.peg.1685	CAA68516	GCA_013333915.1_ASM1333391v1	Candidatus Absconditabacteria	aph	aminoglycosides	Inactivating enzymes	36.14		1.17942e-37	97.3
fig|6666666.646886.peg.220	CAH15775	GCA_001773195.1_ASM177319v1	Candidate division WWE3 (Katanobacteria)	aph	aminoglycosides	Inactivating enzymes	31.25		3.54523e-08	61.7
fig|6666666.646886.peg.760	CAA24743	GCA_001773195.1_ASM177319v1	Candidate division WWE3 (Katanobacteria)	aph	aminoglycosides	Inactivating enzymes	31.38		1.91667e-43	97.6
fig|6666666.646897.peg.1214	CAH15775	GCA_001773295.1_ASM177329v1	Candidate division WWE3 (Katanobacteria)	aph	aminoglycosides	Inactivating enzymes	31.25		3.54523e-08	61.7
fig|6666666.646897.peg.354	CAA24743	GCA_001773295.1_ASM177329v1	Candidate division WWE3 (Katanobacteria)	aph	aminoglycosides	Inactivating enzymes	31.38		1.91667e-43	97.6
fig|6666666.646909.peg.774	ABF54776	GCA_002305115.1_ASM230511v1	Candidate division WWE3 (Katanobacteria)	aph	aminoglycosides	Inactivating enzymes	24.06		0.000909922	63.3
fig|6666666.646939.peg.272	AKL03765	GCA_002788095.1_ASM278809v1	Candidate division WWE3 (Katanobacteria)	aph	aminoglycosides	Inactivating enzymes	28.39		2.08494e-05	41.4
fig|6666666.646951.peg.741	AKL03765	GCA_002791435.1_ASM279143v1	Candidate division WWE3 (Katanobacteria)	aph	aminoglycosides	Inactivating enzymes	28.39		2.16168e-05	41.4
fig|6666666.652583.peg.713	AAC14693	GCA_013335095.1_ASM1333509v1	Candidate division WWE3 (Katanobacteria)	aph	aminoglycosides	Inactivating enzymes	26.04		3.51212e-06	50.1
fig|6666666.647028.peg.117	AAB58447	GCA_001509035.1_ASM150903v1	Candidatus Dojkabacteria	aph	aminoglycosides	Inactivating enzymes	28.51		3.29398e-13	81.6
fig|6666666.647032.peg.675	CAH15775	GCA_001567305.1_ASM156730v1	Candidatus Dojkabacteria	aph	aminoglycosides	Inactivating enzymes	29.44		2.1412e-11	81.7
fig|6666666.647035.peg.1059	AGV79344	GCA_001567355.1_ASM156735v1	Candidatus Dojkabacteria	aph	aminoglycosides	Inactivating enzymes	25.65		9.41333e-13	77.4
fig|6666666.647076.peg.200	ABD82663	GCA_002790075.1_ASM279007v1	Candidatus Dojkabacteria	aph	aminoglycosides	Inactivating enzymes	25		0.000900009	48.7
fig|6666666.647104.peg.374	CAA24743	GCA_001777635.1_ASM177763v1	Candidatus Doudnabacteria	aph	aminoglycosides	Inactivating enzymes	25.82		2.29228e-09	72.8
fig|6666666.647112.peg.778	CAA24743	GCA_001777705.1_ASM177770v1	Candidatus Doudnabacteria	aph	aminoglycosides	Inactivating enzymes	25.82		2.29228e-09	72.8
fig|6666666.644356.peg.76	CAA24743	GCA_001777855.1_ASM177785v1	Candidatus Doudnabacteria	aph	aminoglycosides	Inactivating enzymes	25.82		2.29228e-09	72.8
fig|6666666.644393.peg.448	AAC14693	GCA_001779995.1_ASM177999v1	Candidatus Doudnabacteria	aph	aminoglycosides	Inactivating enzymes	31.18		6.88341e-28	88
fig|6666666.644398.peg.569	CAA24743	GCA_001780035.1_ASM178003v1	Candidatus Doudnabacteria	aph	aminoglycosides	Inactivating enzymes	25.82		2.29228e-09	72.8
fig|6666666.644440.peg.409	ABD82663	GCA_007375915.1_ASM737591v1	Candidatus Doudnabacteria	aph	aminoglycosides	Inactivating enzymes	30.11		1.09762e-13	63.9
fig|6666666.644491.peg.1014	ABX29746	GCA_000989585.1_ASM98958v1	Candidatus Peregrinibacteria	aph	aminoglycosides	Inactivating enzymes	25.29		0.000637239	54.5
fig|6666666.644667.peg.938	ABX29746	GCA_001788725.1_ASM178872v1	Candidatus Peregrinibacteria	aph	aminoglycosides	Inactivating enzymes	25.29		0.000637239	54.5
fig|6666666.644690.peg.1292	AGV79344	GCA_001788835.1_ASM178883v1	Candidatus Peregrinibacteria	aph	aminoglycosides	Inactivating enzymes	24.14		0.000442566	65.1
fig|6666666.644834.peg.695	CAA68516	GCA_002772745.1_ASM277274v1	Candidatus Peregrinibacteria	aph	aminoglycosides	Inactivating enzymes	27.01		4.69083e-32	92.3
fig|6666666.644876.peg.18	AAG13458	GCA_002788775.1_ASM278877v1	Candidatus Peregrinibacteria	aph	aminoglycosides	Inactivating enzymes	22.49		2.76551e-05	79.3
fig|6666666.645176.peg.684	AGV10818	GCA_000463895.2_ASM46389v2	Candidatus Saccharibacteria	aph	aminoglycosides	Inactivating enzymes	21.43		2.76505e-06	66
fig|6666666.645328.peg.419	AAB49832	GCA_002309075.1_ASM230907v1	Candidatus Saccharibacteria	aph	aminoglycosides	Inactivating enzymes	31.05		3.21389e-07	70.4
fig|6666666.645427.peg.707	AAX82592	GCA_002371895.1_ASM237189v1	Candidatus Saccharibacteria	aph	aminoglycosides	Inactivating enzymes	23.53		0.000149903	56.9
fig|6666666.645442.peg.395	AAW34150	GCA_002393165.1_ASM239316v1	Candidatus Saccharibacteria	aph	aminoglycosides	Inactivating enzymes	28.98		4.43218e-11	87.8
fig|6666666.645582.peg.478	AAK63040	GCA_002742875.1_ASM274287v1	Candidatus Saccharibacteria	aph	aminoglycosides	Inactivating enzymes	24.53		1.17822e-07	70.4
fig|6666666.645621.peg.884	ABD82663	GCA_002861585.1_ASM286158v1	Candidatus Saccharibacteria	aph	aminoglycosides	Inactivating enzymes	22.7		0.000340221	57.8
fig|6666666.645635.peg.354	AAW59417	GCA_003133385.1_20120500_P26	Candidatus Saccharibacteria	aph	aminoglycosides	Inactivating enzymes	29.46		1.8443e-17	80.1
fig|6666666.645639.peg.836	AAW34150	GCA_003153395.1_20120700_P3D	Candidatus Saccharibacteria	aph	aminoglycosides	Inactivating enzymes	28.79		2.9198e-18	67.6
fig|6666666.645696.peg.952	AAC32025	GCA_003566755.1_ASM356675v1	Candidatus Saccharibacteria	aph	aminoglycosides	Inactivating enzymes	28.51		9.62366e-05	72.4
fig|6666666.652544.peg.200	CAA68516	GCA_013289705.1_ASM1328970v1	Candidatus Saccharibacteria	aph	aminoglycosides	Inactivating enzymes	28.83		7.94936e-37	91.9
fig|6666666.652560.peg.429	ADQ43421	GCA_013333415.1_ASM1333341v1	Candidatus Saccharibacteria	aph	aminoglycosides	Inactivating enzymes	27.36		1.15478e-18	57.9
fig|6666666.652560.peg.471	AGV79343	GCA_013333415.1_ASM1333341v1	Candidatus Saccharibacteria	aph	aminoglycosides	Inactivating enzymes	34.45		1.204e-08	43.1
fig|6666666.652573.peg.2645	AAX82592	GCA_013333815.1_ASM1333381v1	Candidatus Saccharibacteria	aph	aminoglycosides	Inactivating enzymes	36.4		5.0211e-37	93.4
fig|6666666.645917.peg.336	BAD95814	GCA_002783265.1_ASM278326v1	Candidatus Gracilibacteria	aph	aminoglycosides	Inactivating enzymes	32.42		1.67178e-08	74.5
fig|6666666.646020.peg.766	AAB58447	GCA_000989305.1_ASM98930v1	Candidatus Microgenomates	aph	aminoglycosides	Inactivating enzymes	34.08		4.99878e-62	94
fig|6666666.646029.peg.302	CAA24743	GCA_000989425.1_ASM98942v1	Candidatus Microgenomates	aph	aminoglycosides	Inactivating enzymes	25.1		1.38038e-12	74.3
fig|6666666.646035.peg.118	CAA24743	GCA_000989485.1_ASM98948v1	Candidatus Microgenomates	aph	aminoglycosides	Inactivating enzymes	25.1		1.38038e-12	74.3
fig|6666666.646091.peg.36	CAA24743	GCA_000990335.1_ASM99033v1	Candidatus Microgenomates	aph	aminoglycosides	Inactivating enzymes	25.1		1.38038e-12	74.3
fig|6666666.646155.peg.386	AAC14693	GCA_000992255.1_ASM99225v1	Candidatus Microgenomates	aph	aminoglycosides	Inactivating enzymes	28.03		0.000270595	49.1
fig|6666666.646165.peg.747	AAC14693	GCA_000992425.1_ASM99242v1	Candidatus Microgenomates	aph	aminoglycosides	Inactivating enzymes	28.03		0.000270595	49.1
fig|6666666.646173.peg.846	CAH15775	GCA_000992605.1_ASM99260v1	Candidatus Microgenomates	aph	aminoglycosides	Inactivating enzymes	35.81		2.59652e-64	93.7
[truncated: 28,547 more rows]
