# Supplementary material for: Small and Equipped: the Rich Repertoire of Antibiotic Resistance Genes in Candidate Phyla Radiation Genomes
Source: mSystems. 2021 Dec 7;6(6):e00898-21. doi: 10.1128/mSystems.00898-21 (PMC8651080; doi:10.1128/mSystems.00898-21)
Supplement: TABLE S3 [file msystems.00898-21-st003.xlsx]

## Sheet: Table S3
TABLE S3 Number of antibiotic resistance hits according to CPR superphyla.
Gene	Abbreviation	Candidatus Saccharibacteria	Candidatus Microgenomates	Candidatus Parcubacteria	unclassified Patescibacteria group	Candidate division WWE3 (Katanobacteria)	Candidatus Peregrinibacteria	Candidatus Gracilibacteria	Candidatus Absconditabacteria	Candidatus Berkelbacteria	Candidatus Doudnabacteria	Candidatus Dojkabacteria	Candidatus Wirthbacteria	Candidate division Kazan-3B-28	Total
Beta-lactam classe A	A	158	692	486	63	115	53	2	2	8	7	10	1	9	1606
Beta-lactam classe B	B	98	659	2159	145	81	76	5	5	36	24	46	5	20	3359
Beta-lactam classe C	C	2	7	15	2	1	0	0	0	0	0	0	0	0	27
Beta-lactam classe D	D	8	499	183	29	10	19	0	1	2	3	9	1	3	767
Aminoglycoside acetyltransferases	aac	112	512	930	51	62	89	3	10	25	25	12	0	0	1831
Aminoglycoside adenylyltransferase	aad	1	38	12	0	2	0	0	0	1	0	0	0	0	54
Aminoglycoside nucleotidyltransferases	ant	1	21	19	1	20	1	0	0	1	1	3	0	0	68
Aminoglycoside phosphotransferases	aph	13	104	150	10	8	5	1	1	0	6	4	0	0	302
apramycin resistance gene	apr	0	0	1	0	0	0	0	0	0	0	0	0	0	1
Gentamicin acetyltransferase	gna	32	328	312	25	16	15	1	2	9	3	3	2	1	749
apramycin resistance gene	apm	0	2	2	0	0	0	0	0	0	0	0	0	0	4
streptothricin acetyltransferase	sat	0	9	4	1	1	0	0	0	0	0	0	0	0	15
Aminoglycoside resistance methylase	arm	0	2	0	0	1	0	0	0	0	0	1	0	0	4
gentamicin resistance methyltransferase	grm	1	0	3	0	2	0	0	0	0	0	0	0	0	6
Aminoglycoside resistance methyltransferase	rmt	0	1	7	0	4	0	0	0	0	0	0	0	0	12
Sisomicin-gentamicin aminoglycoside resistance methyltransferase	sgm	0	0	3	0	6	0	0	0	0	0	0	0	0	9
fosfomycin phosphorylation	fomA	1	89	21	4	5	0	0	0	0	0	1	0	1	122
fosfomycin phosphorylation	fomC	0	13	30	1	0	5	0	0	0	0	0	1	0	50
fosfomycin resistance methalothiol transferase	FosA	5	20	21	11	0	2	0	0	0	1	0	0	0	60
fosfomycin resistance methalothiol transferase	FosB	0	34	34	5	6	1	2	0	0	0	4	0	0	86
fosfomycin resistance kinase	FosC	0	17	10	2	2	0	0	0	0	0	0	0	0	31
fosfomycin resistance methalothiol transferase	FosG/FosC	2	4	14	2	0	0	0	0	0	0	0	0	0	22
fosfomycin resistance hydrolase	FosX	0	5	3	0	0	0	0	0	0	0	0	0	0	8
glutathione transferase	others	9	94	108	6	3	1	0	0	0	0	0	0	0	221
D-alanine--(R)-lactate ligase VanA	vanA	5	52	161	13	5	1	0	0	1	1	0	0	0	239
D-alanine--(R)-lactate ligase VanB	vanB	9	62	122	14	4	1	0	1	2	0	1	0	0	216
D-alanine--D-serine ligase VanC1	vanC	108	312	516	30	21	32	3	1	18	19	4	0	0	1064
D-alanine--(R)-lactate ligase VanD	vanD	12	128	174	11	17	10	0	1	3	0	4	0	0	360
D-alanine--D-serine ligase VanE	vanE	1	10	23	0	0	3	0	0	0	0	0	0	0	37
D-alanine--(R)-lactate ligase VanF	vanF	0	18	9	2	0	0	1	0	1	1	0	0	0	32
D-alanine--D-serine ligase VanG	vanG	25	77	302	12	2	5	0	0	4	10	5	0	0	442
D-lactate dehydrogenase VanH	vanH	78	734	1303	82	108	99	2	3	32	17	14	3	0	2475
D-alanine--(R)-lactate ligase VanI	vanI	2	25	54	1	4	2	0	0	0	0	1	0	0	89
peptidoglycan bridge formation peptidyltransferase VanK-I	vanK	185	706	796	61	90	80	1	2	31	30	18	2	9	2011
D-alanine--D-serine ligase VanL	vanL	15	34	69	4	5	2	0	0	0	0	1	0	0	130
D-alanine--(R)-lactate ligase VanM	vanM	1	11	25	2	0	0	0	0	0	0	0	0	0	39
D-alanine--D-serine ligase VanN	vanN	2	21	30	0	3	3	0	0	2	0	0	0	0	61
D-alanine--(R)-lactate ligase VanO	vanO	3	9	10	1	0	0	1	0	0	0	1	0	0	25
VanA-type vancomycin resistance histidine kinase VanS	vanS	125	170	517	25	40	37	4	2	8	17	4	1	0	950
membrane-bound serine racemase VanT-C	vanT	25	147	652	41	7	30	0	3	21	25	7	0	10	968
glycopeptide resistance accessory protein VanW-B	vanW	0	215	202	13	12	25	0	1	5	27	0	0	2	502
D-Ala-D-Ala dipeptidase VanX-A	vanX	66	51	128	8	1	11	0	1	0	7	9	0	0	282
D-Ala-D-Ala carboxypeptidase VanY-A	vanY	85	28	308	24	16	2	2	1	0	0	29	0	0	495
glycopeptide resistance protein VanZ-A	vanZ	7	2	11	1	0	0	1	0	0	0	0	0	0	22
23S rRNA (guanine(748)-N(1))-methyltransferase ChrB	chr	1	19	23	5	0	0	0	1	2	0	0	0	0	51
rRNA methylase	emt	2	22	47	8	1	5	0	0	2	0	14	0	0	101
inactive erythromycin esterase	ere	1	0	5	1	0	0	0	0	0	0	0	0	0	7
lipophilic membrane protein	llm	2	65	174	11	2	14	0	0	0	3	2	0	0	273
Lincosamide nucleotidyltransferase	lnu	8	40	10	1	0	1	0	1	1	1	0	0	0	63
macrolide-inactivating glycosyltransferase	mgt	1	6	1	0	0	0	0	0	0	0	0	0	0	8
macrolide phosphotransferase	mph	2	7	18	0	0	0	0	0	0	0	1	0	0	28
Mycinamicin resistance protein homolog	myr	0	2	4	1	0	0	0	0	0	0	0	0	0	7
ABC-F type ribosomal protection protein	ole	2	12	1	0	0	1	0	0	0	0	1	0	0	17
streptogramin A O-acetyltransferase	vat	9	220	68	8	5	9	6	2	4	0	6	0	1	338
streptogramin B lyase	vgb	11	3	10	0	0	0	0	0	0	0	0	0	0	24
	vgh	1	1	4	0	0	0	0	0	0	0	0	0	0	6
23S rRNA (adenine(2503)-C(8))-methyltransferase Cfr	cfr	2	64	438	38	14	43	16	7	0	0	26	0	0	648
erythromycin esterase	erm	338	273	1902	125	166	115	7	5	47	34	51	2	12	3077
	mls	0	0	1	0	0	0	0	0	0	0	0	0	0	1
Methyltransferase R mycinamicin, tylosin and lincosamides	rlm	6	133	100	7	3	10	0	0	1	2	0	0	1	263
23S rRNA (adenine(2503)-C(8))-methyltransferase CipA	cip	2	4	90	3	7	23	3	0	0	0	2	1	0	135
clbC is a plasmid-encoded cfr gene	clb	0	4	61	2	0	12	1	1	1	0	2	0	0	84
Chloramphenicol acetyltransferase	cat	5	402	86	8	10	24	0	0	6	0	5	0	0	546
chloramphenicol phosphotransferase	cpt	1	0	0	0	1	0	0	0	0	0	1	0	0	3
quinolone resistance genes	qnr	23	69	104	16	8	10	0	1	1	3	4	0	0	239
rifampin monooxygenase Rox	rox	0	0	7	1	0	1	0	0	0	0	0	0	0	9
rifampin ADP-ribosyltransferase	arr	1	0	8	0	0	6	0	0	0	0	0	0	0	15
rifampin monooxygenase Iri	iri	0	0	7	1	0	0	0	0	0	0	0	0	0	8
Rifampin phosphotransferase	rph	1	100	40	2	9	0	0	0	4	0	1	0	0	157
tetracycline-inactivating monooxygenase Tet(X1)	tetX	1	4	5	1	0	7	0	0	0	0	0	0	0	18
oxytetracycline resistance phosphoribosyltransferase domain-containing protein Tet(34)	tet34	5	54	41	3	1	0	0	1	3	0	0	0	1	109
tetracycline resistance ribosomal protection protein Otr(A)	otrA	0	21	49	3	0	0	2	1	0	1	1	0	0	78
tetracycline resistance ribosomal protection protein Tet(32)	tet32	8	7	37	1	3	1	9	0	0	0	0	0	0	66
tetracycline resistance ribosomal protection protein Tet(36)	tet36	3	3	31	4	0	0	0	3	2	2	0	0	0	48
tetracycline resistance ribosomal protection protein Tet(44)	tet44	22	15	50	3	0	3	2	0	2	0	2	0	0	99
tetracycline resistance ribosomal protection protein Tet(BP)	tetBP	26	147	475	35	25	17	11	2	10	1	25	0	4	778
tetracycline resistance ribosomal protection protein Tet(M)	tetM	16	55	185	8	1	1	1	0	4	0	3	0	0	274
tetracycline resistance ribosomal protection protein Tet(O)	tetO	4	20	22	4	0	0	0	0	0	1	1	0	0	52
tetracycline resistance ribosomal protection protein	TetO/32	7	1	6	0	0	1	0	0	2	0	0	0	0	17
tetracycline resistance ribosomal protection protein	tetQ	12	14	23	5	0	3	1	1	0	0	1	0	0	60
tetracycline resistance ribosomal protection protein	tetS	2	8	9	2	0	1	0	2	1	0	0	1	0	26
tetracycline resistance ribosomal protection protein	tetT	177	467	1244	85	96	79	11	5	26	30	16	1	6	2243
tetracycline resistance ribosomal protection protein	tetW	29	200	252	20	21	25	1	0	8	4	3	0	1	564
pyrazinamidase	Pnc	18	20	52	2	1	0	0	1	0	0	1	0	0	95
Nitroimidazole resistance genes	nim	10	7	5	0	0	16	1	0	0	0	0	0	0	39
Bah amidohydrolases are membrane proteins that inactivate bacitracin.	bah	0	0	1	0	0	0	0	0	0	0	0	0	0	1
intrinsic colistin resistance enzyme	icr	0	0	1	0	0	0	0	0	0	0	0	0	0	1
mobilized colistin resistance gene	mcr	2	4	8	1	0	0	0	0	0	0	0	0	0	15
fusidic acid resistance	fus	0	0	1	0	0	0	0	0	0	0	0	0	0	1
Total		1958	8455	15645	1118	1054	1038	101	71	337	306	360	21	81	30545
