# Supplementary material for: Small and Equipped: the Rich Repertoire of Antibiotic Resistance Genes in Candidate Phyla Radiation Genomes
Source: mSystems. 2021 Dec 7;6(6):e00898-21. doi: 10.1128/mSystems.00898-21 (PMC8651080; doi:10.1128/mSystems.00898-21)
Supplement: TABLE S4 [file msystems.00898-21-st004.xlsx]

## Sheet: Table S4
TABLE S4 Number of antibiotic resistance hits according to the 3 CPR superphyla founded in human and environmental samples.
	Beta-lactam	Beta-lactam	Beta-lactam	Beta-lactam	Aminoglycosides	Aminoglycosides	Aminoglycosides	Aminoglycosides	Aminoglycosides	Aminoglycosides	Fosfomycin	Fosfomycin	Fosfomycin	Fosfomycin	Fosfomycin	Glycopeptides	Glycopeptides	Glycopeptides	Glycopeptides	Glycopeptides	Glycopeptides	Glycopeptides	Glycopeptides	Glycopeptides	Glycopeptides	Glycopeptides	Glycopeptides	Glycopeptides	Glycopeptides	Glycopeptides	Glycopeptides	Glycopeptides	Glycopeptides	Glycopeptides	Glycopeptides	MLS	MLS	MLS	MLS	MLS	MLS	MLS	MLS	MLS	MLS	MLS	MLS	MLS	MLS
	Inactivating enzymes	Inactivating enzymes	Inactivating enzymes	Inactivating enzymes	Inactivating enzymes	Inactivating enzymes	Inactivating enzymes	Inactivating enzymes	Inactivating enzymes	Target-site alteration	Inactivating enzymes	Inactivating enzymes	Inactivating enzymes	Inactivating enzymes	Inactivating enzymes	Target-site alteration	Target-site alteration	Target-site alteration	Target-site alteration	Target-site alteration	Target-site alteration	Target-site alteration	Target-site alteration	Target-site alteration	Target-site alteration	Target-site alteration	Target-site alteration	Target-site alteration	Target-site alteration	Target-site alteration	Target-site alteration	Target-site alteration	Target-site alteration	Target-site alteration	Target-site alteration	Inactivating enzymes	Inactivating enzymes	Inactivating enzymes	Inactivating enzymes	Inactivating enzymes	Inactivating enzymes	Inactivating enzymes	Inactivating enzymes	Inactivating enzymes	Inactivating enzymes	Inactivating enzymes	Target-site alteration	Target-site alteration	Target-site alteration
	A	B	C	D	aac	aad	ant	aph	gna	grm	fomA	FosA	FosB	FosG/FosC	others	vanA	vanB	vanC	vanD	vanE	vanF	vanG	vanH	vanI	vanK	vanL	vanM	vanN	vanO	vanS	vanT	vanW	vanX	vanY	vanZ	chr	emt	ere	llm	lnu	mgt	mph	ole	vat	vgb	vgh	cfr	erm	rlm
Candidatus Saccharibacteria not detected in humans	118	80	1	5	74	1	1	10	22	1	1	4	0	2	9	4	9	92	12	1	0	23	63	1	135	15	1	2	3	100	21	0	48	74	3	1	2	1	1	7	1	2	0	7	11	1	1	80	6
Candidatus Saccharibacteria detected in humans	40	18	1	3	38	0	0	3	10	0	0	1	0	0	0	1	0	16	0	0	0	2	15	1	50	0	0	0	0	25	4	0	18	11	4	0	0	0	1	1	0	0	2	2	0	0	1	258	0
Candidatus Gracilibacteria not detected in humans	2	4	0	0	2	0	0	1	1	0	0	0	2	0	0	0	0	3	0	0	1	0	2	0	1	0	0	0	1	3	0	0	0	0	0	0	0	0	0	0	0	0	0	1	0	0	15	4	0
Candidatus Gracilibacteria detected in humans	0	1	0	0	1	0	0	0	0	0	0	0	0	0	0	0	0	0	0	0	0	0	0	0	0	0	0	0	0	1	0	0	0	2	1	0	0	0	0	0	0	0	0	5	0	0	1	3	0
Candidatus Absconditabacteria not detected in humans	0	2	0	0	2	0	0	0	0	0	0	0	0	0	0	0	1	0	1	0	0	0	0	0	0	0	0	0	0	0	2	1	1	0	0	0	0	0	0	0	0	0	0	0	0	0	5	0	0
Candidatus Absconditabacteria detecetd in humans	2	3	0	1	8	0	0	1	2	0	0	0	0	0	0	0	0	1	0	0	0	0	3	0	2	0	0	0	0	2	1	0	0	1	0	1	0	0	0	1	0	0	0	2	0	0	2	5	0
Total	162	108	2	9	125	1	1	15	35	1	1	5	2	2	9	5	10	112	13	1	1	25	83	2	188	15	1	2	4	131	28	1	67	88	8	2	2	1	2	9	1	2	2	17	11	1	25	350	6
[truncated: 27 more columns]
