# Supplementary material for: Small and Equipped: the Rich Repertoire of Antibiotic Resistance Genes in Candidate Phyla Radiation Genomes
Source: mSystems. 2021 Dec 7;6(6):e00898-21. doi: 10.1128/mSystems.00898-21 (PMC8651080; doi:10.1128/mSystems.00898-21)
Supplement: TABLE S5 [file msystems.00898-21-st005.xlsx]

## Sheet: Table S5
TABLE S5 Number of antibiotic resistance (AR) hits according to all CPR genomes tested, using the default parameters of Abricate and ARG-ANNOT as AR database.
Query ID	Subject ID	E value	% Similarity	% Coverage
fig|6666666.645140.peg.328_Class_A_beta-lactamase_(EC_3.5.2.6)_=>_GES_family_[ASM992965v1_|_6666666.645140]	(Bla)blaGES-1:HM370522:1-864:864	0	99.884	100
fig|6666666.645140.peg.329_Aminoglycoside_N(6')-acetyltransferase_(EC_2.3.1.82)_=>_AAC(6')-Ib/AAC(6')-II_[ASM992965v1_|_6666666.645140]	(AGly)ant3''Ih-Aac6-IId:AF453998:3555-4946:1392	0	100	89.0937
fig|6666666.645140.peg.331_Dihydropteroate_synthase_type-2_(EC_2.5.1.15)_@_Sulfonamide_resistance_protein_[ASM992965v1_|_6666666.645140]	(Sul)sul1:AF071413:6700-7539:840	0	100	100
fig|6666666.645140.peg.664_Tetracycline_resistance,_MFS_efflux_pump_=>_Tet(C)_[ASM992965v1_|_6666666.645140]	(Tet)tetC:EU751612:1-1191:1191	0	99.916	100
fig|6666666.645910.peg.1195_Translation_elongation_factor_LepA_[GCA_002761215.1_ASM276121v1_|_6666666.645910]	(Tet)tetB-P:L20800:2309-4267:1959	3.98e-17	80.342	68.5535
fig|6666666.652497.peg.748_Tetracycline_resistance,_ribosomal_protection_type_=>_Tet(36)_[GCA_012510635.1_ASM1251063v1_|_6666666.652497]	(Tet)tet(36):AJ514254:2534-4456:1923	0	93.742	98.3333
fig|6666666.652497.peg.912_Chloramphenicol_resistance,_MFS_efflux_pump_=>_Cmx_family_[GCA_012510635.1_ASM1251063v1_|_6666666.652497]	(Phe)cmxB:AF024666:35935-37110:1176	0	99.889	100
fig|6666666.652515.peg.661_Lincosamide_nucleotidyltransferase_=>_Lnu(A)_[GCA_012841575.1_ASM1284157v1_|_6666666.652515]	(MLS)lin(A):M14039:413-898:486	0	92.798	100
fig|6666666.652570.peg.1016_Translation_elongation_factor_LepA_[GCA_013333695.1_ASM1333369v1_|_6666666.652570]	(Tet)tetB-P:L20800:2309-4267:1959	3.98e-17	80.342	68.5535
